# Supplementary material for: A method for controlling the synthesis of stable twisted two-dimensional conjugated molecules
Source: Nat Commun. 2016 May 16;7:11637. doi: 10.1038/ncomms11637 (PMC4873669; doi:10.1038/ncomms11637)
Supplement: Supplementary Data 1 — Data of X-ray crystallographic structures for compound 1e. [file ncomms11637-s2.cif]

data_lhb1501010-1_2_smart_sq

# start Validation Reply Form
_vrf_DIFMN02_lhb1501010-1_2_smart_sq
;
PROBLEM: The minimum difference density is < -0.1*ZMAX*1.00
RESPONSE: The value is -2.226 in comparison to the test value -1.700
.
The crystal structure comprises solvent channels assembled from the 
target molecules, 
which is usually very problematic to refine. The 
problems arise from ill 
defined positions of the solvents and scattering 
on the positions of the 
solvent.  We were able to locate the large 
molecules and most of the 
solvent positions. The obtained model, with 
some constraints 
and restraints, is far from what is expected to be the 
ideal for small 
molecules, but is the possible for a twisted two 
dimensional aromatic molecule 
which crystallizes in a P1 cell and with 
many solvents.
;
_vrf_RFACR01_lhb1501010-1_2_smart_sq
;
PROBLEM: The value of the weighted R factor is > 0.35
RESPONSE: Please see reponse to DIFMN02_lhb1501010-1_2_smart_sq.
;
_vrf_PLAT934_lhb1501010-1_2_smart_sq
;
PROBLEM: Number of (Iobs-Icalc)/SigmaW > 10 Outliers .... 194 Check
RESPONSE: This could be due to approximation of significant amount 
of disordered solvents.
;
_vrf_PLAT084_lhb1501010-1_2_smart_sq
;
PROBLEM: High wR2 Value (i.e. > 0.25) ................... 0.37 Report
RESPONSE: Please see reponse to DIFMN02_lhb1501010-1_2_smart_sq.
;
_vrf_PLAT098_lhb1501010-1_2_smart_sq
;
PROBLEM: Large Reported Min. (Negative) Residual Density -2.23 eA-3
RESPONSE: Please see reponse to DIFMN02_lhb1501010-1_2_smart_sq.
;
_vrf_PLAT910_lhb1501010-1_2_smart_sq
;
PROBLEM: Missing # of FCF Reflection(s) Below Theta(Min) 13 Note
RESPONSE: These 13 low angle reflections were likely overload, which 
were removed during the integration process.
;
_vrf_PLAT924_lhb1501010-1_2_smart_sq
;
PROBLEM: The Reported and Calculated Rho(min) Differ by . 2.23 eA-3
RESPONSE: Please see reponse to DIFMN02_lhb1501010-1_2_smart_sq.
;
# end Validation Reply Form

_audit_creation_date              2016-03-25
_audit_creation_method
;
Olex2 1.2
(compiled 2016.02.19 svn.r3266 for OlexSys, GUI svn.r5155)
;
_publ_contact_author_address      ?
_publ_contact_author_email        ?
_publ_contact_author_name         ''
_publ_contact_author_phone        ?
_publ_section_references
;
Dolomanov, O.V., Bourhis, L.J., Gildea, R.J, Howard, J.A.K. & Puschmann, H.
 (2009), J. Appl. Cryst. 42, 339-341.

Sheldrick, G.M. (2015). Acta Cryst. C71, 3-8.
;
_chemical_name_common             ?
_chemical_name_systematic         ?
_chemical_formula_moiety          '4(C80 H62 F4), 6(C H Cl3), 3(C3 H6 O)'
_chemical_formula_sum             'C335 H272 Cl18 F16 O3'
_chemical_formula_weight          5287.61
_chemical_melting_point           ?
loop_
  _atom_type_symbol
  _atom_type_description
  _atom_type_scat_dispersion_real
  _atom_type_scat_dispersion_imag
  _atom_type_scat_source
 'C' 'C' 0.0181 0.0091 'International Tables Vol C Tables 4.2.6.8 and 6.1.1.4'
 'H' 'H' 0.0000 0.0000 'International Tables Vol C Tables 4.2.6.8 and 6.1.1.4'
 'Cl' 'Cl' 0.3639 0.7018 'International Tables Vol C Tables 4.2.6.8 and 6.1.1.4'
 'F' 'F' 0.0727 0.0534 'International Tables Vol C Tables 4.2.6.8 and 6.1.1.4'
 'O' 'O' 0.0492 0.0322 'International Tables Vol C Tables 4.2.6.8 and 6.1.1.4'

_shelx_space_group_comment
;
The symmetry employed for this shelxl refinement is uniquely defined
by the following loop, which should always be used as a source of
symmetry information in preference to the above space-group names.
They are only intended as comments.
;
_space_group_crystal_system       'triclinic'
_space_group_IT_number            2
_space_group_name_H-M_alt         'P -1'
_space_group_name_Hall            '-P 1'
loop_
  _space_group_symop_operation_xyz
 'x, y, z'
 '-x, -y, -z'

_cell_length_a                    14.9996(2)
_cell_length_b                    23.1568(3)
_cell_length_c                    44.2689(6)
_cell_angle_alpha                 76.5448(11)
_cell_angle_beta                  84.5867(11)
_cell_angle_gamma                 76.0922(12)
_cell_volume                      14504.0(4)
_cell_formula_units_Z             2
_cell_measurement_reflns_used     35124
_cell_measurement_temperature     100(2)
_cell_measurement_theta_max       74.8890
_cell_measurement_theta_min       3.7040
_shelx_estimated_absorpt_T_max    ?
_shelx_estimated_absorpt_T_min    ?
_exptl_absorpt_coefficient_mu     2.089
_exptl_absorpt_correction_T_max   1.000
_exptl_absorpt_correction_T_min   0.53814
_exptl_absorpt_correction_type    multi-scan
_exptl_absorpt_process_details
;    
CrysAlisPro 1.171.38.41 (Rigaku Oxford Diffraction, 2015)
Empirical absorption correction using spherical harmonics,
 implemented in SCALE3 ABSPACK scaling algorithm.
;
_exptl_absorpt_special_details    
;
Empirical correction (ABSPACK) includes:
- Absorption correction using spherical harmonics
- Frame scaling
;
_exptl_crystal_colour             red
_exptl_crystal_density_diffrn     1.211
_exptl_crystal_density_meas       ?
_exptl_crystal_density_method     ?
_exptl_crystal_description        block
_exptl_crystal_F_000              5512
_exptl_crystal_size_max           0.3
_exptl_crystal_size_mid           0.10
_exptl_crystal_size_min           0.08
_exptl_transmission_factor_max    ?
_exptl_transmission_factor_min    ?
_diffrn_reflns_av_R_equivalents   0.0344
_diffrn_reflns_av_unetI/netI      0.0442
_diffrn_reflns_Laue_measured_fraction_full 0.999
_diffrn_reflns_Laue_measured_fraction_max 0.998
_diffrn_reflns_limit_h_max        18
_diffrn_reflns_limit_h_min        -12
_diffrn_reflns_limit_k_max        27
_diffrn_reflns_limit_k_min        -26
_diffrn_reflns_limit_l_max        53
_diffrn_reflns_limit_l_min        -52
_diffrn_reflns_number             97025
_diffrn_reflns_point_group_measured_fraction_full 0.999
_diffrn_reflns_point_group_measured_fraction_max 0.998
_diffrn_reflns_theta_full         67.684
_diffrn_reflns_theta_max          68.251
_diffrn_reflns_theta_min          3.295
_diffrn_ambient_temperature       100(2)
_diffrn_detector_area_resol_mean  ?
_diffrn_measured_fraction_theta_full 0.999
_diffrn_measured_fraction_theta_max 0.998
_diffrn_measurement_device_type   'SuperNova, Dual, Cu at zero, Atlas'
_diffrn_measurement_method        '\w scans'
_diffrn_radiation_type            CuK\a
_diffrn_radiation_wavelength      1.54184
_diffrn_source                    ?
_reflns_Friedel_coverage          0.000
_reflns_Friedel_fraction_full     .
_reflns_Friedel_fraction_max      .
_reflns_number_gt                 43256
_reflns_number_total              52971
_reflns_special_details
;
 Reflections were merged by SHELXL according to the crystal
 class for the calculation of statistics and refinement.
 
 Structure factors included contributions from the .fab file.
 
 _reflns_Friedel_fraction is defined as the number of unique
 Friedel pairs measured divided by the number that would be
 possible theoretically, ignoring centric projections and
 systematic absences.
;
_reflns_threshold_expression      'I > 2\s(I)'
_computing_cell_refinement        ?
_computing_data_collection        ?
_computing_data_reduction         ?
_computing_molecular_graphics     'Olex2 (Dolomanov et al., 2009)'
_computing_publication_material   'Olex2 (Dolomanov et al., 2009)'
_computing_structure_refinement   'ShelXL (Sheldrick, 2015)'
_computing_structure_solution     'SHELXT (Sheldrick, 2014)'
_refine_diff_density_max          1.478
_refine_diff_density_min          -2.226
_refine_diff_density_rms          0.118
_refine_ls_extinction_coef        .
_refine_ls_extinction_method      none
_refine_ls_goodness_of_fit_ref    2.396
_refine_ls_hydrogen_treatment     mixed
_refine_ls_matrix_type            full
_refine_ls_number_parameters      3550
_refine_ls_number_reflns          52971
_refine_ls_number_restraints      198
_refine_ls_R_factor_all           0.1476
_refine_ls_R_factor_gt            0.1334
_refine_ls_restrained_S_all       2.407
_refine_ls_shift/su_max           0.001
_refine_ls_shift/su_mean          0.000
_refine_ls_structure_factor_coef  Fsqd
_refine_ls_weighting_details
'w=1/[\s^2^(Fo^2^)+(0.1000P)^2^] where P=(Fo^2^+2Fc^2^)/3'
_refine_ls_weighting_scheme       calc
_refine_ls_wR_factor_gt           0.3556
_refine_ls_wR_factor_ref          0.3661
_refine_special_details           
;
 Refinement of F^2^ against ALL reflections.  The weighted R-factor wR and 
 goodness of fit S are based on F^2^, conventional R-factors R are based 
 on F, with F set to zero for negative F^2^. The threshold expression of 
 F^2^ > 2sigma(F^2^) is used only for calculating R-factors(gt) etc. and is 
 not relevant to the choice of reflections for refinement.  R-factors based 
 on F^2^ are statistically about twice as large as those based on F, and R- 
 factors based on ALL data will be even larger. 
 H atoms were positioned from geometric considerations and refined as riding 
 on the attached atom with Uiso constrained to be 20% (50% for methyl group) 
 larger than Ueqv of the  attached atom. The structure consists of 8 
 symmetrically independent molecules in which 6 out of 32 t-butyl groups 
 are disordered in 2 alternatives orientations, and the fluorine atoms showed 
 substitutional disorder because the oxidative cyclohydrogenation exhibited 
 no ortho or para position selectivity for the fluorinated benzene. Aromatic 
 H refined with riding coordinates,idealised methyl refined as rotating group. 
;
_olex2_refinement_description
;
1. Fixed Uiso
 At 1.2 times of:
  All C(H) groups
 At 1.5 times of:
  All C(H,H,H) groups
2. Uiso/Uaniso restraints and constraints
C241 \\sim C238 \\sim C240 \\sim C237 \\sim C242 \\sim C239: within 1.7A with
sigma of 0.02 and sigma for terminal atoms of 0.04
C243 \\sim C244 \\sim C249 \\sim C247 \\sim C245 \\sim C246 \\sim C248: within
1.7A with sigma of 0.02 and sigma for terminal atoms of 0.04
Uanis(C241) \\sim Ueq: with sigma of 0.1 and sigma for terminal atoms of 0.2
Uanis(C240) \\sim Ueq, Uanis(C237) \\sim Ueq, Uanis(C242) \\sim Ueq,
Uanis(C239) \\sim Ueq, Uanis(C241) \\sim Ueq, Uanis(C238) \\sim Ueq: with sigma
of 0.01 and sigma for terminal atoms of 0.02
Uanis(C23X) \\sim Ueq, Uanis(C41X) \\sim Ueq, : with sigma of 0.01 and sigma
for terminal atoms of 0.02
Uanis(C249) \\sim Ueq, Uanis(C244) \\sim Ueq, Uanis(C247) \\sim Ueq,
Uanis(C245) \\sim Ueq, Uanis(C243) \\sim Ueq, Uanis(C248) \\sim Ueq,
Uanis(C246) \\sim Ueq: with sigma of 0.01 and sigma for terminal atoms of 0.02
Uanis(Cl17) \\sim Ueq: with sigma of 0.01 and sigma for terminal atoms of 0.02
Uanis(C10X) \\sim Ueq: with sigma of 0.01 and sigma for terminal atoms of 0.02
Uanis(F16) \\sim Ueq: with sigma of 0.01 and sigma for terminal atoms of 0.02
Uanis(F4A) = Uanis(F3A)
Uanis(F1A) = Uanis(F2A)
Uanis(F5A) = Uanis(F6A)
Uanis(F22) = Uanis(F21)
Uanis(F19) = Uanis(F20)
Uanis(F18) = Uanis(F5A)
Uanis(F4) = Uanis(F3)
Uanis(F1) = Uanis(F2)
Uanis(F15) = Uanis(F5)
Uanis(F8) = Uanis(F18)
Uanis(F14) = Uanis(F13)
Uanis(F9) = Uanis(F1A)
Uanis(F11) = Uanis(F8A)
3. Others
 Sof(C240)=Sof(H24A)=Sof(H24B)=Sof(H24C)=Sof(C241)=Sof(H24D)=Sof(H24E)=
 Sof(H24F)=Sof(C242)=Sof(H24G)=Sof(H24H)=Sof(H24I)=1-FVAR(1)
 Sof(C237)=Sof(H23A)=Sof(H23B)=Sof(H23C)=Sof(C238)=Sof(H23D)=Sof(H23E)=
 Sof(H23F)=Sof(C239)=Sof(H23G)=Sof(H23H)=Sof(H23I)=FVAR(1)
 Sof(C244)=Sof(H24J)=Sof(H24K)=Sof(H24L)=Sof(C245)=Sof(H24M)=Sof(H24N)=
 Sof(H24O)=Sof(C246)=Sof(H24P)=Sof(H24Q)=Sof(H24R)=1-FVAR(2)
 Sof(C247)=Sof(H24S)=Sof(H24T)=Sof(H24U)=Sof(C248)=Sof(H24V)=Sof(H24W)=
 Sof(H24X)=Sof(C249)=Sof(H24Y)=Sof(H)=Sof(HA)=FVAR(2)
 Sof(C161)=Sof(H16D)=Sof(H16E)=Sof(H16F)=Sof(C162)=Sof(H16G)=Sof(H16H)=
 Sof(H16I)=Sof(C163)=Sof(H16J)=Sof(H16K)=Sof(H16L)=1-FVAR(3)
 Sof(C158)=Sof(H15J)=Sof(H15K)=Sof(H15L)=Sof(C159)=Sof(H15M)=Sof(H15N)=
 Sof(H15O)=Sof(C160)=Sof(H16A)=Sof(H16B)=Sof(H16C)=FVAR(3)
 Sof(F3A)=Sof(F7A)=Sof(H19A)=Sof(H42A)=Sof(F2)=Sof(F3)=Sof(H6)=Sof(H19)=1-
 FVAR(4)
 Sof(F4A)=Sof(F8A)=Sof(H17A)=Sof(H40A)=Sof(F1)=Sof(F4)=Sof(H1AA)=Sof(H8)=FVAR(4)
 Sof(F16)=Sof(H169)=Sof(F13)=Sof(H122)=Sof(F2A)=Sof(H6A)=Sof(F6)=Sof(H29)=1-
 FVAR(5)
 Sof(F15)=Sof(H171)=Sof(F14)=Sof(H120)=Sof(F1A)=Sof(H8A)=Sof(F5)=Sof(H31)=
 FVAR(5)
 Sof(F17)=Sof(F20)=Sof(F21)=Sof(H182)=Sof(H192)=Sof(H205)=Sof(F10)=Sof(H86)=
 Sof(F6A)=Sof(H29A)=1-FVAR(6)
 Sof(F18)=Sof(F19)=Sof(F22)=Sof(H180)=Sof(H194)=Sof(H203)=Sof(F9)=Sof(H88)=
 Sof(F5A)=Sof(H31A)=FVAR(6)
 Sof(F7)=Sof(H42)=1-FVAR(7)
 Sof(F8)=Sof(H40)=FVAR(7)
4.a Riding coordinates:
 C241(H24D,H24E,H24F)
4.b Ternary CH refined with riding coordinates:
 C5X(H5X), C4X(H4X), C3X(H3X), C6X(H6X), C1X(H1X), C2X(H2X)
4.c Aromatic/amide H refined with riding coordinates:
 C165(H165), C168(H168), C169(H169), C170(H170), C171(H171), C175(H175),
 C176(H176), C180(H180), C181(H181), C182(H182), C183(H183), C186(H186),
 C188(H188), C191(H191), C192(H192), C193(H193), C194(H194), C198(H198),
 C199(H199), C203(H203), C204(H204), C205(H205), C206(H206), C209(H209),
 C217(H217), C219(H219), C221(H221), C231(H231), C233(H233), C235(H235),
 C82(H82), C85(H85), C86(H86), C87(H87), C88(H88), C92(H92), C93(H93), C98(H98),
  C100(H100), C103(H103), C105(H105), C108(H108), C110(H110), C111(H111),
 C115(H115), C116(H116), C120(H120), C121(H121), C122(H122), C123(H123),
 C126(H126), C134(H134), C136(H136), C138(H138), C148(H148), C150(H150),
 C152(H152), C2A(H2A), C5A(H5A), C6A(H6A), C7A(H7A), C8A(H8A), C12A(H12A),
 C13A(H13A), C17A(H17A), C18A(H18A), C19A(H19A), C20A(H20A), C23A(H23J),
 C25A(H25A), C28A(H28A), C29A(H29A), C30A(H30A), C31A(H31A), C35A(H35A),
 C36A(H36A), C40A(H40A), C41A(H41A), C42A(H42A), C43A(H43A), C46A(H46A),
 C54A(H54A), C56A(H56A), C58A(H58A), C68A(H68A), C70A(H70A), C72A(H72A),
 C1AA(H1AA), C2AA(H2AA), C5(H5), C6(H6), C7(H7), C8(H8), C12(H12), C13(H13),
 C18(H18), C19(H19), C20(H20), C23(H23), C25(H25), C28(H28), C29(H29), C30(H30),
  C31(H31), C35(H35), C36(H36), C40(H40), C41(H41), C42(H42), C43(H43),
 C46(H46), C54(H54), C56(H56), C58(H58), C68(H68), C70(H70), C72(H72)
4.d Idealised Me refined as rotating group:
 C223(H22A,H22B,H22C), C224(H22D,H22E,H22F), C225(H22G,H22H,H22I), C227(H22J,
 H22K,H22L), C228(H22M,H22N,H22O), C229(H22P,H22Q,H22R), C237(H23A,H23B,H23C),
 C238(H23D,H23E,H23F), C239(H23G,H23H,H23I), C240(H24A,H24B,H24C), C242(H24G,
 H24H,H24I), C244(H24J,H24K,H24L), C245(H24M,H24N,H24O), C246(H24P,H24Q,H24R),
 C247(H24S,H24T,H24U), C248(H24V,H24W,H24X), C249(H24Y,H,HA), C140(H14A,H14B,
 H14C), C141(H14D,H14E,H14F), C142(H14G,H14H,H14I), C144(H14J,H14K,H14L),
 C145(H14M,H14N,H14O), C146(H14P,H14Q,H14R), C154(H15A,H15B,H15C), C155(H15D,
 H15E,H15F), C156(H15G,H15H,H15I), C158(H15J,H15K,H15L), C159(H15M,H15N,H15O),
 C160(H16A,H16B,H16C), C161(H16D,H16E,H16F), C162(H16G,H16H,H16I), C163(H16J,
 H16K,H16L), C60A(H60A,H60B,H60C), C61A(H61A,H61B,H61C), C62A(H62A,H62B,H62C),
 C64A(H64A,H64B,H64C), C65A(H65A,H65B,H65C), C66A(H66A,H66B,H66C), C74A(H74A,
 H74B,H74C), C75A(H75A,H75B,H75C), C76A(H76A,H76B,H76C), C78A(H78A,H78B,H78C),
 C79A(H79A,H79B,H79C), C80A(H80A,H80B,H80C), C60(H60D,H60E,H60F), C61(H61D,H61E,
 H61F), C62(H62D,H62E,H62F), C64(H64D,H64E,H64F), C65(H65D,H65E,H65F), C66(H66D,
 H66E,H66F), C74(H74D,H74E,H74F), C75(H75D,H75E,H75F), C76(H76D,H76E,H76F),
 C78(H78D,H78E,H78F), C79(H79D,H79E,H79F), C80(H80D,H80E,H80F), C10X(H10A,H10B,
 H10C), C12X(H12B,H12C,H12D), C7X(H7XA,H7XB,H7XC), C9X(H9XA,H9XB,H9XC),
 C23X(H23K,H23L,H23M), C41X(H41B,H41C,H41D)
;
_atom_sites_solution_hydrogens    mixed
_atom_sites_solution_primary      ?
_atom_sites_solution_secondary    ?
loop_
  _atom_site_label
  _atom_site_type_symbol
  _atom_site_fract_x
  _atom_site_fract_y
  _atom_site_fract_z
  _atom_site_U_iso_or_equiv
  _atom_site_adp_type
  _atom_site_occupancy
  _atom_site_site_symmetry_order
  _atom_site_calc_flag
  _atom_site_refinement_flags_posn
  _atom_site_refinement_flags_adp
  _atom_site_refinement_flags_occupancy
  _atom_site_disorder_assembly
  _atom_site_disorder_group
 F15 F 0.4309(4) -0.02590(19) 0.42785(10) 0.0763(10) Uani 0.916(4) 1 d . . P A
 1
 F16 F 0.496(2) 0.0242(17) 0.3248(9) 0.047(8) Uani 0.084(4) 1 d . U P A 2
 F17 F 0.438(3) 0.1838(18) 0.2412(9) 0.067(12) Uani 0.086(3) 1 d . . P B 2
 F18 F 0.3094(3) 0.37234(16) 0.20259(8) 0.0577(6) Uani 0.914(3) 1 d . . P B 1
 F19 F 0.2977(3) 0.01737(16) 0.05245(8) 0.0654(11) Uani 0.914(3) 1 d . . P B 1
 F20 F 0.447(4) -0.0490(17) 0.1435(8) 0.0654(11) Uani 0.086(3) 1 d . . P B 2
 F21 F 0.516(3) -0.1947(14) 0.2266(8) 0.0521(9) Uani 0.086(3) 1 d . . P B 2
 F22 F 0.4725(3) -0.38619(13) 0.27142(8) 0.0521(9) Uani 0.914(3) 1 d . . P B 1
 C164 C 0.3299(3) -0.2513(2) 0.38545(10) 0.0336(9) Uani 1 1 d . . . . .
 C165 C 0.3468(3) -0.1964(2) 0.38866(10) 0.0359(10) Uani 1 1 d . . . . .
 H165 H 0.3352 -0.1858 0.4079 0.043 Uiso 1 1 calc R . . . .
 C166 C 0.3807(3) -0.1570(2) 0.36372(11) 0.0349(9) Uani 1 1 d . . . . .
 C167 C 0.4004(3) -0.1000(2) 0.36733(11) 0.0373(10) Uani 1 1 d . . . . .
 C168 C 0.4032(5) -0.0886(3) 0.39694(12) 0.0534(14) Uani 1 1 d . . . . .
 H168 H 0.3880 -0.1157 0.4146 0.064 Uiso 1 1 calc R . . . .
 C169 C 0.4290(5) -0.0363(3) 0.39960(13) 0.0546(15) Uani 1 1 d . . . . .
 H169 H 0.4259 -0.0271 0.4191 0.066 Uiso 0.084(4) 1 calc R . P A 2
 C170 C 0.4589(4) 0.0022(2) 0.37433(13) 0.0461(12) Uani 1 1 d . . . . .
 H170 H 0.4812 0.0350 0.3768 0.055 Uiso 1 1 calc R . . . .
 C171 C 0.4553(3) -0.0085(2) 0.34546(11) 0.0377(10) Uani 1 1 d . . . . .
 H171 H 0.4757 0.0175 0.3283 0.045 Uiso 0.916(4) 1 calc R . P A 1
 C172 C 0.4218(3) -0.0577(2) 0.34065(10) 0.0314(9) Uani 1 1 d . . . . .
 C173 C 0.4121(3) -0.0673(2) 0.30967(10) 0.0301(8) Uani 1 1 d . . . . .
 C174 C 0.3941(3) -0.01892(19) 0.28322(10) 0.0305(9) Uani 1 1 d . . . . .
 C175 C 0.3657(3) 0.0433(2) 0.28547(10) 0.0315(9) Uani 1 1 d . . . . .
 H175 H 0.3595 0.0525 0.3050 0.038 Uiso 1 1 calc R . . . .
 C176 C 0.3473(3) 0.0900(2) 0.26003(11) 0.0333(9) Uani 1 1 d . . . . .
 H176 H 0.3297 0.1298 0.2628 0.040 Uiso 1 1 calc R . . . .
 C177 C 0.3543(3) 0.0793(2) 0.22921(11) 0.0331(9) Uani 1 1 d . . . . .
 C178 C 0.3327(3) 0.1272(2) 0.20313(11) 0.0339(9) Uani 1 1 d . . . . .
 C179 C 0.3248(3) 0.1917(2) 0.20353(11) 0.0366(10) Uani 1 1 d . . . . .
 C180 C 0.3749(4) 0.2093(2) 0.22401(11) 0.0393(10) Uani 1 1 d . . . . .
 H180 H 0.4132 0.1793 0.2379 0.047 Uiso 0.914(3) 1 calc R . P B 1
 C181 C 0.3686(4) 0.2700(2) 0.22403(12) 0.0447(11) Uani 1 1 d . . . . .
 H181 H 0.4009 0.2809 0.2380 0.054 Uiso 1 1 calc R . . . .
 C182 C 0.3140(4) 0.3134(2) 0.20307(13) 0.0494(13) Uani 1 1 d . . . . .
 H182 H 0.3088 0.3541 0.2033 0.059 Uiso 0.086(3) 1 calc R . P B 2
 C183 C 0.2658(4) 0.2996(2) 0.18147(12) 0.0457(12) Uani 1 1 d . . . . .
 H183 H 0.2305 0.3306 0.1671 0.055 Uiso 1 1 calc R . . . .
 C184 C 0.2710(4) 0.2379(2) 0.18157(11) 0.0388(10) Uani 1 1 d . . . . .
 C185 C 0.2274(4) 0.2210(2) 0.15797(10) 0.0377(10) Uani 1 1 d . . . . .
 C186 C 0.1568(4) 0.2617(2) 0.14060(11) 0.0394(10) Uani 1 1 d . . . . .
 H186 H 0.1349 0.3002 0.1449 0.047 Uiso 1 1 calc R . . . .
 C187 C 0.1177(4) 0.2463(2) 0.11671(10) 0.0396(10) Uani 1 1 d . . . . .
 C188 C 0.1560(4) 0.1894(2) 0.10951(11) 0.0420(11) Uani 1 1 d . . . . .
 H188 H 0.1341 0.1796 0.0928 0.050 Uiso 1 1 calc R . . . .
 C189 C 0.2257(4) 0.1474(2) 0.12653(10) 0.0365(10) Uani 1 1 d . . . . .
 C190 C 0.2680(4) 0.0888(2) 0.11837(11) 0.0400(10) Uani 1 1 d . . . . .
 C191 C 0.2566(4) 0.0787(2) 0.08917(12) 0.0481(12) Uani 1 1 d . . . . .
 H191 H 0.2165 0.1073 0.0754 0.058 Uiso 1 1 calc R . . . .
 C192 C 0.3055(5) 0.0257(3) 0.08124(12) 0.0540(14) Uani 1 1 d . . . . .
 H192 H 0.2972 0.0190 0.0619 0.065 Uiso 0.086(3) 1 calc R . P B 2
 C193 C 0.3663(5) -0.0178(2) 0.10080(13) 0.0512(13) Uani 1 1 d . . . . .
 H193 H 0.3995 -0.0529 0.0946 0.061 Uiso 1 1 calc R . . . .
 C194 C 0.3765(4) -0.0084(2) 0.12934(12) 0.0417(11) Uani 1 1 d . . . . .
 H194 H 0.4185 -0.0371 0.1424 0.050 Uiso 0.914(3) 1 calc R . P B 1
 C195 C 0.3256(4) 0.0437(2) 0.13988(11) 0.0379(10) Uani 1 1 d . . . . .
 C196 C 0.3345(3) 0.0533(2) 0.17095(11) 0.0350(9) Uani 1 1 d . . . . .
 C197 C 0.3575(3) 0.0052(2) 0.19710(10) 0.0326(9) Uani 1 1 d . . . . .
 C198 C 0.3547(3) -0.0569(2) 0.19714(11) 0.0343(9) Uani 1 1 d . . . . .
 H198 H 0.3387 -0.0654 0.1791 0.041 Uiso 1 1 calc R . . . .
 C199 C 0.3742(3) -0.10276(19) 0.22216(10) 0.0321(9) Uani 1 1 d . . . . .
 H199 H 0.3713 -0.1418 0.2209 0.038 Uiso 1 1 calc R . . . .
 C200 C 0.3997(3) -0.09295(19) 0.25098(10) 0.0295(8) Uani 1 1 d . . . . .
 C201 C 0.4172(3) -0.14139(19) 0.27742(10) 0.0291(8) Uani 1 1 d . . . . .
 C202 C 0.4348(3) -0.20571(19) 0.27584(10) 0.0302(8) Uani 1 1 d . . . . .
 C203 C 0.4763(3) -0.2273(2) 0.24934(11) 0.0347(9) Uani 1 1 d . . . . .
 H203 H 0.4952 -0.1999 0.2325 0.042 Uiso 0.914(3) 1 calc R . P B 1
 C204 C 0.4898(3) -0.2870(2) 0.24757(11) 0.0391(10) Uani 1 1 d . . . . .
 H204 H 0.5163 -0.3002 0.2298 0.047 Uiso 1 1 calc R . . . .
 C205 C 0.4627(4) -0.3273(2) 0.27322(12) 0.0395(10) Uani 1 1 d . . . . .
 H205 H 0.4688 -0.3677 0.2720 0.047 Uiso 0.086(3) 1 calc R . P B 2
 C206 C 0.4273(3) -0.3103(2) 0.30016(11) 0.0347(9) Uani 1 1 d . . . . .
 H206 H 0.4119 -0.3389 0.3171 0.042 Uiso 1 1 calc R . . . .
 C207 C 0.4143(3) -0.2493(2) 0.30226(10) 0.0301(8) Uani 1 1 d . . . . .
 C208 C 0.3854(3) -0.2299(2) 0.33151(10) 0.0313(9) Uani 1 1 d . . . . .
 C209 C 0.3505(3) -0.26735(19) 0.35684(10) 0.0307(9) Uani 1 1 d . . . . .
 H209 H 0.3407 -0.3042 0.3545 0.037 Uiso 1 1 calc R . . . .
 C210 C 0.3972(3) -0.17255(19) 0.33443(10) 0.0302(8) Uani 1 1 d . . . . .
 C211 C 0.4143(3) -0.1276(2) 0.30715(10) 0.0294(8) Uani 1 1 d . . . . .
 C212 C 0.3892(3) -0.03154(19) 0.25349(10) 0.0294(8) Uani 1 1 d . . . . .
 C213 C 0.3680(3) 0.01772(19) 0.22648(10) 0.0317(9) Uani 1 1 d . . . . .
 C214 C 0.3143(3) 0.1141(2) 0.17486(11) 0.0358(10) Uani 1 1 d . . . . .
 C215 C 0.2595(3) 0.1615(2) 0.15218(10) 0.0357(10) Uani 1 1 d . . . . .
 C216 C 0.2931(3) -0.2917(2) 0.41236(10) 0.0325(9) Uani 1 1 d . . . . .
 C217 C 0.3222(3) -0.2979(2) 0.44229(11) 0.0360(9) Uani 1 1 d . . . . .
 H217 H 0.3663 -0.2775 0.4450 0.043 Uiso 1 1 calc R . . . .
 C218 C 0.2872(3) -0.3336(2) 0.46805(10) 0.0324(9) Uani 1 1 d . . . . .
 C219 C 0.2205(3) -0.3636(2) 0.46353(10) 0.0327(9) Uani 1 1 d . . . . .
 H219 H 0.1961 -0.3874 0.4807 0.039 Uiso 1 1 calc R . . . .
 C220 C 0.1894(3) -0.3590(2) 0.43428(10) 0.0314(9) Uani 1 1 d . . . . .
 C221 C 0.2269(3) -0.32279(19) 0.40883(10) 0.0300(8) Uani 1 1 d . . . . .
 H221 H 0.2073 -0.3193 0.3890 0.036 Uiso 1 1 calc R . . . .
 C222 C 0.3244(3) -0.3400(2) 0.50044(10) 0.0370(10) Uani 1 1 d . . . . .
 C223 C 0.3234(7) -0.2777(3) 0.50611(14) 0.074(2) Uani 1 1 d . . . . .
 H22A H 0.3741 -0.2629 0.4947 0.110 Uiso 1 1 calc GR . . . .
 H22B H 0.3288 -0.2807 0.5279 0.110 Uiso 1 1 calc GR . . . .
 H22C H 0.2667 -0.2499 0.4993 0.110 Uiso 1 1 calc GR . . . .
 C224 C 0.4221(4) -0.3782(4) 0.50143(14) 0.073(2) Uani 1 1 d . . . . .
 H22D H 0.4217 -0.4189 0.5000 0.110 Uiso 1 1 calc GR . . . .
 H22E H 0.4482 -0.3794 0.5206 0.110 Uiso 1 1 calc GR . . . .
 H22F H 0.4582 -0.3605 0.4843 0.110 Uiso 1 1 calc GR . . . .
 C225 C 0.2678(4) -0.3710(3) 0.52670(11) 0.0487(12) Uani 1 1 d . . . . .
 H22G H 0.2045 -0.3496 0.5253 0.073 Uiso 1 1 calc GR . . . .
 H22H H 0.2900 -0.3708 0.5463 0.073 Uiso 1 1 calc GR . . . .
 H22I H 0.2730 -0.4123 0.5251 0.073 Uiso 1 1 calc GR . . . .
 C226 C 0.1167(3) -0.3922(2) 0.42898(10) 0.0379(10) Uani 1 1 d . . . . .
 C227 C 0.0792(4) -0.4264(2) 0.45944(11) 0.0426(11) Uani 1 1 d . . . . .
 H22J H 0.1289 -0.4552 0.4706 0.064 Uiso 1 1 calc GR . . . .
 H22K H 0.0360 -0.4477 0.4550 0.064 Uiso 1 1 calc GR . . . .
 H22L H 0.0490 -0.3979 0.4719 0.064 Uiso 1 1 calc GR . . . .
 C228 C 0.1592(5) -0.4367(3) 0.40850(15) 0.0626(17) Uani 1 1 d . . . . .
 H22M H 0.1864 -0.4156 0.3900 0.094 Uiso 1 1 calc GR . . . .
 H22N H 0.1124 -0.4538 0.4030 0.094 Uiso 1 1 calc GR . . . .
 H22O H 0.2056 -0.4687 0.4196 0.094 Uiso 1 1 calc GR . . . .
 C229 C 0.0346(4) -0.3458(4) 0.41271(15) 0.0677(19) Uani 1 1 d . . . . .
 H22P H 0.0092 -0.3164 0.4251 0.101 Uiso 1 1 calc GR . . . .
 H22Q H -0.0114 -0.3665 0.4101 0.101 Uiso 1 1 calc GR . . . .
 H22R H 0.0549 -0.3254 0.3927 0.101 Uiso 1 1 calc GR . . . .
 C230 C 0.0380(4) 0.2884(2) 0.10041(11) 0.0435(11) Uani 1 1 d . . . . .
 C231 C -0.0283(4) 0.3267(2) 0.11620(11) 0.0478(12) Uani 1 1 d . . . . .
 H231 H -0.0191 0.3268 0.1367 0.057 Uiso 1 1 calc R . . . .
 C232 C -0.1065(4) 0.3641(2) 0.10214(12) 0.0491(13) Uani 1 1 d . . . . .
 C233 C -0.1176(5) 0.3634(2) 0.07141(13) 0.0527(13) Uani 1 1 d . . . . .
 H233 H -0.1697 0.3884 0.0616 0.063 Uiso 1 1 calc R . . . .
 C234 C -0.0542(5) 0.3269(2) 0.05473(12) 0.0510(13) Uani 1 1 d . . . . .
 C235 C 0.0242(4) 0.2899(2) 0.06946(11) 0.0451(12) Uani 1 1 d . . . . .
 H235 H 0.0680 0.2659 0.0585 0.054 Uiso 1 1 calc R . . . .
 C236 C -0.1768(5) 0.4060(3) 0.11927(14) 0.0589(15) Uani 1 1 d . . . . .
 C237 C -0.1648(14) 0.3957(9) 0.1532(3) 0.116(6) Uani 0.617(14) 1 d . U P C 1
 H23A H -0.1521 0.3527 0.1621 0.173 Uiso 0.617(14) 1 calc GR . P C 1
 H23B H -0.2201 0.4155 0.1629 0.173 Uiso 0.617(14) 1 calc GR . P C 1
 H23C H -0.1145 0.4121 0.1566 0.173 Uiso 0.617(14) 1 calc GR . P C 1
 C238 C -0.1810(11) 0.4717(4) 0.1020(3) 0.076(4) Uani 0.617(14) 1 d . U P C 1
 H23D H -0.1258 0.4833 0.1051 0.114 Uiso 0.617(14) 1 calc GR . P C 1
 H23E H -0.2332 0.4981 0.1098 0.114 Uiso 0.617(14) 1 calc GR . P C 1
 H23F H -0.1868 0.4751 0.0802 0.114 Uiso 0.617(14) 1 calc GR . P C 1
 C239 C -0.2720(14) 0.3985(10) 0.1156(5) 0.121(6) Uani 0.617(14) 1 d . U P C 1
 H23G H -0.2792 0.3983 0.0943 0.182 Uiso 0.617(14) 1 calc GR . P C 1
 H23H H -0.3168 0.4317 0.1214 0.182 Uiso 0.617(14) 1 calc GR . P C 1
 H23I H -0.2807 0.3607 0.1286 0.182 Uiso 0.617(14) 1 calc GR . P C 1
 C240 C -0.1158(19) 0.4350(12) 0.1388(7) 0.102(8) Uani 0.383(14) 1 d . U P C 2
 H24A H -0.1564 0.4645 0.1488 0.153 Uiso 0.383(14) 1 calc GR . P C 2
 H24B H -0.0736 0.4543 0.1247 0.153 Uiso 0.383(14) 1 calc GR . P C 2
 H24C H -0.0821 0.4030 0.1542 0.153 Uiso 0.383(14) 1 calc GR . P C 2
 C241 C -0.244(2) 0.4493(16) 0.1020(7) 0.124(9) Uani 0.383(14) 1 d . U P C 2
 H24D H -0.2160 0.4785 0.0878 0.185 Uiso 0.383(14) 1 d R . P C 2
 H24E H -0.2877 0.4696 0.1156 0.185 Uiso 0.383(14) 1 d R . P C 2
 H24F H -0.2752 0.4301 0.0905 0.185 Uiso 0.383(14) 1 d R . P C 2
 C242 C -0.2266(15) 0.3683(9) 0.1428(6) 0.081(6) Uani 0.383(14) 1 d . U P C 2
 H24G H -0.2541 0.3444 0.1329 0.121 Uiso 0.383(14) 1 calc GR . P C 2
 H24H H -0.2737 0.3940 0.1530 0.121 Uiso 0.383(14) 1 calc GR . P C 2
 H24I H -0.1846 0.3417 0.1578 0.121 Uiso 0.383(14) 1 calc GR . P C 2
 C243 C -0.0677(5) 0.3288(3) 0.02046(14) 0.0605(15) Uani 1 1 d . U . . .
 C244 C -0.0833(18) 0.2607(10) 0.0203(4) 0.100(6) Uani 0.430(12) 1 d . U P D 2
 H24J H -0.0669 0.2336 0.0399 0.150 Uiso 0.430(12) 1 calc GR . P D 2
 H24K H -0.0455 0.2451 0.0039 0.150 Uiso 0.430(12) 1 calc GR . P D 2
 H24L H -0.1467 0.2638 0.0169 0.150 Uiso 0.430(12) 1 calc GR . P D 2
 C245 C -0.1770(13) 0.3673(8) 0.0113(4) 0.070(5) Uani 0.430(12) 1 d . U P D 2
 H24M H -0.2187 0.3558 0.0283 0.105 Uiso 0.430(12) 1 calc GR . P D 2
 H24N H -0.1930 0.3574 -0.0070 0.105 Uiso 0.430(12) 1 calc GR . P D 2
 H24O H -0.1809 0.4103 0.0077 0.105 Uiso 0.430(12) 1 calc GR . P D 2
 C246 C -0.0125(16) 0.3579(12) 0.0023(4) 0.089(6) Uani 0.430(12) 1 d . U P D 2
 H24P H -0.0184 0.3969 0.0071 0.134 Uiso 0.430(12) 1 calc GR . P D 2
 H24Q H -0.0277 0.3634 -0.0190 0.134 Uiso 0.430(12) 1 calc GR . P D 2
 H24R H 0.0497 0.3348 0.0051 0.134 Uiso 0.430(12) 1 calc GR . P D 2
 C247 C -0.1526(11) 0.3144(9) 0.0165(3) 0.086(4) Uani 0.570(12) 1 d . U P D 1
 H24S H -0.1499 0.2722 0.0257 0.128 Uiso 0.570(12) 1 calc GR . P D 1
 H24T H -0.1633 0.3222 -0.0052 0.128 Uiso 0.570(12) 1 calc GR . P D 1
 H24U H -0.2018 0.3393 0.0265 0.128 Uiso 0.570(12) 1 calc GR . P D 1
 C248 C -0.0573(12) 0.3916(5) 0.0014(2) 0.066(3) Uani 0.570(12) 1 d . U P D 1
 H24V H -0.1019 0.4229 0.0089 0.100 Uiso 0.570(12) 1 calc GR . P D 1
 H24W H -0.0669 0.3945 -0.0201 0.100 Uiso 0.570(12) 1 calc GR . P D 1
 H24X H 0.0034 0.3966 0.0035 0.100 Uiso 0.570(12) 1 calc GR . P D 1
 C249 C 0.0132(10) 0.2824(5) 0.0063(2) 0.068(3) Uani 0.570(12) 1 d . U P D 1
 H24Y H 0.0029 0.2859 -0.0152 0.101 Uiso 0.570(12) 1 calc GR . P D 1
 H H 0.0142 0.2414 0.0175 0.101 Uiso 0.570(12) 1 calc GR . P D 1
 HA H 0.0711 0.2919 0.0080 0.101 Uiso 0.570(12) 1 calc GR . P D 1
 F9 F 0.1915(3) -0.37034(14) 0.32163(8) 0.0527(6) Uani 0.914(3) 1 d . . P B 1
 F10 F 0.085(4) -0.173(2) 0.3176(11) 0.076(14) Uani 0.086(3) 1 d . . P B 2
 F11 F 0.2147(3) 0.02323(16) 0.44298(8) 0.0655(7) Uani 1 1 d . . . E 1
 F12 F 0.0387(3) 0.38447(15) 0.20771(8) 0.0637(9) Uani 1 1 d . . . . .
 F13 F 0.005(4) 0.043(2) 0.1681(10) 0.0751(13) Uani 0.084(4) 1 d . . P A 2
 F14 F 0.1036(4) -0.01550(19) 0.07790(9) 0.0751(13) Uani 0.916(4) 1 d . . P A
 1
 C81 C 0.2894(3) -0.2578(2) 0.17709(13) 0.0427(11) Uani 1 1 d . . . . .
 C82 C 0.2735(3) -0.2712(2) 0.20948(13) 0.0426(11) Uani 1 1 d . . . . .
 H82 H 0.2968 -0.3103 0.2209 0.051 Uiso 1 1 calc R . . . .
 C83 C 0.2229(3) -0.2263(2) 0.22480(12) 0.0380(10) Uani 1 1 d . . . . .
 C84 C 0.2006(3) -0.2407(2) 0.25792(12) 0.0381(10) Uani 1 1 d . . . . .
 C85 C 0.2093(3) -0.3012(2) 0.27491(13) 0.0432(11) Uani 1 1 d . . . . .
 H85 H 0.2345 -0.3335 0.2653 0.052 Uiso 1 1 calc R . . . .
 C86 C 0.1810(4) -0.3122(2) 0.30523(13) 0.0436(11) Uani 1 1 d . . . . .
 H86 H 0.1900 -0.3524 0.3164 0.052 Uiso 0.086(3) 1 calc R . P B 2
 C87 C 0.1388(3) -0.2656(2) 0.32038(13) 0.0420(11) Uani 1 1 d . . . . .
 H87 H 0.1164 -0.2743 0.3409 0.050 Uiso 1 1 calc R . . . .
 C88 C 0.1314(3) -0.2068(2) 0.30425(12) 0.0376(10) Uani 1 1 d . . . . .
 H88 H 0.1037 -0.1751 0.3141 0.045 Uiso 0.914(3) 1 calc R . P B 1
 C89 C 0.1643(3) -0.1927(2) 0.27331(11) 0.0349(9) Uani 1 1 d . . . . .
 C90 C 0.1561(3) -0.1291(2) 0.25626(11) 0.0341(9) Uani 1 1 d . . . . .
 C91 C 0.1554(3) -0.0809(2) 0.27092(11) 0.0354(9) Uani 1 1 d . . . . .
 C92 C 0.1871(3) -0.0927(2) 0.30193(12) 0.0367(10) Uani 1 1 d . . . . .
 H92 H 0.2071 -0.1329 0.3126 0.044 Uiso 1 1 calc R . . . .
 C93 C 0.1888(3) -0.0474(2) 0.31601(11) 0.0364(10) Uani 1 1 d . . . . .
 H93 H 0.2119 -0.0571 0.3358 0.044 Uiso 1 1 calc R . . . .
 C94 C 0.1560(3) 0.0157(2) 0.30132(11) 0.0349(9) Uani 1 1 d . . . . .
 C95 C 0.1559(3) 0.0640(2) 0.31626(11) 0.0341(9) Uani 1 1 d . . . . .
 C96 C 0.1702(3) 0.0530(2) 0.34984(11) 0.0360(10) Uani 1 1 d . . . . .
 C97 C 0.1447(3) 0.0041(2) 0.37136(12) 0.0405(10) Uani 1 1 d . . . . .
 H97 H 0.109(4) -0.028(3) 0.3672(13) 0.049 Uiso 1 1 d R . . . .
 C98 C 0.1604(4) -0.0069(2) 0.40230(13) 0.0486(12) Uani 1 1 d . . . . .
 H98 H 0.1447 -0.0401 0.4162 0.058 Uiso 1 1 calc R . . . .
 C99 C 0.2010(4) 0.0334(3) 0.41242(12) 0.0505(13) Uani 1 1 d . . . . .
 C100 C 0.2217(4) 0.0834(2) 0.39250(12) 0.0452(12) Uani 1 1 d . . . . .
 H100 H 0.2465 0.1101 0.4001 0.054 Uiso 1 1 calc R . . . .
 C101 C 0.2062(3) 0.0952(2) 0.36088(11) 0.0379(10) Uani 1 1 d . . . . .
 C102 C 0.2204(3) 0.1507(2) 0.33985(10) 0.0334(9) Uani 1 1 d . . . . .
 C103 C 0.2693(3) 0.1886(2) 0.34802(11) 0.0351(9) Uani 1 1 d . . . . .
 H103 H 0.2967 0.1765 0.3672 0.042 Uiso 1 1 calc R . . . .
 C104 C 0.2788(3) 0.2437(2) 0.32862(10) 0.0345(9) Uani 1 1 d . . . . .
 C105 C 0.2346(3) 0.2618(2) 0.30041(11) 0.0358(9) Uani 1 1 d . . . . .
 H105 H 0.2387 0.2990 0.2874 0.043 Uiso 1 1 calc R . . . .
 C106 C 0.1844(3) 0.2257(2) 0.29117(10) 0.0329(9) Uani 1 1 d . . . . .
 C107 C 0.1329(3) 0.2459(2) 0.26264(11) 0.0350(9) Uani 1 1 d . . . . .
 C108 C 0.1117(4) 0.3076(2) 0.24760(11) 0.0408(10) Uani 1 1 d . . . . .
 H108 H 0.1343 0.3359 0.2546 0.049 Uiso 1 1 calc R . . . .
 C109 C 0.0575(4) 0.3255(2) 0.22256(12) 0.0454(11) Uani 1 1 d . . . . .
 C110 C 0.0203(4) 0.2860(2) 0.21153(12) 0.0419(11) Uani 1 1 d . . . . .
 H110 H -0.0177 0.3000 0.1947 0.050 Uiso 1 1 calc R . . . .
 C111 C 0.0409(3) 0.2251(2) 0.22610(12) 0.0401(10) Uani 1 1 d . . . . .
 H111 H 0.0152 0.1980 0.2192 0.048 Uiso 1 1 calc R . . . .
 C112 C 0.1007(3) 0.2029(2) 0.25144(11) 0.0345(9) Uani 1 1 d . . . . .
 C113 C 0.1224(3) 0.1381(2) 0.26710(11) 0.0354(9) Uani 1 1 d . . . . .
 C114 C 0.1232(3) 0.0903(2) 0.25201(11) 0.0353(9) Uani 1 1 d . . . . .
 C115 C 0.1256(3) 0.0994(2) 0.21900(11) 0.0378(10) Uani 1 1 d . . . . .
 H115 H 0.1259 0.1381 0.2071 0.045 Uiso 1 1 calc R . . . .
 C116 C 0.1274(3) 0.0539(2) 0.20433(12) 0.0402(10) Uani 1 1 d . . . . .
 H116 H 0.1293 0.0623 0.1827 0.048 Uiso 1 1 calc R . . . .
 C117 C 0.1265(3) -0.0073(2) 0.22141(11) 0.0354(10) Uani 1 1 d . . . . .
 C118 C 0.1304(3) -0.0559(2) 0.20608(11) 0.0373(10) Uani 1 1 d . . . . .
 C119 C 0.1179(3) -0.0461(2) 0.17286(12) 0.0391(10) Uani 1 1 d . . . . .
 C120 C 0.0619(4) 0.0080(2) 0.15560(12) 0.0432(11) Uani 1 1 d . . . . .
 H120 H 0.0280 0.0371 0.1661 0.052 Uiso 0.916(4) 1 calc R . P A 1
 C121 C 0.0566(4) 0.0183(3) 0.12421(14) 0.0526(13) Uani 1 1 d . . . . .
 H121 H 0.0201 0.0539 0.1132 0.063 Uiso 1 1 calc R . . . .
 C122 C 0.1072(5) -0.0262(3) 0.10917(14) 0.0583(15) Uani 1 1 d . . . . .
 H122 H 0.1078 -0.0184 0.0876 0.070 Uiso 0.084(4) 1 calc R . P A 2
 C123 C 0.1560(4) -0.0807(3) 0.12473(13) 0.0514(13) Uani 1 1 d . . . . .
 H123 H 0.1866 -0.1100 0.1138 0.062 Uiso 1 1 calc R . . . .
 C124 C 0.1604(4) -0.0930(2) 0.15712(12) 0.0426(11) Uani 1 1 d . . . . .
 C125 C 0.2021(3) -0.1532(2) 0.17453(12) 0.0390(10) Uani 1 1 d . . . . .
 C126 C 0.2520(4) -0.1996(3) 0.16051(13) 0.0459(12) Uani 1 1 d . . . . .
 H126 H 0.2606 -0.1912 0.1390 0.055 Uiso 1 1 calc R . . . .
 C127 C 0.1901(3) -0.1665(2) 0.20760(12) 0.0380(10) Uani 1 1 d . . . . .
 C128 C 0.1545(3) -0.1165(2) 0.22330(11) 0.0347(9) Uani 1 1 d . . . . .
 C129 C 0.1383(3) -0.0199(2) 0.25392(11) 0.0344(9) Uani 1 1 d . . . . .
 C130 C 0.1375(3) 0.0291(2) 0.26929(11) 0.0338(9) Uani 1 1 d . . . . .
 C131 C 0.1481(3) 0.1234(2) 0.29840(11) 0.0342(9) Uani 1 1 d . . . . .
 C132 C 0.1807(3) 0.1678(2) 0.31071(10) 0.0326(9) Uani 1 1 d . . . . .
 C133 C 0.3442(4) -0.3054(3) 0.16067(14) 0.0490(13) Uani 1 1 d . . . . .
 C134 C 0.4194(4) -0.3486(2) 0.17527(15) 0.0509(13) Uani 1 1 d . . . . .
 H134 H 0.4339 -0.3482 0.1952 0.061 Uiso 1 1 calc R . . . .
 C135 C 0.4721(4) -0.3922(3) 0.15964(16) 0.0557(15) Uani 1 1 d . . . . .
 C136 C 0.4478(4) -0.3913(3) 0.13000(16) 0.0597(16) Uani 1 1 d . . . . .
 H136 H 0.4829 -0.4200 0.1195 0.072 Uiso 1 1 calc R . . . .
 C137 C 0.3726(4) -0.3490(3) 0.11515(15) 0.0580(16) Uani 1 1 d . . . . .
 C138 C 0.3219(4) -0.3059(3) 0.13139(14) 0.0504(13) Uani 1 1 d . . . . .
 H138 H 0.2721 -0.2769 0.1221 0.061 Uiso 1 1 calc R . . . .
 C139 C 0.5552(4) -0.4402(3) 0.1744(2) 0.070(2) Uani 1 1 d . . . . .
 C140 C 0.5386(5) -0.5048(3) 0.1765(2) 0.079(2) Uani 1 1 d . . . . .
 H14A H 0.4876 -0.5109 0.1907 0.118 Uiso 1 1 calc GR . . . .
 H14B H 0.5927 -0.5350 0.1837 0.118 Uiso 1 1 calc GR . . . .
 H14C H 0.5253 -0.5084 0.1563 0.118 Uiso 1 1 calc GR . . . .
 C141 C 0.6418(5) -0.4325(4) 0.1534(3) 0.098(3) Uani 1 1 d . . . . .
 H14D H 0.6310 -0.4336 0.1326 0.146 Uiso 1 1 calc GR . . . .
 H14E H 0.6929 -0.4651 0.1611 0.146 Uiso 1 1 calc GR . . . .
 H14F H 0.6554 -0.3942 0.1536 0.146 Uiso 1 1 calc GR . . . .
 C142 C 0.5700(6) -0.4368(4) 0.2079(2) 0.087(3) Uani 1 1 d . . . . .
 H14G H 0.5747 -0.3963 0.2082 0.131 Uiso 1 1 calc GR . . . .
 H14H H 0.6256 -0.4652 0.2152 0.131 Uiso 1 1 calc GR . . . .
 H14I H 0.5190 -0.4467 0.2212 0.131 Uiso 1 1 calc GR . . . .
 C143 C 0.3412(6) -0.3491(4) 0.08266(17) 0.077(2) Uani 1 1 d . . . . .
 C144 C 0.3993(7) -0.4015(5) 0.0688(2) 0.099(3) Uani 1 1 d . . . . .
 H14J H 0.4623 -0.3983 0.0664 0.149 Uiso 1 1 calc GR . . . .
 H14K H 0.3771 -0.3993 0.0488 0.149 Uiso 1 1 calc GR . . . .
 H14L H 0.3948 -0.4397 0.0823 0.149 Uiso 1 1 calc GR . . . .
 C145 C 0.3445(8) -0.2883(4) 0.06038(19) 0.096(3) Uani 1 1 d . . . . .
 H14M H 0.2984 -0.2564 0.0668 0.144 Uiso 1 1 calc GR . . . .
 H14N H 0.3332 -0.2904 0.0397 0.144 Uiso 1 1 calc GR . . . .
 H14O H 0.4040 -0.2799 0.0606 0.144 Uiso 1 1 calc GR . . . .
 C146 C 0.2435(6) -0.3579(4) 0.08557(17) 0.074(2) Uani 1 1 d . . . . .
 H14P H 0.2410 -0.3960 0.0996 0.111 Uiso 1 1 calc GR . . . .
 H14Q H 0.2244 -0.3581 0.0655 0.111 Uiso 1 1 calc GR . . . .
 H14R H 0.2034 -0.3251 0.0934 0.111 Uiso 1 1 calc GR . . . .
 C147 C 0.3358(3) 0.2804(2) 0.33745(11) 0.0364(10) Uani 1 1 d . . . . .
 C148 C 0.3396(3) 0.2823(2) 0.36841(11) 0.0373(10) Uani 1 1 d . . . . .
 H148 H 0.3033 0.2619 0.3833 0.045 Uiso 1 1 calc R . . . .
 C149 C 0.3970(3) 0.3140(2) 0.37776(11) 0.0379(10) Uani 1 1 d . . . . .
 C150 C 0.4485(3) 0.3452(2) 0.35492(12) 0.0405(10) Uani 1 1 d . . . . .
 H150 H 0.4867 0.3664 0.3609 0.049 Uiso 1 1 calc R . . . .
 C151 C 0.4458(3) 0.3462(2) 0.32335(12) 0.0399(10) Uani 1 1 d . . . . .
 C152 C 0.3887(3) 0.3127(2) 0.31501(11) 0.0393(10) Uani 1 1 d . . . . .
 H152 H 0.3860 0.3120 0.2942 0.047 Uiso 1 1 calc R . . . .
 C153 C 0.4002(4) 0.3161(3) 0.41197(12) 0.0452(12) Uani 1 1 d . . . . .
 C154 C 0.3448(5) 0.2748(3) 0.43373(13) 0.0580(15) Uani 1 1 d . . . . .
 H15A H 0.2826 0.2852 0.4272 0.087 Uiso 1 1 calc GR . . . .
 H15B H 0.3452 0.2801 0.4546 0.087 Uiso 1 1 calc GR . . . .
 H15C H 0.3718 0.2330 0.4331 0.087 Uiso 1 1 calc GR . . . .
 C155 C 0.4994(5) 0.2978(3) 0.42169(14) 0.0585(15) Uani 1 1 d . . . . .
 H15D H 0.5247 0.2560 0.4207 0.088 Uiso 1 1 calc GR . . . .
 H15E H 0.5016 0.3024 0.4426 0.088 Uiso 1 1 calc GR . . . .
 H15F H 0.5346 0.3233 0.4079 0.088 Uiso 1 1 calc GR . . . .
 C156 C 0.3583(4) 0.3817(3) 0.41565(13) 0.0503(13) Uani 1 1 d . . . . .
 H15G H 0.3908 0.4091 0.4019 0.075 Uiso 1 1 calc GR . . . .
 H15H H 0.3632 0.3843 0.4367 0.075 Uiso 1 1 calc GR . . . .
 H15I H 0.2947 0.3927 0.4106 0.075 Uiso 1 1 calc GR . . . .
 C157 C 0.5026(4) 0.3826(3) 0.29863(14) 0.0510(13) Uani 1 1 d . . . . .
 C158 C 0.4717(9) 0.4487(5) 0.2982(3) 0.072(4) Uani 0.614(12) 1 d . . P F 1
 H15J H 0.4133 0.4644 0.2887 0.107 Uiso 0.614(12) 1 calc GR . P F 1
 H15K H 0.5160 0.4698 0.2865 0.107 Uiso 0.614(12) 1 calc GR . P F 1
 H15L H 0.4659 0.4547 0.3191 0.107 Uiso 0.614(12) 1 calc GR . P F 1
 C159 C 0.6066(8) 0.3596(6) 0.3083(3) 0.073(4) Uani 0.614(12) 1 d . . P F 1
 H15M H 0.6123 0.3685 0.3280 0.109 Uiso 0.614(12) 1 calc GR . P F 1
 H15N H 0.6447 0.3800 0.2928 0.109 Uiso 0.614(12) 1 calc GR . P F 1
 H15O H 0.6256 0.3164 0.3097 0.109 Uiso 0.614(12) 1 calc GR . P F 1
 C160 C 0.5042(10) 0.3712(6) 0.2664(3) 0.067(3) Uani 0.614(12) 1 d . . P F 1
 H16A H 0.5251 0.3284 0.2672 0.101 Uiso 0.614(12) 1 calc GR . P F 1
 H16B H 0.5452 0.3928 0.2530 0.101 Uiso 0.614(12) 1 calc GR . P F 1
 H16C H 0.4435 0.3853 0.2586 0.101 Uiso 0.614(12) 1 calc GR . P F 1
 C161 C 0.4302(12) 0.4289(7) 0.2747(4) 0.057(4) Uani 0.386(12) 1 d . . P F 2
 H16D H 0.4021 0.4062 0.2643 0.086 Uiso 0.386(12) 1 calc GR . P F 2
 H16E H 0.4615 0.4551 0.2596 0.086 Uiso 0.386(12) 1 calc GR . P F 2
 H16F H 0.3837 0.4532 0.2858 0.086 Uiso 0.386(12) 1 calc GR . P F 2
 C162 C 0.5511(13) 0.4197(9) 0.3119(5) 0.068(6) Uani 0.386(12) 1 d . . P F 2
 H16G H 0.5094 0.4409 0.3256 0.101 Uiso 0.386(12) 1 calc GR . P F 2
 H16H H 0.5726 0.4486 0.2953 0.101 Uiso 0.386(12) 1 calc GR . P F 2
 H16I H 0.6023 0.3933 0.3232 0.101 Uiso 0.386(12) 1 calc GR . P F 2
 C163 C 0.5633(12) 0.3430(9) 0.2800(5) 0.061(5) Uani 0.386(12) 1 d . . P F 2
 H16J H 0.6085 0.3138 0.2931 0.091 Uiso 0.386(12) 1 calc GR . P F 2
 H16K H 0.5935 0.3672 0.2636 0.091 Uiso 0.386(12) 1 calc GR . P F 2
 H16L H 0.5276 0.3220 0.2713 0.091 Uiso 0.386(12) 1 calc GR . P F 2
 F1A F 0.8988(3) -0.34781(14) 0.34727(8) 0.0527(6) Uani 0.916(4) 1 d . . P A 1
 F2A F 0.837(3) -0.1527(15) 0.3460(9) 0.0527(6) Uani 0.084(4) 1 d . . P A 2
 F3A F 0.839(3) 0.0012(15) 0.3925(7) 0.0668(12) Uani 0.112(4) 1 d . . P G 2
 F4A F 0.9693(3) 0.04063(19) 0.46737(9) 0.0668(12) Uani 0.888(4) 1 d . . P G 1
 F5A F 0.7830(3) 0.40432(16) 0.23256(8) 0.0577(6) Uani 0.914(3) 1 d . . P B 1
 F6A F 0.745(3) 0.2039(17) 0.2477(9) 0.0577(6) Uani 0.086(3) 1 d . . P B 2
 F7A F 0.778(2) 0.0680(16) 0.1987(9) 0.070(9) Uani 0.112(4) 1 d . . P G 2
 F8A F 0.8295(3) 0.00503(18) 0.10385(9) 0.0655(7) Uani 0.888(4) 1 d . . P G 1
 C1A C 0.9918(3) -0.2453(2) 0.20232(12) 0.0404(11) Uani 1 1 d . . . . .
 C2A C 0.9826(3) -0.2565(2) 0.23456(12) 0.0396(10) Uani 1 1 d . . . . .
 H2A H 1.0009 -0.2961 0.2460 0.048 Uiso 1 1 calc R . . . .
 C3A C 0.9465(3) -0.2096(2) 0.24995(12) 0.0363(10) Uani 1 1 d . . . . .
 C4A C 0.9264(3) -0.2218(2) 0.28409(11) 0.0361(10) Uani 1 1 d . . . . .
 C5A C 0.9245(3) -0.2810(2) 0.30046(13) 0.0417(11) Uani 1 1 d . . . . .
 H5A H 0.9392 -0.3132 0.2903 0.050 Uiso 1 1 calc R . . . .
 C6A C 0.9009(4) -0.2910(2) 0.33137(13) 0.0436(11) Uani 1 1 d . . . . .
 H6A H 0.9028 -0.3308 0.3423 0.052 Uiso 0.084(4) 1 calc R . P A 2
 C7A C 0.8741(3) -0.2438(2) 0.34720(13) 0.0424(11) Uani 1 1 d . . . . .
 H7A H 0.8566 -0.2514 0.3682 0.051 Uiso 1 1 calc R . . . .
 C8A C 0.8743(3) -0.1856(2) 0.33083(12) 0.0381(10) Uani 1 1 d . . . . .
 H8A H 0.8540 -0.1533 0.3408 0.046 Uiso 0.916(4) 1 calc R . P A 1
 C9A C 0.9047(3) -0.1733(2) 0.29914(11) 0.0343(9) Uani 1 1 d . . . . .
 C10A C 0.9067(3) -0.1115(2) 0.28182(11) 0.0355(9) Uani 1 1 d . . . . .
 C11A C 0.9127(3) -0.0636(2) 0.29633(11) 0.0356(9) Uani 1 1 d . . . . .
 C12A C 0.9427(3) -0.0752(2) 0.32732(11) 0.0358(9) Uani 1 1 d . . . . .
 H12A H 0.9620 -0.1153 0.3382 0.043 Uiso 1 1 calc R . . . .
 C13A C 0.9437(3) -0.0285(2) 0.34133(12) 0.0379(10) Uani 1 1 d . . . . .
 H13A H 0.9635 -0.0379 0.3615 0.046 Uiso 1 1 calc R . . . .
 C14A C 0.9155(3) 0.0336(2) 0.32608(11) 0.0344(9) Uani 1 1 d . . . . .
 C15A C 0.9149(3) 0.0826(2) 0.34105(11) 0.0341(9) Uani 1 1 d . . . . .
 C16A C 0.9236(3) 0.0734(2) 0.37461(11) 0.0358(9) Uani 1 1 d . . . . .
 C17A C 0.8935(4) 0.0261(2) 0.39630(12) 0.0435(11) Uani 1 1 d . . . . .
 H17A H 0.8626 0.0017 0.3893 0.052 Uiso 0.888(4) 1 calc R . P G 1
 C18A C 0.9083(4) 0.0151(3) 0.42739(13) 0.0518(13) Uani 1 1 d . . . . .
 H18A H 0.8890 -0.0166 0.4414 0.062 Uiso 1 1 calc R . . . .
 C19A C 0.9533(4) 0.0529(3) 0.43734(13) 0.0525(13) Uani 1 1 d . . . . .
 H19A H 0.9689 0.0438 0.4580 0.063 Uiso 0.112(4) 1 calc R . P G 2
 C20A C 0.9752(4) 0.1032(2) 0.41767(12) 0.0445(11) Uani 1 1 d . . . . .
 H20A H 1.0000 0.1296 0.4255 0.053 Uiso 1 1 calc R . . . .
 C21A C 0.9605(3) 0.1148(2) 0.38595(11) 0.0383(10) Uani 1 1 d . . . . .
 C22A C 0.9725(3) 0.1717(2) 0.36514(11) 0.0351(9) Uani 1 1 d . . . . .
 C23A C 1.0126(3) 0.2129(2) 0.37463(11) 0.0361(9) Uani 1 1 d . . . . .
 H23J H 1.0394 0.2016 0.3939 0.043 Uiso 1 1 calc R . . . .
 C24A C 1.0136(3) 0.2703(2) 0.35626(11) 0.0354(9) Uani 1 1 d . . . . .
 C25A C 0.9735(3) 0.2867(2) 0.32720(10) 0.0353(9) Uani 1 1 d . . . . .
 H25A H 0.9729 0.3252 0.3148 0.042 Uiso 1 1 calc R . . . .
 C26A C 0.9346(3) 0.2464(2) 0.31656(11) 0.0332(9) Uani 1 1 d . . . . .
 C27A C 0.8850(3) 0.2658(2) 0.28739(11) 0.0358(9) Uani 1 1 d . . . . .
 C28A C 0.8616(4) 0.3272(2) 0.27239(11) 0.0412(11) Uani 1 1 d . . . . .
 H28A H 0.8820 0.3562 0.2796 0.049 Uiso 1 1 calc R . . . .
 C29A C 0.8081(4) 0.3445(2) 0.24693(12) 0.0437(11) Uani 1 1 d . . . . .
 H29A H 0.7940 0.3854 0.2368 0.052 Uiso 0.086(3) 1 calc R . P B 2
 C30A C 0.7745(4) 0.3033(2) 0.23578(12) 0.0449(11) Uani 1 1 d . . . . .
 H30A H 0.7363 0.3161 0.2190 0.054 Uiso 1 1 calc R . . . .
 C31A C 0.7993(4) 0.2424(2) 0.25027(12) 0.0420(11) Uani 1 1 d . . . . .
 H31A H 0.7769 0.2143 0.2429 0.050 Uiso 0.914(3) 1 calc R . P B 1
 C32A C 0.8572(3) 0.2211(2) 0.27578(11) 0.0352(9) Uani 1 1 d . . . . .
 C33A C 0.8835(3) 0.1566(2) 0.29102(11) 0.0351(9) Uani 1 1 d . . . . .
 C34A C 0.8852(3) 0.1082(2) 0.27634(11) 0.0363(10) Uani 1 1 d . . . . .
 C35A C 0.8889(4) 0.1165(2) 0.24331(11) 0.0414(11) Uani 1 1 d . . . . .
 H35A H 0.8902 0.1549 0.2311 0.050 Uiso 1 1 calc R . . . .
 C36A C 0.8905(4) 0.0701(2) 0.22901(12) 0.0408(11) Uani 1 1 d . . . . .
 H36A H 0.8940 0.0776 0.2074 0.049 Uiso 1 1 calc R . . . .
 C37A C 0.8870(3) 0.0102(2) 0.24621(12) 0.0372(10) Uani 1 1 d . . . . .
 C38A C 0.8836(3) -0.0378(2) 0.23136(11) 0.0362(10) Uani 1 1 d . . . . .
 C39A C 0.8640(3) -0.0270(2) 0.19871(12) 0.0387(10) Uani 1 1 d . . . . .
 C40A C 0.8128(3) 0.0288(2) 0.18207(12) 0.0417(11) Uani 1 1 d . . . . .
 H40A H 0.7859 0.0591 0.1928 0.050 Uiso 0.888(4) 1 calc R . P G 1
 C41A C 0.8010(4) 0.0402(2) 0.15031(13) 0.0466(12) Uani 1 1 d . . . . .
 H41A H 0.7690 0.0779 0.1396 0.056 Uiso 1 1 calc R . . . .
 C42A C 0.8383(4) -0.0062(3) 0.13522(12) 0.0481(12) Uani 1 1 d . . . . .
 H42A H 0.8341 0.0014 0.1138 0.058 Uiso 0.112(4) 1 calc R . P G 2
 C43A C 0.8815(4) -0.0634(2) 0.15062(12) 0.0467(12) Uani 1 1 d . . . . .
 H43A H 0.9029 -0.0943 0.1398 0.056 Uiso 1 1 calc R . . . .
 C44A C 0.8934(3) -0.0752(2) 0.18267(12) 0.0399(10) Uani 1 1 d . . . . .
 C45A C 0.9295(3) -0.1374(2) 0.20018(12) 0.0398(10) Uani 1 1 d . . . . .
 C46A C 0.9649(3) -0.1851(2) 0.18536(12) 0.0415(11) Uani 1 1 d . . . . .
 H46A H 0.9708 -0.1771 0.1638 0.050 Uiso 1 1 calc R . . . .
 C47A C 0.9230(3) -0.1485(2) 0.23305(11) 0.0350(9) Uani 1 1 d . . . . .
 C48A C 0.9012(3) -0.0986(2) 0.24895(11) 0.0344(9) Uani 1 1 d . . . . .
 C49A C 0.8985(3) -0.0018(2) 0.27865(11) 0.0348(9) Uani 1 1 d . . . . .
 C50A C 0.8995(3) 0.0469(2) 0.29382(11) 0.0343(9) Uani 1 1 d . . . . .
 C51A C 0.9082(3) 0.1423(2) 0.32283(11) 0.0336(9) Uani 1 1 d . . . . .
 C52A C 0.9361(3) 0.1876(2) 0.33517(11) 0.0335(9) Uani 1 1 d . . . . .
 C53A C 1.0218(3) -0.2968(2) 0.18617(13) 0.0419(11) Uani 1 1 d . . . . .
 C54A C 1.0937(3) -0.3464(2) 0.19719(12) 0.0393(10) Uani 1 1 d . . . . .
 H54A H 1.1268 -0.3458 0.2138 0.047 Uiso 1 1 calc R . . . .
 C55A C 1.1160(3) -0.3966(2) 0.18352(12) 0.0394(10) Uani 1 1 d . . . . .
 C56A C 1.0652(3) -0.3958(2) 0.15861(12) 0.0415(11) Uani 1 1 d . . . . .
 H56A H 1.0795 -0.4295 0.1495 0.050 Uiso 1 1 calc R . . . .
 C57A C 0.9945(4) -0.3474(2) 0.14674(13) 0.0444(12) Uani 1 1 d . . . . .
 C58A C 0.9731(4) -0.2970(2) 0.16083(13) 0.0443(11) Uani 1 1 d . . . . .
 H58A H 0.9264 -0.2637 0.1532 0.053 Uiso 1 1 calc R . . . .
 C59A C 1.1917(4) -0.4529(2) 0.19628(13) 0.0448(12) Uani 1 1 d . . . . .
 C60A C 1.1455(5) -0.5067(3) 0.21073(15) 0.0600(16) Uani 1 1 d . . . . .
 H60A H 1.1004 -0.4953 0.2264 0.090 Uiso 1 1 calc GR . . . .
 H60B H 1.1913 -0.5415 0.2199 0.090 Uiso 1 1 calc GR . . . .
 H60C H 1.1163 -0.5165 0.1948 0.090 Uiso 1 1 calc GR . . . .
 C61A C 1.2453(4) -0.4430(2) 0.22080(15) 0.0544(13) Uani 1 1 d . . . . .
 H61A H 1.2787 -0.4122 0.2118 0.082 Uiso 1 1 calc GR . . . .
 H61B H 1.2876 -0.4804 0.2292 0.082 Uiso 1 1 calc GR . . . .
 H61C H 1.2038 -0.4302 0.2371 0.082 Uiso 1 1 calc GR . . . .
 C62A C 1.2592(4) -0.4706(3) 0.16999(15) 0.0578(14) Uani 1 1 d . . . . .
 H62A H 1.2275 -0.4825 0.1554 0.087 Uiso 1 1 calc GR . . . .
 H62B H 1.3081 -0.5040 0.1785 0.087 Uiso 1 1 calc GR . . . .
 H62C H 1.2842 -0.4364 0.1596 0.087 Uiso 1 1 calc GR . . . .
 C63A C 0.9373(4) -0.3504(3) 0.12029(13) 0.0489(12) Uani 1 1 d . . . . .
 C64A C 0.9958(6) -0.3620(6) 0.09320(19) 0.116(4) Uani 1 1 d . . . . .
 H64A H 1.0425 -0.3390 0.0902 0.175 Uiso 1 1 calc GR . . . .
 H64B H 0.9593 -0.3501 0.0752 0.175 Uiso 1 1 calc GR . . . .
 H64C H 1.0242 -0.4047 0.0964 0.175 Uiso 1 1 calc GR . . . .
 C65A C 0.8838(7) -0.3992(6) 0.1324(2) 0.112(4) Uani 1 1 d . . . . .
 H65A H 0.9169 -0.4299 0.1486 0.169 Uiso 1 1 calc GR . . . .
 H65B H 0.8757 -0.4174 0.1158 0.169 Uiso 1 1 calc GR . . . .
 H65C H 0.8247 -0.3813 0.1407 0.169 Uiso 1 1 calc GR . . . .
 C66A C 0.8644(7) -0.2894(4) 0.1097(2) 0.096(3) Uani 1 1 d . . . . .
 H66A H 0.8318 -0.2766 0.1276 0.144 Uiso 1 1 calc GR . . . .
 H66B H 0.8217 -0.2957 0.0966 0.144 Uiso 1 1 calc GR . . . .
 H66C H 0.8949 -0.2584 0.0983 0.144 Uiso 1 1 calc GR . . . .
 C67A C 1.0464(3) 0.3173(2) 0.36731(11) 0.0342(9) Uani 1 1 d . . . . .
 C68A C 1.0330(3) 0.3209(2) 0.39825(11) 0.0353(9) Uani 1 1 d . . . . .
 H68A H 1.0096 0.2911 0.4124 0.042 Uiso 1 1 calc R . . . .
 C69A C 1.0538(3) 0.3685(2) 0.40864(10) 0.0358(9) Uani 1 1 d . . . . .
 C70A C 1.0895(3) 0.4120(2) 0.38701(11) 0.0369(10) Uani 1 1 d . . . . .
 H70A H 1.1037 0.4439 0.3936 0.044 Uiso 1 1 calc R . . . .
 C71A C 1.1048(3) 0.4095(2) 0.35562(10) 0.0332(9) Uani 1 1 d . . . . .
 C72A C 1.0837(3) 0.3611(2) 0.34618(10) 0.0340(9) Uani 1 1 d . . . . .
 H72A H 1.0946 0.3579 0.3255 0.041 Uiso 1 1 calc R . . . .
 C73A C 1.1401(4) 0.4610(2) 0.33255(11) 0.0385(10) Uani 1 1 d . . . . .
 C74A C 1.2289(4) 0.4692(2) 0.34383(12) 0.0440(11) Uani 1 1 d . . . . .
 H74A H 1.2175 0.4783 0.3641 0.066 Uiso 1 1 calc GR . . . .
 H74B H 1.2492 0.5021 0.3296 0.066 Uiso 1 1 calc GR . . . .
 H74C H 1.2754 0.4323 0.3448 0.066 Uiso 1 1 calc GR . . . .
 C75A C 1.0663(4) 0.5203(2) 0.33030(14) 0.0489(12) Uani 1 1 d . . . . .
 H75A H 1.0108 0.5152 0.3232 0.073 Uiso 1 1 calc GR . . . .
 H75B H 1.0874 0.5527 0.3159 0.073 Uiso 1 1 calc GR . . . .
 H75C H 1.0546 0.5302 0.3504 0.073 Uiso 1 1 calc GR . . . .
 C76A C 1.1608(4) 0.4474(3) 0.30004(12) 0.0499(13) Uani 1 1 d . . . . .
 H76A H 1.2093 0.4114 0.3010 0.075 Uiso 1 1 calc GR . . . .
 H76B H 1.1795 0.4812 0.2861 0.075 Uiso 1 1 calc GR . . . .
 H76C H 1.1067 0.4408 0.2927 0.075 Uiso 1 1 calc GR . . . .
 C77A C 1.0306(4) 0.3768(2) 0.44238(12) 0.0418(11) Uani 1 1 d . . . . .
 C78A C 1.0043(5) 0.3201(3) 0.46358(12) 0.0551(14) Uani 1 1 d . . . . .
 H78A H 0.9490 0.3143 0.4566 0.083 Uiso 1 1 calc GR . . . .
 H78B H 0.9945 0.3256 0.4846 0.083 Uiso 1 1 calc GR . . . .
 H78C H 1.0531 0.2849 0.4627 0.083 Uiso 1 1 calc GR . . . .
 C79A C 1.1122(4) 0.3887(3) 0.45596(13) 0.0591(15) Uani 1 1 d . . . . .
 H79A H 1.1633 0.3544 0.4565 0.089 Uiso 1 1 calc GR . . . .
 H79B H 1.0960 0.3947 0.4767 0.089 Uiso 1 1 calc GR . . . .
 H79C H 1.1289 0.4245 0.4433 0.089 Uiso 1 1 calc GR . . . .
 C80A C 0.9482(4) 0.4323(3) 0.44139(12) 0.0488(12) Uani 1 1 d . . . . .
 H80A H 0.9641 0.4677 0.4280 0.073 Uiso 1 1 calc GR . . . .
 H80B H 0.9333 0.4395 0.4620 0.073 Uiso 1 1 calc GR . . . .
 H80C H 0.8960 0.4241 0.4336 0.073 Uiso 1 1 calc GR . . . .
 F1 F 0.7760(7) 0.5990(2) 0.23931(11) 0.143(4) Uani 0.888(4) 1 d . . P G 1
 F2 F 0.782(6) 0.7994(18) 0.1958(9) 0.143(4) Uani 0.112(4) 1 d . . P G 2
 F3 F 0.702(3) 0.9419(16) 0.1144(7) 0.0819(15) Uani 0.112(4) 1 d . . P G 2
 F4 F 0.5431(4) 1.0143(2) 0.02446(9) 0.0819(15) Uani 0.888(4) 1 d . . P G 1
 F6 F 0.6847(17) 1.1540(12) 0.2151(6) 0.025(6) Uani 0.084(4) 1 d . . P A 2
 F7 F 0.721(2) 1.0162(17) 0.2957(7) 0.062(10) Uani 0.103(8) 1 d . . P H 2
 F8 F 0.6947(3) 0.95172(16) 0.40086(9) 0.0577(6) Uani 0.897(8) 1 d . . P H 1
 F5 F 0.5501(4) 1.35359(19) 0.18480(10) 0.0763(10) Uani 0.916(4) 1 d . . P A 1
 C0AA C 0.6488(3) 0.8920(2) 0.22280(11) 0.0382(10) Uani 1 1 d . . . . .
 C1AA C 0.6237(5) 0.9847(3) 0.10139(13) 0.0576(15) Uani 1 1 d . . . . .
 H1AA H 0.6654 0.9557 0.1145 0.069 Uiso 0.888(4) 1 calc R . P G 1
 C2AA C 0.6471(3) 0.7040(2) 0.32908(11) 0.0390(10) Uani 1 1 d . . . . .
 H2AA H 0.6477 0.6649 0.3269 0.047 Uiso 1 1 calc R . . . .
 C4 C 0.6946(4) 0.7321(2) 0.27278(11) 0.0438(12) Uani 1 1 d . . . . .
 C4AA C 0.6283(3) 0.7176(2) 0.35796(11) 0.0397(10) Uani 1 1 d . . . . .
 C5 C 0.7189(6) 0.6711(3) 0.27001(13) 0.0659(19) Uani 1 1 d . . . . .
 H5 H 0.7124 0.6399 0.2870 0.079 Uiso 1 1 calc R . . . .
 C6 C 0.7526(7) 0.6583(3) 0.24185(15) 0.082(3) Uani 1 1 d . . . . .
 H6 H 0.7610 0.6185 0.2395 0.098 Uiso 0.112(4) 1 calc R . P G 2
 C6AA C 0.6653(3) 0.7477(2) 0.30252(11) 0.0387(10) Uani 1 1 d . . . . .
 C7 C 0.7746(6) 0.7015(3) 0.21668(14) 0.0653(17) Uani 1 1 d . . . . .
 H7 H 0.8045 0.6907 0.1988 0.078 Uiso 1 1 calc R . . . .
 C8 C 0.7501(4) 0.7614(3) 0.21951(12) 0.0475(12) Uani 1 1 d . . . . .
 H8 H 0.7638 0.7914 0.2030 0.057 Uiso 0.888(4) 1 calc R . P G 1
 C9 C 0.7048(3) 0.7790(2) 0.24661(11) 0.0403(11) Uani 1 1 d . . . . .
 C10 C 0.6741(3) 0.8429(2) 0.24883(10) 0.0360(10) Uani 1 1 d . . . . .
 C12 C 0.6280(4) 0.8829(2) 0.19355(11) 0.0417(11) Uani 1 1 d . . . . .
 H12 H 0.6316 0.8434 0.1915 0.050 Uiso 1 1 calc R . . . .
 C13 C 0.6036(4) 0.9293(2) 0.16885(12) 0.0453(12) Uani 1 1 d . . . . .
 H13 H 0.5893 0.9208 0.1506 0.054 Uiso 1 1 calc R . . . .
 C14 C 0.5992(4) 0.9915(2) 0.16996(11) 0.0420(11) Uani 1 1 d . . . . .
 C15 C 0.5742(4) 1.0422(2) 0.14411(12) 0.0441(11) Uani 1 1 d . . . . .
 C16 C 0.5711(4) 1.0348(2) 0.11217(12) 0.0488(13) Uani 1 1 d . . . . .
 C18 C 0.6161(6) 0.9767(3) 0.07213(14) 0.0631(17) Uani 1 1 d . . . . .
 H18 H 0.6510 0.9426 0.0655 0.076 Uiso 1 1 calc R . . . .
 C19 C 0.5536(6) 1.0218(3) 0.05245(14) 0.0644(17) Uani 1 1 d . . . . .
 H19 H 0.5446 1.0158 0.0330 0.077 Uiso 0.112(4) 1 calc R . P G 2
 C20 C 0.5062(5) 1.0737(3) 0.06104(14) 0.0589(15) Uani 1 1 d . . . . .
 H20 H 0.4677 1.1035 0.0472 0.071 Uiso 1 1 calc R . . . .
 C21 C 0.5152(5) 1.0825(3) 0.09070(12) 0.0529(14) Uani 1 1 d . . . . .
 C22 C 0.4762(4) 1.1406(3) 0.09863(12) 0.0500(13) Uani 1 1 d . . . . .
 C23 C 0.4168(5) 1.1874(3) 0.07899(13) 0.0582(16) Uani 1 1 d . . . . .
 H23 H 0.3962 1.1794 0.0616 0.070 Uiso 1 1 calc R . . . .
 C24 C 0.3876(4) 1.2462(3) 0.08509(12) 0.0506(13) Uani 1 1 d . . . . .
 C25 C 0.4204(4) 1.2573(2) 0.11103(12) 0.0463(12) Uani 1 1 d . . . . .
 H25 H 0.4028 1.2962 0.1151 0.056 Uiso 1 1 calc R . . . .
 C26 C 0.4795(4) 1.2113(2) 0.13124(12) 0.0455(12) Uani 1 1 d . . . . .
 C27 C 0.5184(4) 1.2249(2) 0.15707(12) 0.0456(12) Uani 1 1 d . . . . .
 C28 C 0.5139(4) 1.2856(3) 0.15878(14) 0.0512(13) Uani 1 1 d . . . . .
 H28 H 0.4832 1.3177 0.1439 0.061 Uiso 1 1 calc R . . . .
 C29 C 0.5550(4) 1.2972(3) 0.18247(14) 0.0533(13) Uani 1 1 d . . . . .
 H29 H 0.5486 1.3374 0.1841 0.064 Uiso 0.084(4) 1 calc R . P A 2
 C30 C 0.6068(4) 1.2497(3) 0.20445(15) 0.0567(14) Uani 1 1 d . . . . .
 H30 H 0.6350 1.2581 0.2203 0.068 Uiso 1 1 calc R . . . .
 C31 C 0.6144(4) 1.1906(3) 0.20168(13) 0.0499(12) Uani 1 1 d . . . . .
 H31 H 0.6522 1.1592 0.2150 0.060 Uiso 0.916(4) 1 calc R . P A 1
 C32 C 0.5670(4) 1.1760(2) 0.17931(12) 0.0428(11) Uani 1 1 d . . . . .
 C33 C 0.5699(3) 1.1135(2) 0.17772(11) 0.0405(10) Uani 1 1 d . . . . .
 C34 C 0.5888(3) 1.0644(2) 0.20353(11) 0.0386(10) Uani 1 1 d . . . . .
 C35 C 0.5790(3) 1.0728(2) 0.23467(12) 0.0403(10) Uani 1 1 d . . . . .
 H35 H 0.5590 1.1122 0.2379 0.048 Uiso 1 1 calc R . . . .
 C36 C 0.5972(3) 1.0267(2) 0.25955(11) 0.0390(10) Uani 1 1 d . . . . .
 H36 H 0.5866 1.0351 0.2793 0.047 Uiso 1 1 calc R . . . .
 C37 C 0.6328(3) 0.9647(2) 0.25657(11) 0.0360(10) Uani 1 1 d . . . . .
 C38 C 0.6555(3) 0.9163(2) 0.28238(11) 0.0351(9) Uani 1 1 d . . . . .
 C39 C 0.6669(3) 0.9256(2) 0.31317(11) 0.0351(9) Uani 1 1 d . . . . .
 C40 C 0.6954(3) 0.9768(2) 0.31770(11) 0.0390(10) Uani 1 1 d . . . . .
 H40 H 0.7092 1.0050 0.3003 0.047 Uiso 0.897(8) 1 calc R . P H 1
 C41 C 0.7037(3) 0.9866(3) 0.34654(12) 0.0439(11) Uani 1 1 d . . . . .
 H41 H 0.7203 1.0215 0.3488 0.053 Uiso 1 1 calc R . . . .
 C42 C 0.6862(4) 0.9424(3) 0.37242(12) 0.0469(12) Uani 1 1 d . . . . .
 H42 H 0.6896 0.9490 0.3922 0.056 Uiso 0.103(8) 1 calc R . P H 2
 C43 C 0.6642(3) 0.8897(3) 0.36976(11) 0.0419(11) Uani 1 1 d . . . . .
 H43 H 0.6548 0.8608 0.3875 0.050 Uiso 1 1 calc R . . . .
 C44 C 0.6560(3) 0.8797(2) 0.33996(11) 0.0381(10) Uani 1 1 d . . . . .
 C45 C 0.6456(3) 0.8207(2) 0.33602(10) 0.0365(10) Uani 1 1 d . . . . .
 C46 C 0.6276(3) 0.7759(2) 0.36150(11) 0.0374(10) Uani 1 1 d . . . . .
 H46 H 0.6149 0.7851 0.3810 0.045 Uiso 1 1 calc R . . . .
 C47 C 0.6624(3) 0.8074(2) 0.30605(10) 0.0357(10) Uani 1 1 d . . . . .
 C48 C 0.6670(3) 0.8556(2) 0.27873(11) 0.0368(10) Uani 1 1 d . . . . .
 C49 C 0.6297(3) 0.9533(2) 0.22627(10) 0.0359(10) Uani 1 1 d . . . . .
 C50 C 0.6052(3) 1.0029(2) 0.19979(11) 0.0391(10) Uani 1 1 d . . . . .
 C51 C 0.5535(4) 1.1017(2) 0.14907(11) 0.0418(11) Uani 1 1 d . . . . .
 C52 C 0.5050(4) 1.1518(2) 0.12577(12) 0.0456(12) Uani 1 1 d . . . . .
 C53 C 0.6150(3) 0.6684(2) 0.38535(11) 0.0395(10) Uani 1 1 d . . . . .
 C54 C 0.5621(3) 0.6275(2) 0.38353(11) 0.0371(10) Uani 1 1 d . . . . .
 H54 H 0.5324 0.6321 0.3653 0.045 Uiso 1 1 calc R . . . .
 C55 C 0.5528(3) 0.5802(2) 0.40829(11) 0.0373(10) Uani 1 1 d . . . . .
 C56 C 0.6011(3) 0.5735(2) 0.43536(11) 0.0403(10) Uani 1 1 d . . . . .
 H56 H 0.5969 0.5411 0.4520 0.048 Uiso 1 1 calc R . . . .
 C57 C 0.6538(3) 0.6129(2) 0.43814(11) 0.0403(10) Uani 1 1 d . . . . .
 C58 C 0.6591(3) 0.6618(2) 0.41259(11) 0.0390(10) Uani 1 1 d . . . . .
 H58 H 0.6926 0.6899 0.4140 0.047 Uiso 1 1 calc R . . . .
 C59 C 0.4992(3) 0.5322(2) 0.40682(11) 0.0380(10) Uani 1 1 d . . . . .
 C60 C 0.5685(4) 0.4718(2) 0.40531(13) 0.0477(12) Uani 1 1 d . . . . .
 H60D H 0.6021 0.4760 0.3857 0.071 Uiso 1 1 calc GR . . . .
 H60E H 0.5361 0.4399 0.4075 0.071 Uiso 1 1 calc GR . . . .
 H60F H 0.6104 0.4618 0.4218 0.071 Uiso 1 1 calc GR . . . .
 C61 C 0.4426(4) 0.5504(2) 0.37756(13) 0.0502(13) Uani 1 1 d . . . . .
 H61D H 0.4174 0.5170 0.3758 0.075 Uiso 1 1 calc GR . . . .
 H61E H 0.4816 0.5605 0.3596 0.075 Uiso 1 1 calc GR . . . .
 H61F H 0.3936 0.5851 0.3790 0.075 Uiso 1 1 calc GR . . . .
 C62 C 0.4320(4) 0.5242(2) 0.43517(13) 0.0492(12) Uani 1 1 d . . . . .
 H62D H 0.4660 0.5085 0.4538 0.074 Uiso 1 1 calc GR . . . .
 H62E H 0.3960 0.4963 0.4332 0.074 Uiso 1 1 calc GR . . . .
 H62F H 0.3921 0.5629 0.4363 0.074 Uiso 1 1 calc GR . . . .
 C63 C 0.7087(4) 0.6044(3) 0.46696(12) 0.0471(12) Uani 1 1 d . . . . .
 C64 C 0.6890(5) 0.5507(3) 0.49335(14) 0.0629(16) Uani 1 1 d . . . . .
 H64D H 0.6239 0.5563 0.4976 0.094 Uiso 1 1 calc GR . . . .
 H64E H 0.7186 0.5500 0.5118 0.094 Uiso 1 1 calc GR . . . .
 H64F H 0.7124 0.5129 0.4869 0.094 Uiso 1 1 calc GR . . . .
 C65 C 0.8086(4) 0.5912(4) 0.45778(14) 0.073(2) Uani 1 1 d . . . . .
 H65D H 0.8226 0.5580 0.4473 0.110 Uiso 1 1 calc GR . . . .
 H65E H 0.8441 0.5804 0.4760 0.110 Uiso 1 1 calc GR . . . .
 H65F H 0.8234 0.6268 0.4441 0.110 Uiso 1 1 calc GR . . . .
 C66 C 0.6789(6) 0.6618(3) 0.48050(15) 0.0714(19) Uani 1 1 d . . . . .
 H66D H 0.6871 0.6967 0.4648 0.107 Uiso 1 1 calc GR . . . .
 H66E H 0.7157 0.6575 0.4978 0.107 Uiso 1 1 calc GR . . . .
 H66F H 0.6154 0.6670 0.4873 0.107 Uiso 1 1 calc GR . . . .
 C67 C 0.3282(5) 1.2979(3) 0.06376(13) 0.0560(15) Uani 1 1 d . . . . .
 C68 C 0.3411(5) 1.3039(3) 0.03173(13) 0.0611(15) Uani 1 1 d . . . . .
 H68 H 0.3823 1.2740 0.0235 0.073 Uiso 1 1 calc R . . . .
 C69 C 0.2907(5) 1.3564(3) 0.01181(14) 0.0655(17) Uani 1 1 d . . . . .
 C70 C 0.2315(5) 1.3989(3) 0.02446(14) 0.0608(15) Uani 1 1 d . . . . .
 H70 H 0.1975 1.4327 0.0113 0.073 Uiso 1 1 calc R . . . .
 C71 C 0.2190(5) 1.3946(3) 0.05604(14) 0.0589(16) Uani 1 1 d . . . . .
 C72 C 0.2688(5) 1.3424(3) 0.07579(13) 0.0537(14) Uani 1 1 d . . . . .
 H72 H 0.2612 1.3381 0.0972 0.064 Uiso 1 1 calc R . . . .
 C73 C 0.1579(5) 1.4477(3) 0.06813(15) 0.0629(17) Uani 1 1 d . . . . .
 C74 C 0.0629(6) 1.4633(3) 0.05470(16) 0.0691(18) Uani 1 1 d . . . . .
 H74D H 0.0689 1.4709 0.0324 0.104 Uiso 1 1 calc GR . . . .
 H74E H 0.0263 1.4991 0.0609 0.104 Uiso 1 1 calc GR . . . .
 H74F H 0.0336 1.4299 0.0623 0.104 Uiso 1 1 calc GR . . . .
 C75 C 0.2023(6) 1.5034(3) 0.05835(19) 0.081(2) Uani 1 1 d . . . . .
 H75D H 0.2607 1.4940 0.0677 0.121 Uiso 1 1 calc GR . . . .
 H75E H 0.1628 1.5376 0.0651 0.121 Uiso 1 1 calc GR . . . .
 H75F H 0.2109 1.5132 0.0361 0.121 Uiso 1 1 calc GR . . . .
 C76 C 0.1442(7) 1.4343(3) 0.10419(16) 0.078(2) Uani 1 1 d . . . . .
 H76D H 0.1118 1.4022 0.1109 0.118 Uiso 1 1 calc GR . . . .
 H76E H 0.1092 1.4704 0.1105 0.118 Uiso 1 1 calc GR . . . .
 H76F H 0.2030 1.4221 0.1135 0.118 Uiso 1 1 calc GR . . . .
 C77 C 0.3078(6) 1.3668(4) -0.02412(16) 0.075(2) Uani 1 1 d . . . . .
 C78 C 0.3826(7) 1.3180(4) -0.03439(17) 0.090(3) Uani 1 1 d . . . . .
 H78D H 0.4373 1.3127 -0.0235 0.135 Uiso 1 1 calc GR . . . .
 H78E H 0.3952 1.3298 -0.0563 0.135 Uiso 1 1 calc GR . . . .
 H78F H 0.3628 1.2803 -0.0299 0.135 Uiso 1 1 calc GR . . . .
 C79 C 0.2201(6) 1.3753(4) -0.04027(16) 0.083(2) Uani 1 1 d . . . . .
 H79D H 0.1956 1.3395 -0.0332 0.124 Uiso 1 1 calc GR . . . .
 H79E H 0.2326 1.3816 -0.0623 0.124 Uiso 1 1 calc GR . . . .
 H79F H 0.1763 1.4100 -0.0355 0.124 Uiso 1 1 calc GR . . . .
 C80 C 0.3425(7) 1.4271(4) -0.03548(17) 0.084(2) Uani 1 1 d . . . . .
 H80D H 0.2931 1.4613 -0.0335 0.126 Uiso 1 1 calc GR . . . .
 H80E H 0.3638 1.4309 -0.0568 0.126 Uiso 1 1 calc GR . . . .
 H80F H 0.3921 1.4262 -0.0230 0.126 Uiso 1 1 calc GR . . . .
 Cl13 Cl 0.07986(14) 0.79492(8) 0.10594(4) 0.0712(4) Uani 1 1 d . . . . .
 Cl14 Cl -0.04066(16) 0.90069(10) 0.07144(5) 0.0871(5) Uani 1 1 d . . . . .
 Cl15 Cl 0.07469(19) 0.81195(11) 0.03961(5) 0.0934(6) Uani 1 1 d . . . . .
 C5X C 0.0660(6) 0.8482(3) 0.07040(17) 0.0720(19) Uani 1 1 d . . . . .
 H5X H 0.1150 0.8706 0.0676 0.086 Uiso 1 1 calc R . . . .
 Cl10 Cl 0.46879(13) 0.82974(8) 0.13736(6) 0.0842(6) Uani 1 1 d . . . . .
 Cl11 Cl 0.61854(13) 0.73575(8) 0.16476(4) 0.0669(4) Uani 1 1 d . . . . .
 Cl12 Cl 0.6031(2) 0.7646(2) 0.09881(6) 0.1447(15) Uani 1 1 d . . . . .
 C4X C 0.5415(5) 0.7607(3) 0.13434(18) 0.0679(17) Uani 1 1 d . . . . .
 H4X H 0.5041 0.7305 0.1363 0.082 Uiso 1 1 calc R . . . .
 Cl7 Cl 0.9353(4) 0.17959(15) 0.15715(9) 0.185(2) Uani 1 1 d . . . . .
 Cl8 Cl 0.9051(2) 0.16842(11) 0.09747(10) 0.1341(12) Uani 1 1 d . . . . .
 Cl9 Cl 0.7478(3) 0.21505(19) 0.13268(19) 0.283(4) Uani 1 1 d . . . . .
 C3X C 0.8612(9) 0.2135(5) 0.1226(4) 0.144(6) Uani 1 1 d . . . . .
 H3X H 0.8686 0.2550 0.1136 0.173 Uiso 1 1 calc R . . . .
 Cl16 Cl 0.5206(2) 0.78484(14) 0.44451(7) 0.1150(8) Uani 1 1 d . . . . .
 Cl17 Cl 0.6199(5) 0.8641(3) 0.45570(9) 0.281(4) Uani 1 1 d . U . . .
 Cl18 Cl 0.5102(3) 0.8109(2) 0.50589(8) 0.1556(14) Uani 1 1 d . . . . .
 C6X C 0.5066(10) 0.8412(6) 0.4688(3) 0.137(5) Uani 1 1 d . . . . .
 H6X H 0.4532 0.8750 0.4636 0.165 Uiso 1 1 calc R . . . .
 Cl1 Cl 0.2388(2) 0.20816(13) 1.01919(6) 0.1073(8) Uani 1 1 d . . . . .
 Cl2 Cl 0.1863(3) 0.1823(2) 0.96355(8) 0.1586(15) Uani 1 1 d . . . . .
 Cl3 Cl 0.3517(3) 0.1171(2) 0.99094(8) 0.1633(16) Uani 1 1 d . . . . .
 C1X C 0.2392(8) 0.1528(5) 0.9993(2) 0.103(3) Uani 1 1 d . . . . .
 H1X H 0.2076 0.1226 1.0121 0.123 Uiso 1 1 calc R . . . .
 Cl4 Cl 0.54110(17) 0.14982(10) 0.36254(5) 0.0899(6) Uani 1 1 d . . . . .
 Cl5 Cl 0.66955(14) 0.15985(11) 0.30964(7) 0.1072(9) Uani 1 1 d . . . . .
 Cl6 Cl 0.48480(13) 0.15104(9) 0.30213(5) 0.0781(5) Uani 1 1 d . . . . .
 C2X C 0.5549(5) 0.1785(3) 0.3228(2) 0.076(2) Uani 1 1 d . . . . .
 H2X H 0.5349 0.2230 0.3188 0.091 Uiso 1 1 calc R . . . .
 O2 O 0.0750(6) 0.1203(3) 0.0413(2) 0.147(4) Uani 1 1 d . . . . .
 C10X C 0.0776(12) 0.0446(8) 0.0148(3) 0.158(6) Uani 1 1 d . U . . .
 H10A H 0.0518 0.0555 -0.0053 0.237 Uiso 1 1 calc GR . . . .
 H10B H 0.0697 0.0047 0.0252 0.237 Uiso 1 1 calc GR . . . .
 H10C H 0.1420 0.0444 0.0125 0.237 Uiso 1 1 calc GR . . . .
 C11X C 0.0329(9) 0.0872(6) 0.0325(3) 0.119(4) Uani 1 1 d . . . . .
 C12X C -0.0724(10) 0.0893(7) 0.0421(3) 0.167(7) Uani 1 1 d . . . . .
 H12B H -0.0846 0.0960 0.0629 0.251 Uiso 1 1 calc GR . . . .
 H12C H -0.0862 0.0513 0.0413 0.251 Uiso 1 1 calc GR . . . .
 H12D H -0.1101 0.1219 0.0280 0.251 Uiso 1 1 calc GR . . . .
 O1 O 0.2675(5) 0.8694(3) 0.06385(16) 0.103(2) Uani 1 1 d . . . . .
 C7X C 0.4135(7) 0.8735(4) 0.0419(2) 0.094(3) Uani 1 1 d . . . . .
 H7XA H 0.4332 0.9112 0.0359 0.141 Uiso 1 1 calc GR . . . .
 H7XB H 0.4401 0.8480 0.0277 0.141 Uiso 1 1 calc GR . . . .
 H7XC H 0.4331 0.8532 0.0625 0.141 Uiso 1 1 calc GR . . . .
 C8X C 0.3149(7) 0.8857(4) 0.0416(2) 0.086(3) Uani 1 1 d . . . . .
 C9X C 0.2657(11) 0.9227(7) 0.0111(3) 0.144(5) Uani 1 1 d . . . . .
 H9XA H 0.2996 0.9521 0.0002 0.216 Uiso 1 1 calc GR . . . .
 H9XB H 0.2046 0.9433 0.0163 0.216 Uiso 1 1 calc GR . . . .
 H9XC H 0.2627 0.8954 -0.0019 0.216 Uiso 1 1 calc GR . . . .
 O3 O 0.9255(9) 0.4670(5) 0.2741(3) 0.196(6) Uani 1 1 d . . . . .
 C22X C 0.9236(9) 0.5103(7) 0.2504(4) 0.133(4) Uani 1 1 d . . . . .
 C23X C 0.9038(11) 0.5101(7) 0.2165(3) 0.151(5) Uani 1 1 d . U . . .
 H23K H 0.8953 0.4707 0.2157 0.226 Uiso 1 1 calc GR U . . .
 H23L H 0.9548 0.5190 0.2029 0.226 Uiso 1 1 calc GR U . . .
 H23M H 0.8492 0.5405 0.2101 0.226 Uiso 1 1 calc GR U . . .
 C41X C 0.9413(11) 0.5706(7) 0.2543(4) 0.172(6) Uani 1 1 d . U . . .
 H41B H 0.9057 0.5824 0.2720 0.259 Uiso 1 1 calc GR U . . .
 H41C H 0.9237 0.6016 0.2360 0.259 Uiso 1 1 calc GR U . . .
 H41D H 1.0054 0.5655 0.2574 0.259 Uiso 1 1 calc GR U . . .

loop_
  _atom_site_aniso_label
  _atom_site_aniso_U_11
  _atom_site_aniso_U_22
  _atom_site_aniso_U_33
  _atom_site_aniso_U_23
  _atom_site_aniso_U_13
  _atom_site_aniso_U_12
 F15 0.130(3) 0.0596(17) 0.0597(17) -0.0180(13) -0.0079(17) -0.0546(19)
 F16 0.026(12) 0.053(16) 0.060(16) -0.006(13) -0.013(11) -0.008(11)
 F17 0.11(3) 0.05(2) 0.05(2) 0.017(17) -0.03(2) -0.04(2)
 F18 0.0866(16) 0.0404(11) 0.0532(12) -0.0085(9) -0.0153(10) -0.0248(10)
 F19 0.115(3) 0.0438(19) 0.0368(17) -0.0184(15) -0.0142(19) -0.004(2)
 F20 0.115(3) 0.0438(19) 0.0368(17) -0.0184(15) -0.0142(19) -0.004(2)
 F21 0.087(3) 0.0257(14) 0.0476(18) -0.0137(13) 0.0079(16) -0.0183(15)
 F22 0.087(3) 0.0257(14) 0.0476(18) -0.0137(13) 0.0079(16) -0.0183(15)
 C164 0.038(2) 0.034(2) 0.033(2) -0.0052(18) -0.0023(17) -0.0173(18)
 C165 0.051(3) 0.034(2) 0.029(2) -0.0060(17) -0.0014(18) -0.023(2)
 C166 0.040(2) 0.036(2) 0.035(2) -0.0081(18) -0.0020(18) -0.0185(19)
 C167 0.045(3) 0.037(2) 0.037(2) -0.0096(19) 0.0023(19) -0.024(2)
 C168 0.087(4) 0.054(3) 0.035(3) -0.015(2) 0.011(3) -0.048(3)
 C169 0.088(4) 0.055(3) 0.040(3) -0.022(2) 0.005(3) -0.044(3)
 C170 0.060(3) 0.042(3) 0.050(3) -0.019(2) 0.002(2) -0.032(2)
 C171 0.044(2) 0.036(2) 0.041(2) -0.0113(19) 0.0032(19) -0.022(2)
 C172 0.035(2) 0.030(2) 0.035(2) -0.0098(17) 0.0019(17) -0.0156(17)
 C173 0.031(2) 0.032(2) 0.032(2) -0.0097(17) 0.0035(16) -0.0160(17)
 C174 0.032(2) 0.029(2) 0.034(2) -0.0096(17) 0.0045(16) -0.0146(17)
 C175 0.034(2) 0.034(2) 0.033(2) -0.0127(17) 0.0039(16) -0.0164(18)
 C176 0.038(2) 0.027(2) 0.041(2) -0.0135(18) 0.0035(18) -0.0158(18)
 C177 0.037(2) 0.030(2) 0.038(2) -0.0119(18) 0.0041(17) -0.0155(18)
 C178 0.038(2) 0.031(2) 0.037(2) -0.0112(18) 0.0058(18) -0.0153(18)
 C179 0.049(3) 0.028(2) 0.035(2) -0.0066(18) 0.0042(19) -0.0148(19)
 C180 0.053(3) 0.033(2) 0.037(2) -0.0128(19) 0.004(2) -0.017(2)
 C181 0.058(3) 0.037(3) 0.046(3) -0.016(2) 0.004(2) -0.022(2)
 C182 0.074(4) 0.031(2) 0.051(3) -0.017(2) 0.008(3) -0.025(2)
 C183 0.064(3) 0.030(2) 0.045(3) -0.008(2) 0.001(2) -0.015(2)
 C184 0.057(3) 0.026(2) 0.037(2) -0.0085(18) 0.008(2) -0.018(2)
 C185 0.057(3) 0.026(2) 0.032(2) -0.0060(17) 0.005(2) -0.015(2)
 C186 0.058(3) 0.024(2) 0.038(2) -0.0071(18) 0.003(2) -0.014(2)
 C187 0.062(3) 0.028(2) 0.028(2) -0.0037(17) 0.003(2) -0.012(2)
 C188 0.065(3) 0.030(2) 0.032(2) -0.0029(18) -0.001(2) -0.017(2)
 C189 0.055(3) 0.025(2) 0.029(2) -0.0048(17) 0.0042(19) -0.0124(19)
 C190 0.062(3) 0.029(2) 0.031(2) -0.0053(18) 0.004(2) -0.017(2)
 C191 0.079(4) 0.033(2) 0.034(2) -0.0100(19) -0.001(2) -0.012(2)
 C192 0.089(4) 0.041(3) 0.035(3) -0.013(2) -0.002(3) -0.016(3)
 C193 0.080(4) 0.028(2) 0.046(3) -0.012(2) 0.005(3) -0.014(2)
 C194 0.058(3) 0.030(2) 0.040(2) -0.0131(19) 0.006(2) -0.012(2)
 C195 0.056(3) 0.025(2) 0.034(2) -0.0067(17) 0.002(2) -0.013(2)
 C196 0.043(2) 0.028(2) 0.036(2) -0.0094(18) 0.0058(18) -0.0132(18)
 C197 0.039(2) 0.029(2) 0.032(2) -0.0084(17) 0.0060(17) -0.0115(17)
 C198 0.044(2) 0.027(2) 0.037(2) -0.0119(18) 0.0030(18) -0.0160(18)
 C199 0.040(2) 0.027(2) 0.033(2) -0.0099(17) 0.0028(17) -0.0126(17)
 C200 0.033(2) 0.029(2) 0.030(2) -0.0100(16) 0.0062(16) -0.0125(17)
 C201 0.029(2) 0.030(2) 0.032(2) -0.0085(17) 0.0033(16) -0.0118(16)
 C202 0.033(2) 0.026(2) 0.034(2) -0.0060(17) -0.0042(16) -0.0114(16)
 C203 0.036(2) 0.034(2) 0.036(2) -0.0095(18) 0.0063(17) -0.0137(18)
 C204 0.049(3) 0.036(2) 0.037(2) -0.0149(19) 0.002(2) -0.013(2)
 C205 0.052(3) 0.029(2) 0.044(3) -0.0165(19) 0.002(2) -0.012(2)
 C206 0.039(2) 0.030(2) 0.037(2) -0.0051(18) -0.0017(18) -0.0141(18)
 C207 0.034(2) 0.031(2) 0.029(2) -0.0081(17) -0.0042(16) -0.0122(17)
 C208 0.030(2) 0.032(2) 0.036(2) -0.0087(17) -0.0029(16) -0.0117(17)
 C209 0.035(2) 0.028(2) 0.034(2) -0.0056(17) -0.0077(17) -0.0136(17)
 C210 0.034(2) 0.030(2) 0.031(2) -0.0093(17) 0.0000(16) -0.0137(17)
 C211 0.0277(19) 0.032(2) 0.031(2) -0.0081(17) 0.0010(15) -0.0110(16)
 C212 0.032(2) 0.031(2) 0.029(2) -0.0075(17) 0.0016(16) -0.0136(17)
 C213 0.036(2) 0.0223(19) 0.037(2) -0.0066(17) 0.0040(17) -0.0099(16)
 C214 0.045(2) 0.029(2) 0.035(2) -0.0073(18) 0.0083(19) -0.0160(19)
 C215 0.054(3) 0.025(2) 0.030(2) -0.0063(17) 0.0070(19) -0.0167(19)
 C216 0.041(2) 0.030(2) 0.031(2) -0.0070(17) -0.0013(17) -0.0159(18)
 C217 0.044(2) 0.034(2) 0.037(2) -0.0083(18) -0.0044(18) -0.0193(19)
 C218 0.038(2) 0.032(2) 0.028(2) -0.0062(17) -0.0040(17) -0.0096(18)
 C219 0.038(2) 0.034(2) 0.029(2) -0.0041(17) 0.0018(17) -0.0149(18)
 C220 0.034(2) 0.032(2) 0.030(2) -0.0075(17) 0.0006(16) -0.0113(17)
 C221 0.033(2) 0.031(2) 0.029(2) -0.0061(16) -0.0047(16) -0.0112(17)
 C222 0.043(2) 0.042(2) 0.031(2) -0.0069(19) -0.0023(18) -0.019(2)
 C223 0.142(7) 0.055(4) 0.040(3) -0.008(3) -0.022(4) -0.046(4)
 C224 0.043(3) 0.137(7) 0.037(3) -0.020(4) -0.011(2) -0.011(4)
 C225 0.057(3) 0.066(3) 0.028(2) -0.005(2) -0.006(2) -0.026(3)
 C226 0.044(3) 0.047(3) 0.029(2) -0.0091(19) -0.0001(18) -0.024(2)
 C227 0.050(3) 0.054(3) 0.032(2) -0.009(2) -0.001(2) -0.029(2)
 C228 0.082(4) 0.073(4) 0.059(3) -0.041(3) 0.024(3) -0.053(4)
 C229 0.053(3) 0.096(5) 0.056(3) 0.011(3) -0.017(3) -0.042(3)
 C230 0.071(3) 0.030(2) 0.028(2) -0.0039(18) 0.001(2) -0.013(2)
 C231 0.080(4) 0.031(2) 0.029(2) -0.0029(19) -0.003(2) -0.010(2)
 C232 0.078(4) 0.025(2) 0.040(3) 0.0012(19) -0.006(2) -0.009(2)
 C233 0.077(4) 0.030(2) 0.049(3) -0.002(2) -0.013(3) -0.009(2)
 C234 0.089(4) 0.030(2) 0.036(3) 0.001(2) -0.013(3) -0.021(3)
 C235 0.072(3) 0.032(2) 0.031(2) -0.0040(19) 0.000(2) -0.016(2)
 C236 0.079(4) 0.038(3) 0.052(3) -0.009(2) -0.006(3) 0.004(3)
 C237 0.136(12) 0.107(10) 0.067(7) -0.027(7) -0.002(8) 0.051(9)
 C238 0.100(9) 0.032(5) 0.083(7) -0.013(5) 0.018(6) 0.003(5)
 C239 0.111(11) 0.125(12) 0.142(13) -0.058(10) 0.021(10) -0.035(9)
 C240 0.117(14) 0.090(12) 0.127(15) -0.088(11) 0.013(11) -0.023(10)
 C241 0.118(15) 0.111(15) 0.112(14) -0.017(12) -0.009(13) 0.026(12)
 C242 0.071(10) 0.064(9) 0.105(12) -0.040(9) 0.035(9) -0.007(8)
 C243 0.094(4) 0.047(3) 0.041(3) -0.008(2) -0.017(3) -0.013(3)
 C244 0.142(13) 0.102(11) 0.066(9) -0.048(8) -0.041(9) -0.002(10)
 C245 0.100(11) 0.069(9) 0.043(7) -0.014(6) -0.022(7) -0.012(8)
 C246 0.100(11) 0.105(12) 0.048(8) -0.004(9) -0.008(8) -0.007(10)
 C247 0.101(9) 0.110(10) 0.056(6) -0.029(7) 0.002(6) -0.036(8)
 C248 0.117(10) 0.038(5) 0.036(5) 0.003(4) -0.012(6) -0.010(6)
 C249 0.106(8) 0.055(6) 0.037(5) -0.012(4) -0.021(5) -0.001(6)
 F9 0.0730(16) 0.0289(11) 0.0583(15) -0.0059(10) -0.0128(12) -0.0147(11)
 F10 0.10(4) 0.08(3) 0.07(3) -0.05(3) 0.00(2) -0.05(3)
 F11 0.105(2) 0.0572(15) 0.0416(13) -0.0093(11) -0.0076(13) -0.0320(15)
 F12 0.094(3) 0.0431(17) 0.062(2) -0.0037(15) -0.0234(18) -0.0312(18)
 F13 0.125(4) 0.061(2) 0.049(2) -0.0196(18) -0.002(2) -0.033(2)
 F14 0.125(4) 0.061(2) 0.049(2) -0.0196(18) -0.002(2) -0.033(2)
 C81 0.035(2) 0.044(3) 0.062(3) -0.032(2) 0.010(2) -0.019(2)
 C82 0.037(2) 0.041(3) 0.060(3) -0.026(2) 0.003(2) -0.017(2)
 C83 0.033(2) 0.038(2) 0.055(3) -0.027(2) 0.0057(19) -0.0174(19)
 C84 0.030(2) 0.037(2) 0.057(3) -0.021(2) -0.0048(19) -0.0147(18)
 C85 0.042(3) 0.034(2) 0.062(3) -0.020(2) -0.009(2) -0.011(2)
 C86 0.048(3) 0.039(3) 0.051(3) -0.012(2) -0.008(2) -0.020(2)
 C87 0.038(2) 0.045(3) 0.051(3) -0.014(2) -0.005(2) -0.019(2)
 C88 0.035(2) 0.037(2) 0.049(3) -0.018(2) -0.0042(19) -0.0140(19)
 C89 0.029(2) 0.036(2) 0.048(3) -0.019(2) -0.0014(18) -0.0145(18)
 C90 0.028(2) 0.034(2) 0.049(3) -0.019(2) 0.0005(17) -0.0133(17)
 C91 0.031(2) 0.035(2) 0.049(3) -0.021(2) 0.0030(18) -0.0131(18)
 C92 0.035(2) 0.035(2) 0.048(3) -0.017(2) -0.0018(19) -0.0153(18)
 C93 0.035(2) 0.037(2) 0.043(2) -0.017(2) 0.0003(18) -0.0127(19)
 C94 0.035(2) 0.033(2) 0.046(3) -0.0190(19) 0.0006(18) -0.0155(18)
 C95 0.032(2) 0.036(2) 0.043(2) -0.0193(19) 0.0005(17) -0.0144(18)
 C96 0.034(2) 0.036(2) 0.043(2) -0.0170(19) 0.0054(18) -0.0123(18)
 C97 0.040(2) 0.037(2) 0.050(3) -0.016(2) 0.006(2) -0.017(2)
 C98 0.062(3) 0.042(3) 0.047(3) -0.010(2) 0.005(2) -0.024(2)
 C99 0.073(4) 0.046(3) 0.039(3) -0.011(2) 0.000(2) -0.026(3)
 C100 0.065(3) 0.041(3) 0.039(3) -0.015(2) -0.001(2) -0.024(2)
 C101 0.046(3) 0.035(2) 0.041(2) -0.0172(19) 0.0010(19) -0.016(2)
 C102 0.036(2) 0.037(2) 0.035(2) -0.0201(19) 0.0083(17) -0.0149(18)
 C103 0.042(2) 0.039(2) 0.033(2) -0.0187(19) 0.0027(18) -0.0158(19)
 C104 0.038(2) 0.039(2) 0.035(2) -0.0193(19) 0.0048(18) -0.0170(19)
 C105 0.042(2) 0.035(2) 0.038(2) -0.0172(19) 0.0032(18) -0.0167(19)
 C106 0.036(2) 0.035(2) 0.037(2) -0.0184(18) 0.0018(17) -0.0156(18)
 C107 0.040(2) 0.034(2) 0.038(2) -0.0166(19) 0.0001(18) -0.0150(19)
 C108 0.052(3) 0.038(2) 0.042(3) -0.016(2) -0.002(2) -0.021(2)
 C109 0.060(3) 0.036(3) 0.045(3) -0.010(2) -0.005(2) -0.018(2)
 C110 0.048(3) 0.046(3) 0.038(2) -0.014(2) -0.003(2) -0.017(2)
 C111 0.041(2) 0.043(3) 0.046(3) -0.020(2) -0.003(2) -0.016(2)
 C112 0.036(2) 0.035(2) 0.040(2) -0.0178(19) -0.0002(18) -0.0117(18)
 C113 0.033(2) 0.035(2) 0.046(3) -0.020(2) 0.0008(18) -0.0141(18)
 C114 0.030(2) 0.036(2) 0.048(3) -0.021(2) -0.0025(18) -0.0106(18)
 C115 0.042(2) 0.035(2) 0.044(3) -0.016(2) -0.0008(19) -0.0146(19)
 C116 0.045(3) 0.041(3) 0.043(3) -0.016(2) -0.003(2) -0.019(2)
 C117 0.031(2) 0.036(2) 0.048(3) -0.020(2) -0.0005(18) -0.0147(18)
 C118 0.037(2) 0.040(2) 0.045(3) -0.020(2) 0.0009(19) -0.0191(19)
 C119 0.042(2) 0.037(2) 0.051(3) -0.022(2) 0.001(2) -0.022(2)
 C120 0.049(3) 0.041(3) 0.050(3) -0.019(2) -0.004(2) -0.022(2)
 C121 0.070(4) 0.046(3) 0.052(3) -0.016(2) -0.008(3) -0.024(3)
 C122 0.093(5) 0.051(3) 0.045(3) -0.018(3) -0.005(3) -0.035(3)
 C123 0.067(3) 0.046(3) 0.053(3) -0.025(2) 0.008(3) -0.026(3)
 C124 0.047(3) 0.042(3) 0.052(3) -0.023(2) 0.008(2) -0.027(2)
 C125 0.038(2) 0.039(2) 0.052(3) -0.023(2) 0.003(2) -0.020(2)
 C126 0.044(3) 0.054(3) 0.055(3) -0.031(2) 0.011(2) -0.028(2)
 C127 0.037(2) 0.041(2) 0.049(3) -0.026(2) 0.0043(19) -0.021(2)
 C128 0.030(2) 0.035(2) 0.050(3) -0.022(2) 0.0011(18) -0.0158(18)
 C129 0.028(2) 0.036(2) 0.047(3) -0.021(2) 0.0015(17) -0.0118(17)
 C130 0.030(2) 0.032(2) 0.048(3) -0.0215(19) 0.0027(18) -0.0131(17)
 C131 0.031(2) 0.037(2) 0.043(2) -0.0199(19) 0.0028(18) -0.0155(18)
 C132 0.035(2) 0.033(2) 0.037(2) -0.0186(18) 0.0026(17) -0.0115(18)
 C133 0.041(3) 0.048(3) 0.072(4) -0.036(3) 0.018(2) -0.022(2)
 C134 0.042(3) 0.044(3) 0.078(4) -0.034(3) 0.013(3) -0.018(2)
 C135 0.039(3) 0.054(3) 0.086(4) -0.035(3) 0.021(3) -0.022(2)
 C136 0.058(3) 0.055(3) 0.079(4) -0.041(3) 0.032(3) -0.024(3)
 C137 0.064(4) 0.059(3) 0.065(4) -0.036(3) 0.030(3) -0.030(3)
 C138 0.051(3) 0.049(3) 0.060(3) -0.029(3) 0.024(2) -0.022(2)
 C139 0.046(3) 0.057(4) 0.121(6) -0.053(4) 0.017(3) -0.014(3)
 C140 0.068(4) 0.054(4) 0.122(7) -0.039(4) -0.002(4) -0.011(3)
 C141 0.050(4) 0.079(5) 0.180(10) -0.066(6) 0.026(5) -0.020(4)
 C142 0.066(4) 0.077(5) 0.131(7) -0.063(5) -0.012(4) 0.005(4)
 C143 0.104(6) 0.081(5) 0.057(4) -0.038(4) 0.036(4) -0.032(4)
 C144 0.112(7) 0.117(7) 0.072(5) -0.053(5) 0.031(5) -0.011(6)
 C145 0.133(8) 0.089(6) 0.064(5) -0.023(4) 0.042(5) -0.032(5)
 C146 0.093(5) 0.087(5) 0.059(4) -0.044(4) 0.011(4) -0.030(4)
 C147 0.041(2) 0.037(2) 0.041(2) -0.0204(19) 0.0037(19) -0.0172(19)
 C148 0.044(2) 0.039(2) 0.039(2) -0.018(2) 0.0029(19) -0.022(2)
 C149 0.045(3) 0.038(2) 0.039(2) -0.018(2) -0.0029(19) -0.016(2)
 C150 0.040(2) 0.044(3) 0.049(3) -0.025(2) -0.001(2) -0.019(2)
 C151 0.042(2) 0.039(2) 0.047(3) -0.019(2) 0.003(2) -0.018(2)
 C152 0.047(3) 0.042(3) 0.038(2) -0.019(2) 0.004(2) -0.021(2)
 C153 0.052(3) 0.051(3) 0.045(3) -0.022(2) -0.002(2) -0.025(2)
 C154 0.077(4) 0.070(4) 0.043(3) -0.022(3) -0.003(3) -0.039(3)
 C155 0.070(4) 0.063(4) 0.052(3) -0.018(3) -0.016(3) -0.024(3)
 C156 0.062(3) 0.057(3) 0.046(3) -0.030(3) -0.003(2) -0.020(3)
 C157 0.058(3) 0.051(3) 0.058(3) -0.025(3) 0.011(3) -0.032(3)
 C158 0.089(9) 0.062(6) 0.079(8) -0.027(6) 0.035(7) -0.049(6)
 C159 0.057(6) 0.088(8) 0.084(8) -0.024(7) 0.013(5) -0.037(6)
 C160 0.080(9) 0.083(8) 0.055(6) -0.023(6) 0.020(6) -0.048(7)
 C161 0.068(10) 0.058(9) 0.049(8) -0.009(7) 0.012(7) -0.027(8)
 C162 0.061(11) 0.072(11) 0.091(13) -0.035(10) 0.029(9) -0.051(10)
 C163 0.040(8) 0.077(11) 0.072(11) -0.024(9) 0.022(8) -0.027(8)
 F1A 0.0730(16) 0.0289(11) 0.0583(15) -0.0059(10) -0.0128(12) -0.0147(11)
 F2A 0.0730(16) 0.0289(11) 0.0583(15) -0.0059(10) -0.0128(12) -0.0147(11)
 F3A 0.108(3) 0.060(2) 0.0412(19) -0.0003(17) -0.0152(19) -0.042(2)
 F4A 0.108(3) 0.060(2) 0.0412(19) -0.0003(17) -0.0152(19) -0.042(2)
 F5A 0.0866(16) 0.0404(11) 0.0532(12) -0.0085(9) -0.0153(10) -0.0248(10)
 F6A 0.0866(16) 0.0404(11) 0.0532(12) -0.0085(9) -0.0153(10) -0.0248(10)
 F7A 0.047(16) 0.07(2) 0.09(2) -0.024(18) -0.011(15) 0.013(14)
 F8A 0.105(2) 0.0572(15) 0.0416(13) -0.0093(11) -0.0076(13) -0.0320(15)
 C1A 0.034(2) 0.041(3) 0.056(3) -0.026(2) 0.000(2) -0.0130(19)
 C2A 0.038(2) 0.032(2) 0.056(3) -0.015(2) -0.012(2) -0.0125(19)
 C3A 0.034(2) 0.035(2) 0.049(3) -0.020(2) -0.0048(19) -0.0128(18)
 C4A 0.034(2) 0.033(2) 0.048(3) -0.0122(19) -0.0098(19) -0.0128(18)
 C5A 0.041(2) 0.034(2) 0.056(3) -0.016(2) -0.016(2) -0.0092(19)
 C6A 0.045(3) 0.038(3) 0.051(3) -0.006(2) -0.017(2) -0.013(2)
 C7A 0.040(2) 0.041(3) 0.048(3) -0.005(2) -0.012(2) -0.014(2)
 C8A 0.036(2) 0.039(2) 0.045(3) -0.014(2) -0.0051(19) -0.0134(19)
 C9A 0.033(2) 0.035(2) 0.040(2) -0.0116(19) -0.0050(17) -0.0102(18)
 C10A 0.027(2) 0.036(2) 0.048(3) -0.015(2) -0.0011(18) -0.0105(17)
 C11A 0.029(2) 0.037(2) 0.046(3) -0.018(2) 0.0039(18) -0.0110(18)
 C12A 0.033(2) 0.033(2) 0.047(3) -0.0157(19) -0.0033(18) -0.0102(18)
 C13A 0.033(2) 0.041(3) 0.048(3) -0.020(2) -0.0010(19) -0.0149(19)
 C14A 0.029(2) 0.035(2) 0.046(2) -0.0170(19) 0.0035(17) -0.0146(18)
 C15A 0.027(2) 0.039(2) 0.043(2) -0.0152(19) 0.0043(17) -0.0149(18)
 C16A 0.036(2) 0.028(2) 0.047(3) -0.0129(19) 0.0012(19) -0.0104(18)
 C17A 0.047(3) 0.041(3) 0.048(3) -0.009(2) -0.004(2) -0.019(2)
 C18A 0.072(4) 0.042(3) 0.046(3) -0.007(2) -0.001(3) -0.026(3)
 C19A 0.069(4) 0.049(3) 0.042(3) -0.007(2) -0.004(2) -0.021(3)
 C20A 0.058(3) 0.038(3) 0.043(3) -0.011(2) -0.001(2) -0.020(2)
 C21A 0.042(2) 0.036(2) 0.040(2) -0.0113(19) -0.0006(19) -0.0114(19)
 C22A 0.040(2) 0.032(2) 0.038(2) -0.0143(18) 0.0042(18) -0.0140(18)
 C23A 0.044(2) 0.036(2) 0.034(2) -0.0135(18) -0.0006(18) -0.0126(19)
 C24A 0.041(2) 0.035(2) 0.037(2) -0.0164(19) 0.0056(18) -0.0157(19)
 C25A 0.044(2) 0.033(2) 0.034(2) -0.0140(18) 0.0080(18) -0.0161(19)
 C26A 0.034(2) 0.034(2) 0.040(2) -0.0187(19) 0.0038(17) -0.0146(18)
 C27A 0.040(2) 0.038(2) 0.037(2) -0.0163(19) 0.0037(18) -0.0164(19)
 C28A 0.057(3) 0.036(2) 0.040(2) -0.012(2) -0.001(2) -0.024(2)
 C29A 0.057(3) 0.035(2) 0.043(3) -0.007(2) -0.003(2) -0.019(2)
 C30A 0.057(3) 0.044(3) 0.041(3) -0.008(2) -0.008(2) -0.025(2)
 C31A 0.053(3) 0.037(2) 0.044(3) -0.011(2) -0.004(2) -0.024(2)
 C32A 0.043(2) 0.035(2) 0.036(2) -0.0127(18) 0.0032(18) -0.0204(19)
 C33A 0.036(2) 0.034(2) 0.042(2) -0.0146(19) 0.0035(18) -0.0147(18)
 C34A 0.036(2) 0.037(2) 0.044(2) -0.017(2) 0.0040(18) -0.0176(19)
 C35A 0.054(3) 0.041(3) 0.038(2) -0.014(2) 0.008(2) -0.027(2)
 C36A 0.050(3) 0.042(3) 0.040(2) -0.017(2) 0.007(2) -0.025(2)
 C37A 0.035(2) 0.034(2) 0.049(3) -0.017(2) 0.0066(19) -0.0149(18)
 C38A 0.033(2) 0.037(2) 0.044(3) -0.017(2) 0.0047(18) -0.0131(18)
 C39A 0.041(2) 0.037(2) 0.047(3) -0.018(2) 0.006(2) -0.020(2)
 C40A 0.044(3) 0.036(2) 0.051(3) -0.016(2) 0.005(2) -0.017(2)
 C41A 0.056(3) 0.042(3) 0.048(3) -0.012(2) -0.005(2) -0.019(2)
 C42A 0.068(3) 0.045(3) 0.039(3) -0.013(2) 0.000(2) -0.024(3)
 C43A 0.059(3) 0.044(3) 0.045(3) -0.021(2) 0.001(2) -0.018(2)
 C44A 0.043(3) 0.034(2) 0.048(3) -0.015(2) 0.004(2) -0.016(2)
 C45A 0.038(2) 0.037(2) 0.052(3) -0.017(2) 0.000(2) -0.017(2)
 C46A 0.045(3) 0.041(3) 0.048(3) -0.021(2) -0.001(2) -0.018(2)
 C47A 0.030(2) 0.036(2) 0.046(3) -0.017(2) -0.0030(18) -0.0131(18)
 C48A 0.029(2) 0.035(2) 0.047(3) -0.0184(19) 0.0014(17) -0.0127(17)
 C49A 0.034(2) 0.030(2) 0.047(3) -0.0153(19) 0.0047(18) -0.0152(18)
 C50A 0.031(2) 0.037(2) 0.043(2) -0.0187(19) 0.0063(17) -0.0160(18)
 C51A 0.038(2) 0.031(2) 0.039(2) -0.0145(18) 0.0019(18) -0.0143(18)
 C52A 0.034(2) 0.034(2) 0.038(2) -0.0154(18) 0.0045(17) -0.0134(18)
 C53A 0.043(3) 0.036(2) 0.054(3) -0.018(2) 0.001(2) -0.017(2)
 C54A 0.045(3) 0.034(2) 0.048(3) -0.019(2) 0.006(2) -0.021(2)
 C55A 0.048(3) 0.032(2) 0.045(3) -0.016(2) 0.014(2) -0.021(2)
 C56A 0.048(3) 0.035(2) 0.051(3) -0.022(2) 0.011(2) -0.020(2)
 C57A 0.048(3) 0.046(3) 0.051(3) -0.023(2) 0.009(2) -0.026(2)
 C58A 0.041(3) 0.043(3) 0.058(3) -0.023(2) -0.002(2) -0.015(2)
 C59A 0.057(3) 0.030(2) 0.051(3) -0.013(2) 0.011(2) -0.017(2)
 C60A 0.089(5) 0.035(3) 0.061(4) -0.013(2) 0.010(3) -0.028(3)
 C61A 0.061(3) 0.035(3) 0.067(4) -0.013(2) -0.003(3) -0.009(2)
 C62A 0.059(3) 0.052(3) 0.060(3) -0.018(3) 0.014(3) -0.011(3)
 C63A 0.053(3) 0.060(3) 0.048(3) -0.027(3) 0.001(2) -0.026(3)
 C64A 0.077(5) 0.224(13) 0.066(5) -0.078(7) 0.011(4) -0.030(7)
 C65A 0.127(8) 0.184(11) 0.068(5) -0.022(6) -0.011(5) -0.118(8)
 C66A 0.096(6) 0.109(7) 0.099(6) -0.057(5) -0.035(5) -0.008(5)
 C67A 0.040(2) 0.033(2) 0.036(2) -0.0162(18) 0.0003(18) -0.0124(18)
 C68A 0.042(2) 0.035(2) 0.033(2) -0.0111(18) 0.0034(18) -0.0155(19)
 C69A 0.041(2) 0.040(2) 0.033(2) -0.0152(19) -0.0001(18) -0.0138(19)
 C70A 0.046(3) 0.037(2) 0.038(2) -0.0206(19) 0.0040(19) -0.019(2)
 C71A 0.037(2) 0.033(2) 0.035(2) -0.0121(18) 0.0008(17) -0.0145(18)
 C72A 0.043(2) 0.036(2) 0.029(2) -0.0132(18) 0.0025(17) -0.0162(19)
 C73A 0.052(3) 0.031(2) 0.039(2) -0.0140(19) 0.003(2) -0.017(2)
 C74A 0.047(3) 0.044(3) 0.048(3) -0.011(2) 0.004(2) -0.025(2)
 C75A 0.058(3) 0.036(3) 0.056(3) -0.009(2) -0.003(2) -0.017(2)
 C76A 0.072(4) 0.049(3) 0.036(3) -0.010(2) 0.007(2) -0.030(3)
 C77A 0.054(3) 0.043(3) 0.039(2) -0.020(2) 0.005(2) -0.022(2)
 C78A 0.086(4) 0.048(3) 0.036(3) -0.011(2) 0.006(3) -0.023(3)
 C79A 0.062(3) 0.093(5) 0.036(3) -0.026(3) 0.000(2) -0.033(3)
 C80A 0.063(3) 0.050(3) 0.040(3) -0.023(2) 0.011(2) -0.016(3)
 F1 0.341(11) 0.058(3) 0.053(3) -0.027(2) 0.029(4) -0.091(5)
 F2 0.341(11) 0.058(3) 0.053(3) -0.027(2) 0.029(4) -0.091(5)
 F3 0.148(5) 0.059(2) 0.044(2) -0.0124(18) -0.018(2) -0.028(3)
 F4 0.148(5) 0.059(2) 0.044(2) -0.0124(18) -0.018(2) -0.028(3)
 F6 0.026(13) 0.024(13) 0.020(12) -0.001(10) -0.011(10) 0.001(10)
 F7 0.06(2) 0.08(2) 0.048(18) -0.019(16) -0.017(15) 0.000(17)
 F8 0.0866(16) 0.0404(11) 0.0532(12) -0.0085(9) -0.0153(10) -0.0248(10)
 F5 0.130(3) 0.0596(17) 0.0597(17) -0.0180(13) -0.0079(17) -0.0546(19)
 C0AA 0.040(2) 0.048(3) 0.034(2) -0.007(2) 0.0032(18) -0.027(2)
 C1AA 0.093(5) 0.046(3) 0.040(3) -0.002(2) -0.007(3) -0.033(3)
 C2AA 0.040(2) 0.045(3) 0.037(2) 0.001(2) -0.0097(18) -0.024(2)
 C4 0.058(3) 0.049(3) 0.034(2) -0.003(2) -0.012(2) -0.033(2)
 C4AA 0.031(2) 0.054(3) 0.035(2) -0.001(2) -0.0053(17) -0.019(2)
 C5 0.122(6) 0.054(3) 0.037(3) -0.007(2) -0.008(3) -0.050(4)
 C6 0.168(8) 0.057(4) 0.044(3) -0.020(3) -0.001(4) -0.062(5)
 C6AA 0.038(2) 0.052(3) 0.033(2) -0.004(2) -0.0067(18) -0.026(2)
 C7 0.108(5) 0.059(4) 0.041(3) -0.018(3) -0.001(3) -0.036(4)
 C8 0.059(3) 0.056(3) 0.037(3) -0.009(2) -0.004(2) -0.033(3)
 C9 0.045(3) 0.048(3) 0.036(2) -0.005(2) -0.0092(19) -0.026(2)
 C10 0.036(2) 0.044(3) 0.033(2) -0.0051(19) -0.0023(17) -0.022(2)
 C12 0.053(3) 0.043(3) 0.036(2) -0.006(2) 0.001(2) -0.026(2)
 C13 0.063(3) 0.044(3) 0.035(2) -0.003(2) -0.006(2) -0.029(2)
 C14 0.052(3) 0.045(3) 0.035(2) -0.003(2) 0.000(2) -0.027(2)
 C15 0.059(3) 0.043(3) 0.036(2) -0.002(2) -0.001(2) -0.028(2)
 C16 0.077(4) 0.043(3) 0.035(3) -0.002(2) -0.005(2) -0.034(3)
 C18 0.106(5) 0.045(3) 0.043(3) -0.008(2) 0.001(3) -0.027(3)
 C19 0.104(5) 0.053(3) 0.044(3) -0.008(3) -0.003(3) -0.035(4)
 C20 0.090(5) 0.044(3) 0.045(3) -0.002(2) -0.015(3) -0.025(3)
 C21 0.084(4) 0.045(3) 0.037(3) 0.000(2) -0.005(3) -0.034(3)
 C22 0.074(4) 0.046(3) 0.035(3) 0.004(2) -0.003(2) -0.033(3)
 C23 0.090(4) 0.057(3) 0.036(3) 0.002(2) -0.011(3) -0.040(3)
 C24 0.073(4) 0.046(3) 0.036(3) 0.007(2) -0.007(2) -0.033(3)
 C25 0.060(3) 0.041(3) 0.039(3) 0.000(2) 0.004(2) -0.025(2)
 C26 0.056(3) 0.045(3) 0.038(3) 0.002(2) -0.001(2) -0.030(2)
 C27 0.056(3) 0.047(3) 0.042(3) -0.006(2) 0.001(2) -0.032(2)
 C28 0.061(3) 0.041(3) 0.055(3) -0.003(2) -0.008(3) -0.023(2)
 C29 0.063(3) 0.042(3) 0.061(3) -0.009(2) -0.008(3) -0.025(3)
 C30 0.060(3) 0.060(3) 0.061(3) -0.014(3) -0.012(3) -0.031(3)
 C31 0.053(3) 0.049(3) 0.053(3) -0.007(2) -0.008(2) -0.023(2)
 C32 0.048(3) 0.042(3) 0.045(3) -0.006(2) -0.004(2) -0.025(2)
 C33 0.042(3) 0.044(3) 0.039(2) -0.007(2) 0.0009(19) -0.019(2)
 C34 0.040(2) 0.045(3) 0.034(2) -0.005(2) -0.0030(18) -0.020(2)
 C35 0.041(2) 0.043(3) 0.042(3) -0.010(2) -0.0058(19) -0.018(2)
 C36 0.040(2) 0.047(3) 0.036(2) -0.010(2) -0.0032(18) -0.020(2)
 C37 0.031(2) 0.046(3) 0.035(2) -0.0077(19) -0.0007(17) -0.0171(19)
 C38 0.027(2) 0.047(3) 0.035(2) -0.0072(19) 0.0007(16) -0.0172(19)
 C39 0.028(2) 0.044(3) 0.034(2) -0.0082(19) -0.0001(17) -0.0122(18)
 C40 0.037(2) 0.050(3) 0.035(2) -0.008(2) -0.0020(18) -0.020(2)
 C41 0.041(3) 0.053(3) 0.044(3) -0.012(2) -0.007(2) -0.021(2)
 C42 0.053(3) 0.056(3) 0.039(3) -0.013(2) -0.003(2) -0.022(2)
 C43 0.042(3) 0.055(3) 0.031(2) -0.007(2) -0.0008(18) -0.018(2)
 C44 0.029(2) 0.048(3) 0.038(2) -0.004(2) -0.0032(17) -0.0147(19)
 C45 0.029(2) 0.051(3) 0.032(2) -0.0049(19) -0.0045(17) -0.0173(19)
 C46 0.031(2) 0.046(3) 0.036(2) -0.0047(19) -0.0050(17) -0.0135(19)
 C47 0.026(2) 0.050(3) 0.033(2) -0.0029(19) -0.0033(16) -0.0178(19)
 C48 0.029(2) 0.049(3) 0.036(2) -0.003(2) -0.0039(17) -0.0199(19)
 C49 0.031(2) 0.047(3) 0.033(2) -0.0034(19) -0.0017(17) -0.0199(19)
 C50 0.042(2) 0.048(3) 0.033(2) -0.004(2) -0.0034(18) -0.025(2)
 C51 0.053(3) 0.043(3) 0.034(2) -0.002(2) -0.001(2) -0.025(2)
 C52 0.062(3) 0.043(3) 0.037(2) 0.001(2) -0.005(2) -0.029(2)
 C53 0.031(2) 0.048(3) 0.034(2) 0.003(2) -0.0036(17) -0.009(2)
 C54 0.033(2) 0.042(2) 0.033(2) 0.0022(19) -0.0055(17) -0.0125(19)
 C55 0.039(2) 0.038(2) 0.033(2) -0.0031(18) -0.0031(18) -0.0072(19)
 C56 0.047(3) 0.037(2) 0.031(2) -0.0016(18) -0.0039(19) -0.003(2)
 C57 0.042(2) 0.041(3) 0.034(2) -0.0045(19) -0.0078(19) -0.003(2)
 C58 0.038(2) 0.045(3) 0.036(2) -0.009(2) -0.0041(18) -0.010(2)
 C59 0.044(3) 0.031(2) 0.036(2) 0.0014(18) -0.0032(19) -0.0107(19)
 C60 0.054(3) 0.039(3) 0.050(3) -0.009(2) -0.006(2) -0.008(2)
 C61 0.054(3) 0.042(3) 0.055(3) 0.006(2) -0.016(2) -0.022(2)
 C62 0.056(3) 0.043(3) 0.049(3) -0.006(2) 0.009(2) -0.019(2)
 C63 0.057(3) 0.050(3) 0.034(2) -0.014(2) -0.013(2) -0.005(2)
 C64 0.068(4) 0.073(4) 0.044(3) 0.004(3) -0.019(3) -0.020(3)
 C65 0.047(3) 0.132(7) 0.043(3) -0.023(4) -0.010(2) -0.019(4)
 C66 0.107(6) 0.059(4) 0.047(3) -0.017(3) -0.013(3) -0.007(4)
 C67 0.075(4) 0.061(4) 0.036(3) 0.011(2) -0.009(3) -0.040(3)
 C68 0.076(4) 0.065(4) 0.038(3) 0.005(3) -0.008(3) -0.022(3)
 C69 0.086(5) 0.066(4) 0.040(3) 0.010(3) -0.008(3) -0.026(4)
 C70 0.075(4) 0.057(4) 0.045(3) 0.008(3) -0.009(3) -0.019(3)
 C71 0.085(4) 0.051(3) 0.044(3) 0.011(2) -0.016(3) -0.037(3)
 C72 0.084(4) 0.042(3) 0.042(3) 0.000(2) -0.009(3) -0.034(3)
 C73 0.102(5) 0.038(3) 0.053(3) 0.003(2) -0.016(3) -0.030(3)
 C74 0.099(5) 0.053(4) 0.058(4) 0.000(3) -0.012(3) -0.030(4)
 C75 0.106(6) 0.053(4) 0.086(5) 0.010(4) -0.029(4) -0.039(4)
 C76 0.138(7) 0.040(3) 0.054(4) 0.000(3) -0.018(4) -0.018(4)
 C77 0.097(5) 0.078(5) 0.045(3) -0.003(3) -0.008(3) -0.014(4)
 C78 0.131(8) 0.091(6) 0.047(4) -0.021(4) -0.004(4) -0.020(5)
 C79 0.104(6) 0.102(6) 0.050(4) -0.010(4) -0.019(4) -0.038(5)
 C80 0.105(6) 0.086(5) 0.057(4) 0.009(4) -0.003(4) -0.038(5)
 Cl13 0.0909(12) 0.0674(10) 0.0641(9) -0.0222(8) 0.0008(8) -0.0288(9)
 Cl14 0.1006(14) 0.0766(12) 0.0853(13) -0.0276(10) -0.0043(11) -0.0125(10)
 Cl15 0.1295(18) 0.0937(14) 0.0614(10) -0.0318(10) 0.0011(11) -0.0212(13)
 C5X 0.090(5) 0.067(4) 0.069(4) -0.016(3) 0.003(4) -0.038(4)
 Cl10 0.0683(10) 0.0572(9) 0.1299(17) -0.0318(10) 0.0156(10) -0.0160(8)
 Cl11 0.0820(10) 0.0675(9) 0.0618(9) -0.0234(7) -0.0062(7) -0.0267(8)
 Cl12 0.1004(18) 0.245(4) 0.0717(14) -0.067(2) -0.0082(12) 0.027(2)
 C4X 0.068(4) 0.065(4) 0.080(5) -0.030(3) 0.005(3) -0.021(3)
 Cl7 0.318(6) 0.098(2) 0.129(3) 0.0030(18) 0.081(3) -0.091(3)
 Cl8 0.118(2) 0.0619(12) 0.213(4) -0.0228(16) 0.027(2) -0.0225(13)
 Cl9 0.144(3) 0.142(3) 0.612(12) -0.205(5) 0.199(5) -0.089(3)
 C3X 0.135(10) 0.078(6) 0.221(15) -0.039(8) 0.070(10) -0.052(7)
 Cl16 0.135(2) 0.1088(19) 0.1141(19) -0.0402(15) -0.0069(16) -0.0362(17)
 Cl17 0.431(8) 0.461(8) 0.099(2) -0.083(4) 0.058(3) -0.389(8)
 Cl18 0.189(4) 0.194(4) 0.098(2) -0.020(2) -0.017(2) -0.075(3)
 C6X 0.141(11) 0.111(9) 0.158(12) 0.012(8) -0.017(9) -0.060(8)
 Cl1 0.142(2) 0.1126(18) 0.0862(14) -0.0291(13) 0.0079(14) -0.0622(17)
 Cl2 0.159(3) 0.209(4) 0.117(2) -0.042(3) -0.047(2) -0.037(3)
 Cl3 0.150(3) 0.219(4) 0.118(2) -0.087(3) -0.014(2) 0.017(3)
 C1X 0.115(8) 0.092(6) 0.096(7) -0.006(5) 0.010(6) -0.034(6)
 Cl4 0.1175(16) 0.0827(12) 0.0895(13) -0.0310(10) 0.0083(11) -0.0537(12)
 Cl5 0.0549(10) 0.0883(14) 0.156(2) 0.0131(14) 0.0206(11) -0.0214(9)
 Cl6 0.0721(10) 0.0806(11) 0.0925(13) -0.0421(10) 0.0139(9) -0.0220(9)
 C2X 0.062(4) 0.057(4) 0.110(6) -0.010(4) 0.002(4) -0.026(3)
 O2 0.122(6) 0.081(5) 0.220(10) 0.048(5) -0.066(6) -0.046(4)
 C10X 0.176(12) 0.193(13) 0.114(9) -0.058(9) 0.002(9) -0.036(10)
 C11X 0.120(9) 0.114(9) 0.095(7) 0.020(6) -0.007(6) -0.013(7)
 C12X 0.148(12) 0.183(14) 0.149(12) 0.062(11) -0.037(10) -0.079(11)
 O1 0.118(5) 0.100(4) 0.110(5) -0.050(4) 0.041(4) -0.054(4)
 C7X 0.110(7) 0.084(6) 0.090(6) -0.022(5) 0.000(5) -0.022(5)
 C8X 0.118(7) 0.086(5) 0.072(5) -0.038(4) 0.028(5) -0.051(5)
 C9X 0.178(14) 0.156(12) 0.125(10) -0.030(9) -0.010(9) -0.088(11)
 O3 0.230(13) 0.149(9) 0.217(12) 0.029(8) -0.030(10) -0.119(9)
 C22X 0.121(9) 0.129(10) 0.161(12) -0.028(9) 0.006(8) -0.061(8)
 C23X 0.147(11) 0.183(12) 0.148(10) -0.068(9) 0.006(8) -0.061(9)
 C41X 0.159(11) 0.157(11) 0.242(15) -0.097(11) -0.040(11) -0.048(9)

_geom_special_details
;
 All esds (except the esd in the dihedral angle between two l.s. planes)
 are estimated using the full covariance matrix.  The cell esds are taken
 into account individually in the estimation of esds in distances, angles
 and torsion angles; correlations between esds in cell parameters are only
 used when they are defined by crystal symmetry.  An approximate (isotropic)
 treatment of cell esds is used for estimating esds involving l.s. planes.
;
loop_
  _geom_bond_atom_site_label_1
  _geom_bond_atom_site_label_2
  _geom_bond_distance
  _geom_bond_site_symmetry_2
  _geom_bond_publ_flag
 F15 C169 1.331(6) . ?
 F16 C171 1.25(4) . ?
 F17 C180 1.22(4) . ?
 F18 C182 1.346(6) . ?
 F19 C192 1.352(6) . ?
 F20 C194 1.33(4) . ?
 F21 C203 1.30(3) . ?
 F22 C205 1.355(5) . ?
 C164 C165 1.394(6) . ?
 C164 C209 1.389(6) . ?
 C164 C216 1.484(6) . ?
 C165 H165 0.9300 . ?
 C165 C166 1.400(6) . ?
 C166 C167 1.466(6) . ?
 C166 C210 1.409(6) . ?
 C167 C168 1.403(7) . ?
 C167 C172 1.414(6) . ?
 C168 H168 0.9300 . ?
 C168 C169 1.389(7) . ?
 C169 H169 0.9300 . ?
 C169 C170 1.372(7) . ?
 C170 H170 0.9300 . ?
 C170 C171 1.366(7) . ?
 C171 H171 0.9300 . ?
 C171 C172 1.415(6) . ?
 C172 C173 1.465(6) . ?
 C173 C174 1.415(6) . ?
 C173 C211 1.419(6) . ?
 C174 C175 1.426(6) . ?
 C174 C212 1.425(6) . ?
 C175 H175 0.9300 . ?
 C175 C176 1.364(6) . ?
 C176 H176 0.9300 . ?
 C176 C177 1.432(6) . ?
 C177 C178 1.404(7) . ?
 C177 C213 1.422(6) . ?
 C178 C179 1.473(6) . ?
 C178 C214 1.419(7) . ?
 C179 C180 1.415(7) . ?
 C179 C184 1.411(7) . ?
 C180 H180 0.9300 . ?
 C180 C181 1.387(7) . ?
 C181 H181 0.9300 . ?
 C181 C182 1.362(8) . ?
 C182 H182 0.9300 . ?
 C182 C183 1.387(8) . ?
 C183 H183 0.9300 . ?
 C183 C184 1.410(6) . ?
 C184 C185 1.455(7) . ?
 C185 C186 1.392(7) . ?
 C185 C215 1.419(6) . ?
 C186 H186 0.9300 . ?
 C186 C187 1.408(7) . ?
 C187 C188 1.401(7) . ?
 C187 C230 1.474(8) . ?
 C188 H188 0.9300 . ?
 C188 C189 1.388(7) . ?
 C189 C190 1.464(6) . ?
 C189 C215 1.419(7) . ?
 C190 C191 1.400(7) . ?
 C190 C195 1.416(7) . ?
 C191 H191 0.9300 . ?
 C191 C192 1.372(8) . ?
 C192 H192 0.9300 . ?
 C192 C193 1.378(9) . ?
 C193 H193 0.9300 . ?
 C193 C194 1.360(7) . ?
 C194 H194 0.9300 . ?
 C194 C195 1.415(7) . ?
 C195 C196 1.468(6) . ?
 C196 C197 1.411(6) . ?
 C196 C214 1.415(6) . ?
 C197 C198 1.449(6) . ?
 C197 C213 1.426(6) . ?
 C198 H198 0.9300 . ?
 C198 C199 1.343(6) . ?
 C199 H199 0.9300 . ?
 C199 C200 1.447(6) . ?
 C200 C201 1.415(6) . ?
 C200 C212 1.422(6) . ?
 C201 C202 1.466(6) . ?
 C201 C211 1.419(6) . ?
 C202 C203 1.414(6) . ?
 C202 C207 1.419(6) . ?
 C203 H203 0.9300 . ?
 C203 C204 1.369(6) . ?
 C204 H204 0.9300 . ?
 C204 C205 1.389(7) . ?
 C205 H205 0.9300 . ?
 C205 C206 1.363(7) . ?
 C206 H206 0.9300 . ?
 C206 C207 1.401(6) . ?
 C207 C208 1.462(6) . ?
 C208 C209 1.392(6) . ?
 C208 C210 1.417(6) . ?
 C209 H209 0.9300 . ?
 C210 C211 1.447(6) . ?
 C212 C213 1.447(6) . ?
 C214 C215 1.448(7) . ?
 C216 C217 1.399(6) . ?
 C216 C221 1.398(6) . ?
 C217 H217 0.9300 . ?
 C217 C218 1.385(6) . ?
 C218 C219 1.400(6) . ?
 C218 C222 1.549(6) . ?
 C219 H219 0.9300 . ?
 C219 C220 1.389(6) . ?
 C220 C221 1.399(6) . ?
 C220 C226 1.541(6) . ?
 C221 H221 0.9300 . ?
 C222 C223 1.519(7) . ?
 C222 C224 1.518(8) . ?
 C222 C225 1.518(6) . ?
 C223 H22A 0.9600 . ?
 C223 H22B 0.9600 . ?
 C223 H22C 0.9600 . ?
 C224 H22D 0.9600 . ?
 C224 H22E 0.9600 . ?
 C224 H22F 0.9600 . ?
 C225 H22G 0.9600 . ?
 C225 H22H 0.9600 . ?
 C225 H22I 0.9600 . ?
 C226 C227 1.529(6) . ?
 C226 C228 1.515(7) . ?
 C226 C229 1.537(8) . ?
 C227 H22J 0.9600 . ?
 C227 H22K 0.9600 . ?
 C227 H22L 0.9600 . ?
 C228 H22M 0.9600 . ?
 C228 H22N 0.9600 . ?
 C228 H22O 0.9600 . ?
 C229 H22P 0.9600 . ?
 C229 H22Q 0.9600 . ?
 C229 H22R 0.9600 . ?
 C230 C231 1.414(8) . ?
 C230 C235 1.396(7) . ?
 C231 H231 0.9300 . ?
 C231 C232 1.382(8) . ?
 C232 C233 1.390(8) . ?
 C232 C236 1.526(8) . ?
 C233 H233 0.9300 . ?
 C233 C234 1.391(9) . ?
 C234 C235 1.393(8) . ?
 C234 C243 1.539(7) . ?
 C235 H235 0.9300 . ?
 C236 C237 1.487(15) . ?
 C236 C238 1.525(12) . ?
 C236 C239 1.51(2) . ?
 C236 C240 1.66(2) . ?
 C236 C241 1.38(3) . ?
 C236 C242 1.47(2) . ?
 C237 H23A 0.9600 . ?
 C237 H23B 0.9600 . ?
 C237 H23C 0.9600 . ?
 C238 H23D 0.9600 . ?
 C238 H23E 0.9600 . ?
 C238 H23F 0.9600 . ?
 C239 H23G 0.9600 . ?
 C239 H23H 0.9600 . ?
 C239 H23I 0.9600 . ?
 C240 H24A 0.9600 . ?
 C240 H24B 0.9600 . ?
 C240 H24C 0.9600 . ?
 C241 H24D 0.9600 . ?
 C241 H24E 0.9602 . ?
 C241 H24F 0.9600 . ?
 C242 H24G 0.9600 . ?
 C242 H24H 0.9600 . ?
 C242 H24I 0.9600 . ?
 C243 C244 1.65(2) . ?
 C243 C245 1.70(2) . ?
 C243 C246 1.30(2) . ?
 C243 C247 1.426(17) . ?
 C243 C248 1.537(12) . ?
 C243 C249 1.603(14) . ?
 C244 H24J 0.9600 . ?
 C244 H24K 0.9600 . ?
 C244 H24L 0.9600 . ?
 C245 H24M 0.9600 . ?
 C245 H24N 0.9600 . ?
 C245 H24O 0.9600 . ?
 C246 H24P 0.9600 . ?
 C246 H24Q 0.9600 . ?
 C246 H24R 0.9600 . ?
 C247 H24S 0.9600 . ?
 C247 H24T 0.9600 . ?
 C247 H24U 0.9600 . ?
 C248 H24V 0.9600 . ?
 C248 H24W 0.9600 . ?
 C248 H24X 0.9600 . ?
 C249 H24Y 0.9600 . ?
 C249 H 0.9600 . ?
 C249 HA 0.9600 . ?
 F9 C86 1.352(6) . ?
 F10 C88 1.15(5) . ?
 F11 C99 1.345(6) . ?
 F12 C109 1.345(6) . ?
 F13 C120 1.22(5) . ?
 F14 C122 1.352(7) . ?
 C81 C82 1.405(8) . ?
 C81 C126 1.386(8) . ?
 C81 C133 1.499(6) . ?
 C82 H82 0.9300 . ?
 C82 C83 1.403(7) . ?
 C83 C84 1.451(7) . ?
 C83 C127 1.410(7) . ?
 C84 C85 1.410(7) . ?
 C84 C89 1.410(6) . ?
 C85 H85 0.9300 . ?
 C85 C86 1.354(8) . ?
 C86 H86 0.9300 . ?
 C86 C87 1.394(8) . ?
 C87 H87 0.9300 . ?
 C87 C88 1.368(7) . ?
 C88 H88 0.9300 . ?
 C88 C89 1.403(7) . ?
 C89 C90 1.472(7) . ?
 C90 C91 1.414(6) . ?
 C90 C128 1.421(7) . ?
 C91 C92 1.439(7) . ?
 C91 C129 1.413(7) . ?
 C92 H92 0.9300 . ?
 C92 C93 1.345(6) . ?
 C93 H93 0.9300 . ?
 C93 C94 1.441(7) . ?
 C94 C95 1.425(6) . ?
 C94 C130 1.419(7) . ?
 C95 C96 1.476(7) . ?
 C95 C131 1.402(7) . ?
 C96 C97 1.405(7) . ?
 C96 C101 1.418(6) . ?
 C97 H97 1.08(6) . ?
 C97 C98 1.366(8) . ?
 C98 H98 0.9300 . ?
 C98 C99 1.401(8) . ?
 C99 C100 1.364(7) . ?
 C100 H100 0.9300 . ?
 C100 C101 1.393(7) . ?
 C101 C102 1.449(7) . ?
 C102 C103 1.396(6) . ?
 C102 C132 1.403(7) . ?
 C103 H103 0.9300 . ?
 C103 C104 1.393(7) . ?
 C104 C105 1.397(7) . ?
 C104 C147 1.475(6) . ?
 C105 H105 0.9300 . ?
 C105 C106 1.398(6) . ?
 C106 C107 1.465(7) . ?
 C106 C132 1.426(6) . ?
 C107 C108 1.402(7) . ?
 C107 C112 1.406(6) . ?
 C108 H108 0.9300 . ?
 C108 C109 1.363(7) . ?
 C109 C110 1.373(7) . ?
 C110 H110 0.9300 . ?
 C110 C111 1.381(7) . ?
 C111 H111 0.9300 . ?
 C111 C112 1.424(7) . ?
 C112 C113 1.470(7) . ?
 C113 C114 1.418(6) . ?
 C113 C131 1.415(7) . ?
 C114 C115 1.425(7) . ?
 C114 C130 1.421(7) . ?
 C115 H115 0.9300 . ?
 C115 C116 1.353(7) . ?
 C116 H116 0.9300 . ?
 C116 C117 1.446(7) . ?
 C117 C118 1.430(6) . ?
 C117 C129 1.420(7) . ?
 C118 C119 1.458(7) . ?
 C118 C128 1.412(7) . ?
 C119 C120 1.424(8) . ?
 C119 C124 1.418(7) . ?
 C120 H120 0.9300 . ?
 C120 C121 1.361(8) . ?
 C121 H121 0.9300 . ?
 C121 C122 1.389(9) . ?
 C122 H122 0.9300 . ?
 C122 C123 1.360(9) . ?
 C123 H123 0.9300 . ?
 C123 C124 1.400(8) . ?
 C124 C125 1.449(8) . ?
 C125 C126 1.391(7) . ?
 C125 C127 1.427(7) . ?
 C126 H126 0.9300 . ?
 C127 C128 1.455(6) . ?
 C129 C130 1.448(6) . ?
 C131 C132 1.465(6) . ?
 C133 C134 1.408(9) . ?
 C133 C138 1.372(9) . ?
 C134 H134 0.9300 . ?
 C134 C135 1.401(7) . ?
 C135 C136 1.389(10) . ?
 C135 C139 1.538(10) . ?
 C136 H136 0.9300 . ?
 C136 C137 1.405(10) . ?
 C137 C138 1.398(7) . ?
 C137 C143 1.556(10) . ?
 C138 H138 0.9300 . ?
 C139 C140 1.555(9) . ?
 C139 C141 1.546(10) . ?
 C139 C142 1.545(12) . ?
 C140 H14A 0.9600 . ?
 C140 H14B 0.9600 . ?
 C140 H14C 0.9600 . ?
 C141 H14D 0.9600 . ?
 C141 H14E 0.9600 . ?
 C141 H14F 0.9600 . ?
 C142 H14G 0.9600 . ?
 C142 H14H 0.9600 . ?
 C142 H14I 0.9600 . ?
 C143 C144 1.532(10) . ?
 C143 C145 1.528(11) . ?
 C143 C146 1.516(11) . ?
 C144 H14J 0.9600 . ?
 C144 H14K 0.9600 . ?
 C144 H14L 0.9600 . ?
 C145 H14M 0.9600 . ?
 C145 H14N 0.9600 . ?
 C145 H14O 0.9600 . ?
 C146 H14P 0.9600 . ?
 C146 H14Q 0.9600 . ?
 C146 H14R 0.9600 . ?
 C147 C148 1.388(6) . ?
 C147 C152 1.402(7) . ?
 C148 H148 0.9300 . ?
 C148 C149 1.401(6) . ?
 C149 C150 1.386(7) . ?
 C149 C153 1.532(7) . ?
 C150 H150 0.9300 . ?
 C150 C151 1.396(7) . ?
 C151 C152 1.410(7) . ?
 C151 C157 1.540(7) . ?
 C152 H152 0.9300 . ?
 C153 C154 1.528(8) . ?
 C153 C155 1.521(8) . ?
 C153 C156 1.539(8) . ?
 C154 H15A 0.9600 . ?
 C154 H15B 0.9600 . ?
 C154 H15C 0.9600 . ?
 C155 H15D 0.9600 . ?
 C155 H15E 0.9600 . ?
 C155 H15F 0.9600 . ?
 C156 H15G 0.9600 . ?
 C156 H15H 0.9600 . ?
 C156 H15I 0.9600 . ?
 C157 C158 1.485(12) . ?
 C157 C159 1.587(13) . ?
 C157 C160 1.506(12) . ?
 C157 C161 1.606(18) . ?
 C157 C162 1.491(16) . ?
 C157 C163 1.469(17) . ?
 C158 H15J 0.9600 . ?
 C158 H15K 0.9600 . ?
 C158 H15L 0.9600 . ?
 C159 H15M 0.9600 . ?
 C159 H15N 0.9600 . ?
 C159 H15O 0.9600 . ?
 C160 H16A 0.9600 . ?
 C160 H16B 0.9600 . ?
 C160 H16C 0.9600 . ?
 C161 H16D 0.9600 . ?
 C161 H16E 0.9600 . ?
 C161 H16F 0.9600 . ?
 C162 H16G 0.9600 . ?
 C162 H16H 0.9600 . ?
 C162 H16I 0.9600 . ?
 C163 H16J 0.9600 . ?
 C163 H16K 0.9600 . ?
 C163 H16L 0.9600 . ?
 F1A C6A 1.345(6) . ?
 F2A C8A 1.14(4) . ?
 F3A C17A 1.15(3) . ?
 F4A C19A 1.326(7) . ?
 F5A C29A 1.360(6) . ?
 F6A C31A 1.37(4) . ?
 F7A C40A 1.29(3) . ?
 F8A C42A 1.365(6) . ?
 C1A C2A 1.390(7) . ?
 C1A C46A 1.403(7) . ?
 C1A C53A 1.489(6) . ?
 C2A H2A 0.9300 . ?
 C2A C3A 1.389(7) . ?
 C3A C4A 1.487(7) . ?
 C3A C47A 1.415(7) . ?
 C4A C5A 1.398(7) . ?
 C4A C9A 1.395(7) . ?
 C5A H5A 0.9300 . ?
 C5A C6A 1.360(8) . ?
 C6A H6A 0.9300 . ?
 C6A C7A 1.394(8) . ?
 C7A H7A 0.9300 . ?
 C7A C8A 1.374(7) . ?
 C8A H8A 0.9300 . ?
 C8A C9A 1.419(7) . ?
 C9A C10A 1.463(7) . ?
 C10A C11A 1.430(6) . ?
 C10A C48A 1.422(7) . ?
 C11A C12A 1.429(7) . ?
 C11A C49A 1.437(7) . ?
 C12A H12A 0.9300 . ?
 C12A C13A 1.368(6) . ?
 C13A H13A 0.9300 . ?
 C13A C14A 1.419(7) . ?
 C14A C15A 1.439(6) . ?
 C14A C50A 1.420(7) . ?
 C15A C16A 1.465(7) . ?
 C15A C51A 1.415(6) . ?
 C16A C17A 1.411(7) . ?
 C16A C21A 1.419(7) . ?
 C17A H17A 0.9300 . ?
 C17A C18A 1.370(8) . ?
 C18A H18A 0.9300 . ?
 C18A C19A 1.391(8) . ?
 C19A H19A 0.9300 . ?
 C19A C20A 1.371(7) . ?
 C20A H20A 0.9300 . ?
 C20A C21A 1.395(7) . ?
 C21A C22A 1.460(6) . ?
 C22A C23A 1.400(6) . ?
 C22A C52A 1.417(7) . ?
 C23A H23J 0.9300 . ?
 C23A C24A 1.389(7) . ?
 C24A C25A 1.403(7) . ?
 C24A C67A 1.489(6) . ?
 C25A H25A 0.9300 . ?
 C25A C26A 1.397(6) . ?
 C26A C27A 1.474(7) . ?
 C26A C52A 1.415(6) . ?
 C27A C28A 1.396(7) . ?
 C27A C32A 1.417(6) . ?
 C28A H28A 0.9300 . ?
 C28A C29A 1.371(7) . ?
 C29A H29A 0.9300 . ?
 C29A C30A 1.381(7) . ?
 C30A H30A 0.9300 . ?
 C30A C31A 1.383(7) . ?
 C31A H31A 0.9300 . ?
 C31A C32A 1.412(7) . ?
 C32A C33A 1.462(7) . ?
 C33A C34A 1.415(6) . ?
 C33A C51A 1.433(7) . ?
 C34A C35A 1.427(7) . ?
 C34A C50A 1.425(7) . ?
 C35A H35A 0.9300 . ?
 C35A C36A 1.363(7) . ?
 C36A H36A 0.9300 . ?
 C36A C37A 1.429(7) . ?
 C37A C38A 1.429(6) . ?
 C37A C49A 1.417(7) . ?
 C38A C39A 1.454(7) . ?
 C38A C48A 1.417(7) . ?
 C39A C40A 1.411(7) . ?
 C39A C44A 1.421(7) . ?
 C40A H40A 0.9300 . ?
 C40A C41A 1.389(8) . ?
 C41A H41A 0.9300 . ?
 C41A C42A 1.374(8) . ?
 C42A H42A 0.9300 . ?
 C42A C43A 1.376(8) . ?
 C43A H43A 0.9300 . ?
 C43A C44A 1.401(7) . ?
 C44A C45A 1.466(7) . ?
 C45A C46A 1.387(7) . ?
 C45A C47A 1.415(7) . ?
 C46A H46A 0.9300 . ?
 C47A C48A 1.446(6) . ?
 C49A C50A 1.446(6) . ?
 C51A C52A 1.447(6) . ?
 C53A C54A 1.402(8) . ?
 C53A C58A 1.397(7) . ?
 C54A H54A 0.9300 . ?
 C54A C55A 1.390(6) . ?
 C55A C56A 1.393(8) . ?
 C55A C59A 1.541(8) . ?
 C56A H56A 0.9300 . ?
 C56A C57A 1.385(8) . ?
 C57A C58A 1.405(7) . ?
 C57A C63A 1.538(7) . ?
 C58A H58A 0.9300 . ?
 C59A C60A 1.548(7) . ?
 C59A C61A 1.498(8) . ?
 C59A C62A 1.532(7) . ?
 C60A H60A 0.9600 . ?
 C60A H60B 0.9600 . ?
 C60A H60C 0.9600 . ?
 C61A H61A 0.9600 . ?
 C61A H61B 0.9600 . ?
 C61A H61C 0.9600 . ?
 C62A H62A 0.9600 . ?
 C62A H62B 0.9600 . ?
 C62A H62C 0.9600 . ?
 C63A C64A 1.456(9) . ?
 C63A C65A 1.511(9) . ?
 C63A C66A 1.569(11) . ?
 C64A H64A 0.9600 . ?
 C64A H64B 0.9600 . ?
 C64A H64C 0.9600 . ?
 C65A H65A 0.9600 . ?
 C65A H65B 0.9600 . ?
 C65A H65C 0.9600 . ?
 C66A H66A 0.9600 . ?
 C66A H66B 0.9600 . ?
 C66A H66C 0.9600 . ?
 C67A C68A 1.385(6) . ?
 C67A C72A 1.396(6) . ?
 C68A H68A 0.9300 . ?
 C68A C69A 1.398(6) . ?
 C69A C70A 1.389(7) . ?
 C69A C77A 1.547(6) . ?
 C70A H70A 0.9300 . ?
 C70A C71A 1.399(6) . ?
 C71A C72A 1.395(6) . ?
 C71A C73A 1.543(6) . ?
 C72A H72A 0.9300 . ?
 C73A C74A 1.532(7) . ?
 C73A C75A 1.531(7) . ?
 C73A C76A 1.533(7) . ?
 C74A H74A 0.9600 . ?
 C74A H74B 0.9600 . ?
 C74A H74C 0.9600 . ?
 C75A H75A 0.9600 . ?
 C75A H75B 0.9600 . ?
 C75A H75C 0.9600 . ?
 C76A H76A 0.9600 . ?
 C76A H76B 0.9600 . ?
 C76A H76C 0.9600 . ?
 C77A C78A 1.539(7) . ?
 C77A C79A 1.520(7) . ?
 C77A C80A 1.549(8) . ?
 C78A H78A 0.9600 . ?
 C78A H78B 0.9600 . ?
 C78A H78C 0.9600 . ?
 C79A H79A 0.9600 . ?
 C79A H79B 0.9600 . ?
 C79A H79C 0.9600 . ?
 C80A H80A 0.9600 . ?
 C80A H80B 0.9600 . ?
 C80A H80C 0.9600 . ?
 F1 C6 1.362(8) . ?
 F2 C8 1.33(4) . ?
 F3 C1AA 1.41(4) . ?
 F4 C19 1.319(7) . ?
 F6 C31 1.28(2) . ?
 F7 C40 1.27(4) . ?
 F8 C42 1.348(6) . ?
 F5 C29 1.317(7) . ?
 C0AA C10 1.426(7) . ?
 C0AA C12 1.432(7) . ?
 C0AA C49 1.420(7) . ?
 C1AA H1AA 0.9300 . ?
 C1AA C16 1.394(9) . ?
 C1AA C18 1.369(8) . ?
 C2AA H2AA 0.9300 . ?
 C2AA C4AA 1.375(7) . ?
 C2AA C6AA 1.415(6) . ?
 C4 C5 1.402(8) . ?
 C4 C6AA 1.447(7) . ?
 C4 C9 1.417(7) . ?
 C4AA C46 1.391(7) . ?
 C4AA C53 1.493(6) . ?
 C5 H5 0.9300 . ?
 C5 C6 1.371(9) . ?
 C6 H6 0.9300 . ?
 C6 C7 1.387(9) . ?
 C6AA C47 1.416(7) . ?
 C7 H7 0.9300 . ?
 C7 C8 1.379(9) . ?
 C8 H8 0.9300 . ?
 C8 C9 1.417(8) . ?
 C9 C10 1.463(7) . ?
 C10 C48 1.411(7) . ?
 C12 H12 0.9300 . ?
 C12 C13 1.350(7) . ?
 C13 H13 0.9300 . ?
 C13 C14 1.439(7) . ?
 C14 C15 1.439(7) . ?
 C14 C50 1.420(7) . ?
 C15 C16 1.470(7) . ?
 C15 C51 1.402(7) . ?
 C16 C21 1.430(8) . ?
 C18 H18 0.9300 . ?
 C18 C19 1.410(10) . ?
 C19 H19 0.9300 . ?
 C19 C20 1.359(10) . ?
 C20 H20 0.9300 . ?
 C20 C21 1.398(8) . ?
 C21 C22 1.442(9) . ?
 C22 C23 1.402(9) . ?
 C22 C52 1.411(8) . ?
 C23 H23 0.9300 . ?
 C23 C24 1.408(9) . ?
 C24 C25 1.390(8) . ?
 C24 C67 1.496(8) . ?
 C25 H25 0.9300 . ?
 C25 C26 1.405(8) . ?
 C26 C27 1.459(7) . ?
 C26 C52 1.411(8) . ?
 C27 C28 1.410(8) . ?
 C27 C32 1.416(8) . ?
 C28 H28 0.9300 . ?
 C28 C29 1.372(8) . ?
 C29 H29 0.9300 . ?
 C29 C30 1.412(9) . ?
 C30 H30 0.9300 . ?
 C30 C31 1.379(8) . ?
 C31 H31 0.9300 . ?
 C31 C32 1.417(7) . ?
 C32 C33 1.456(7) . ?
 C33 C34 1.407(7) . ?
 C33 C51 1.412(7) . ?
 C34 C35 1.426(7) . ?
 C34 C50 1.431(7) . ?
 C35 H35 0.9300 . ?
 C35 C36 1.340(7) . ?
 C36 H36 0.9300 . ?
 C36 C37 1.439(7) . ?
 C37 C38 1.405(7) . ?
 C37 C49 1.433(7) . ?
 C38 C39 1.460(6) . ?
 C38 C48 1.419(7) . ?
 C39 C40 1.413(7) . ?
 C39 C44 1.423(7) . ?
 C40 H40 0.9300 . ?
 C40 C41 1.370(7) . ?
 C41 H41 0.9300 . ?
 C41 C42 1.399(7) . ?
 C42 H42 0.9300 . ?
 C42 C43 1.370(8) . ?
 C43 H43 0.9300 . ?
 C43 C44 1.413(7) . ?
 C44 C45 1.462(7) . ?
 C45 C46 1.398(6) . ?
 C45 C47 1.417(7) . ?
 C46 H46 0.9300 . ?
 C47 C48 1.452(6) . ?
 C49 C50 1.442(7) . ?
 C51 C52 1.455(7) . ?
 C53 C54 1.395(7) . ?
 C53 C58 1.389(7) . ?
 C54 H54 0.9300 . ?
 C54 C55 1.381(6) . ?
 C55 C56 1.417(7) . ?
 C55 C59 1.536(7) . ?
 C56 H56 0.9300 . ?
 C56 C57 1.374(8) . ?
 C57 C58 1.414(7) . ?
 C57 C63 1.533(7) . ?
 C58 H58 0.9300 . ?
 C59 C60 1.541(7) . ?
 C59 C61 1.535(7) . ?
 C59 C62 1.539(7) . ?
 C60 H60D 0.9600 . ?
 C60 H60E 0.9600 . ?
 C60 H60F 0.9600 . ?
 C61 H61D 0.9600 . ?
 C61 H61E 0.9600 . ?
 C61 H61F 0.9600 . ?
 C62 H62D 0.9600 . ?
 C62 H62E 0.9600 . ?
 C62 H62F 0.9600 . ?
 C63 C64 1.559(8) . ?
 C63 C65 1.492(9) . ?
 C63 C66 1.537(8) . ?
 C64 H64D 0.9600 . ?
 C64 H64E 0.9600 . ?
 C64 H64F 0.9600 . ?
 C65 H65D 0.9600 . ?
 C65 H65E 0.9600 . ?
 C65 H65F 0.9600 . ?
 C66 H66D 0.9600 . ?
 C66 H66E 0.9600 . ?
 C66 H66F 0.9600 . ?
 C67 C68 1.392(8) . ?
 C67 C72 1.364(10) . ?
 C68 H68 0.9300 . ?
 C68 C69 1.418(9) . ?
 C69 C70 1.346(10) . ?
 C69 C77 1.559(9) . ?
 C70 H70 0.9300 . ?
 C70 C71 1.376(9) . ?
 C71 C72 1.409(8) . ?
 C71 C73 1.519(10) . ?
 C72 H72 0.9300 . ?
 C73 C74 1.526(10) . ?
 C73 C75 1.547(8) . ?
 C73 C76 1.557(9) . ?
 C74 H74D 0.9600 . ?
 C74 H74E 0.9600 . ?
 C74 H74F 0.9600 . ?
 C75 H75D 0.9600 . ?
 C75 H75E 0.9600 . ?
 C75 H75F 0.9600 . ?
 C76 H76D 0.9600 . ?
 C76 H76E 0.9600 . ?
 C76 H76F 0.9600 . ?
 C77 C78 1.509(12) . ?
 C77 C79 1.506(11) . ?
 C77 C80 1.565(11) . ?
 C78 H78D 0.9600 . ?
 C78 H78E 0.9600 . ?
 C78 H78F 0.9600 . ?
 C79 H79D 0.9600 . ?
 C79 H79E 0.9600 . ?
 C79 H79F 0.9600 . ?
 C80 H80D 0.9600 . ?
 C80 H80E 0.9600 . ?
 C80 H80F 0.9600 . ?
 Cl13 C5X 1.754(8) . ?
 Cl14 C5X 1.765(9) . ?
 Cl15 C5X 1.740(8) . ?
 C5X H5X 0.9800 . ?
 Cl10 C4X 1.732(7) . ?
 Cl11 C4X 1.758(8) . ?
 Cl12 C4X 1.742(7) . ?
 C4X H4X 0.9800 . ?
 Cl7 C3X 1.881(17) . ?
 Cl8 C3X 1.683(13) . ?
 Cl9 C3X 1.710(12) . ?
 C3X H3X 0.9800 . ?
 Cl16 C6X 1.840(15) . ?
 Cl17 C6X 1.900(14) . ?
 Cl18 C6X 1.627(13) . ?
 C6X H6X 0.9800 . ?
 Cl1 C1X 1.714(11) . ?
 Cl2 C1X 1.753(11) . ?
 Cl3 C1X 1.739(12) . ?
 C1X H1X 0.9800 . ?
 Cl4 C2X 1.742(9) . ?
 Cl5 C2X 1.747(8) . ?
 Cl6 C2X 1.767(8) . ?
 C2X H2X 0.9800 . ?
 O2 C11X 1.250(16) . ?
 C10X H10A 0.9600 . ?
 C10X H10B 0.9600 . ?
 C10X H10C 0.9600 . ?
 C10X C11X 1.406(18) . ?
 C11X C12X 1.590(19) . ?
 C12X H12B 0.9600 . ?
 C12X H12C 0.9600 . ?
 C12X H12D 0.9600 . ?
 O1 C8X 1.201(9) . ?
 C7X H7XA 0.9600 . ?
 C7X H7XB 0.9600 . ?
 C7X H7XC 0.9600 . ?
 C7X C8X 1.439(14) . ?
 C8X C9X 1.565(16) . ?
 C9X H9XA 0.9600 . ?
 C9X H9XB 0.9600 . ?
 C9X H9XC 0.9600 . ?
 O3 C22X 1.268(16) . ?
 C22X C23X 1.557(19) . ?
 C22X C41X 1.533(17) . ?
 C23X H23K 0.9600 . ?
 C23X H23L 0.9600 . ?
 C23X H23M 0.9600 . ?
 C41X H41B 0.9600 . ?
 C41X H41C 0.9600 . ?
 C41X H41D 0.9600 . ?

loop_
  _geom_angle_atom_site_label_1
  _geom_angle_atom_site_label_2
  _geom_angle_atom_site_label_3
  _geom_angle
  _geom_angle_site_symmetry_1
  _geom_angle_site_symmetry_3
  _geom_angle_publ_flag
 C165 C164 C216 120.2(4) . . ?
 C209 C164 C165 118.2(4) . . ?
 C209 C164 C216 121.6(4) . . ?
 C164 C165 H165 119.1 . . ?
 C164 C165 C166 121.8(4) . . ?
 C166 C165 H165 119.1 . . ?
 C165 C166 C167 121.7(4) . . ?
 C165 C166 C210 119.4(4) . . ?
 C210 C166 C167 118.9(4) . . ?
 C168 C167 C166 120.8(4) . . ?
 C168 C167 C172 119.7(4) . . ?
 C172 C167 C166 119.4(4) . . ?
 C167 C168 H168 120.3 . . ?
 C169 C168 C167 119.3(5) . . ?
 C169 C168 H168 120.3 . . ?
 F15 C169 C168 118.6(5) . . ?
 F15 C169 C170 119.3(4) . . ?
 C168 C169 H169 119.0 . . ?
 C170 C169 C168 122.0(5) . . ?
 C170 C169 H169 119.0 . . ?
 C169 C170 H170 120.7 . . ?
 C171 C170 C169 118.6(4) . . ?
 C171 C170 H170 120.7 . . ?
 F16 C171 C170 112.7(17) . . ?
 F16 C171 C172 124.1(18) . . ?
 C170 C171 H171 118.7 . . ?
 C170 C171 C172 122.5(4) . . ?
 C172 C171 H171 118.7 . . ?
 C167 C172 C171 117.3(4) . . ?
 C167 C172 C173 119.7(4) . . ?
 C171 C172 C173 122.9(4) . . ?
 C174 C173 C172 122.8(4) . . ?
 C174 C173 C211 119.6(4) . . ?
 C211 C173 C172 117.4(4) . . ?
 C173 C174 C175 122.5(4) . . ?
 C173 C174 C212 120.1(4) . . ?
 C212 C174 C175 116.7(4) . . ?
 C174 C175 H175 118.7 . . ?
 C176 C175 C174 122.5(4) . . ?
 C176 C175 H175 118.7 . . ?
 C175 C176 H176 119.1 . . ?
 C175 C176 C177 121.8(4) . . ?
 C177 C176 H176 119.1 . . ?
 C178 C177 C176 121.7(4) . . ?
 C178 C177 C213 120.4(4) . . ?
 C213 C177 C176 117.0(4) . . ?
 C177 C178 C179 123.5(4) . . ?
 C177 C178 C214 119.3(4) . . ?
 C214 C178 C179 117.2(4) . . ?
 C180 C179 C178 121.9(4) . . ?
 C184 C179 C178 119.8(4) . . ?
 C184 C179 C180 118.1(4) . . ?
 F17 C180 C179 136(2) . . ?
 F17 C180 C181 101.7(19) . . ?
 C179 C180 H180 119.0 . . ?
 C181 C180 C179 121.9(5) . . ?
 C181 C180 H180 119.0 . . ?
 C180 C181 H181 120.9 . . ?
 C182 C181 C180 118.2(5) . . ?
 C182 C181 H181 120.9 . . ?
 F18 C182 C181 118.3(5) . . ?
 F18 C182 C183 118.5(5) . . ?
 C181 C182 H182 118.4 . . ?
 C181 C182 C183 123.1(5) . . ?
 C183 C182 H182 118.4 . . ?
 C182 C183 H183 120.5 . . ?
 C182 C183 C184 118.9(5) . . ?
 C184 C183 H183 120.5 . . ?
 C179 C184 C185 119.1(4) . . ?
 C183 C184 C179 119.6(5) . . ?
 C183 C184 C185 121.1(5) . . ?
 C186 C185 C184 121.9(4) . . ?
 C186 C185 C215 119.4(4) . . ?
 C215 C185 C184 118.7(4) . . ?
 C185 C186 H186 119.0 . . ?
 C185 C186 C187 122.0(4) . . ?
 C187 C186 H186 119.0 . . ?
 C186 C187 C230 120.7(4) . . ?
 C188 C187 C186 117.6(5) . . ?
 C188 C187 C230 121.6(5) . . ?
 C187 C188 H188 119.0 . . ?
 C189 C188 C187 121.9(5) . . ?
 C189 C188 H188 119.0 . . ?
 C188 C189 C190 121.9(4) . . ?
 C188 C189 C215 119.8(4) . . ?
 C215 C189 C190 118.2(4) . . ?
 C191 C190 C189 121.0(5) . . ?
 C191 C190 C195 120.2(5) . . ?
 C195 C190 C189 118.8(4) . . ?
 C190 C191 H191 120.5 . . ?
 C192 C191 C190 119.0(5) . . ?
 C192 C191 H191 120.5 . . ?
 F19 C192 C191 118.8(5) . . ?
 F19 C192 C193 118.5(5) . . ?
 C191 C192 H192 118.7 . . ?
 C191 C192 C193 122.6(5) . . ?
 C193 C192 H192 118.7 . . ?
 C192 C193 H193 120.8 . . ?
 C194 C193 C192 118.4(5) . . ?
 C194 C193 H193 120.8 . . ?
 F20 C194 C193 111.4(16) . . ?
 F20 C194 C195 125.5(16) . . ?
 C193 C194 H194 118.7 . . ?
 C193 C194 C195 122.5(5) . . ?
 C195 C194 H194 118.7 . . ?
 C190 C195 C196 120.1(4) . . ?
 C194 C195 C190 117.0(4) . . ?
 C194 C195 C196 122.8(4) . . ?
 C197 C196 C195 123.2(4) . . ?
 C197 C196 C214 119.0(4) . . ?
 C214 C196 C195 117.7(4) . . ?
 C196 C197 C198 122.2(4) . . ?
 C196 C197 C213 120.4(4) . . ?
 C213 C197 C198 116.4(4) . . ?
 C197 C198 H198 118.7 . . ?
 C199 C198 C197 122.7(4) . . ?
 C199 C198 H198 118.7 . . ?
 C198 C199 H199 119.2 . . ?
 C198 C199 C200 121.7(4) . . ?
 C200 C199 H199 119.2 . . ?
 C201 C200 C199 121.0(4) . . ?
 C201 C200 C212 120.8(4) . . ?
 C212 C200 C199 117.2(4) . . ?
 C200 C201 C202 123.1(4) . . ?
 C200 C201 C211 119.0(4) . . ?
 C211 C201 C202 117.8(4) . . ?
 C203 C202 C201 122.6(4) . . ?
 C203 C202 C207 117.6(4) . . ?
 C207 C202 C201 119.7(4) . . ?
 F21 C203 C202 123.1(15) . . ?
 F21 C203 C204 113.9(15) . . ?
 C202 C203 H203 118.8 . . ?
 C204 C203 C202 122.4(4) . . ?
 C204 C203 H203 118.8 . . ?
 C203 C204 H204 121.1 . . ?
 C203 C204 C205 117.8(4) . . ?
 C205 C204 H204 121.1 . . ?
 F22 C205 C204 118.5(4) . . ?
 F22 C205 C206 118.8(4) . . ?
 C204 C205 H205 118.6 . . ?
 C206 C205 C204 122.7(4) . . ?
 C206 C205 H205 118.6 . . ?
 C205 C206 H206 120.1 . . ?
 C205 C206 C207 119.7(4) . . ?
 C207 C206 H206 120.1 . . ?
 C202 C207 C208 118.7(4) . . ?
 C206 C207 C202 119.4(4) . . ?
 C206 C207 C208 121.8(4) . . ?
 C209 C208 C207 121.7(4) . . ?
 C209 C208 C210 119.5(4) . . ?
 C210 C208 C207 118.8(4) . . ?
 C164 C209 C208 122.0(4) . . ?
 C164 C209 H209 119.0 . . ?
 C208 C209 H209 119.0 . . ?
 C166 C210 C208 119.0(4) . . ?
 C166 C210 C211 120.1(4) . . ?
 C208 C210 C211 120.4(4) . . ?
 C173 C211 C201 120.1(4) . . ?
 C173 C211 C210 120.1(4) . . ?
 C201 C211 C210 119.0(4) . . ?
 C174 C212 C213 120.5(4) . . ?
 C200 C212 C174 119.2(4) . . ?
 C200 C212 C213 120.2(4) . . ?
 C177 C213 C197 119.3(4) . . ?
 C177 C213 C212 120.2(4) . . ?
 C197 C213 C212 120.4(4) . . ?
 C178 C214 C215 119.5(4) . . ?
 C196 C214 C178 120.6(4) . . ?
 C196 C214 C215 119.0(4) . . ?
 C185 C215 C214 119.7(4) . . ?
 C189 C215 C185 118.8(4) . . ?
 C189 C215 C214 120.8(4) . . ?
 C217 C216 C164 120.2(4) . . ?
 C221 C216 C164 121.5(4) . . ?
 C221 C216 C217 118.3(4) . . ?
 C216 C217 H217 119.1 . . ?
 C218 C217 C216 121.8(4) . . ?
 C218 C217 H217 119.1 . . ?
 C217 C218 C219 118.1(4) . . ?
 C217 C218 C222 119.2(4) . . ?
 C219 C218 C222 122.6(4) . . ?
 C218 C219 H219 118.9 . . ?
 C220 C219 C218 122.3(4) . . ?
 C220 C219 H219 118.9 . . ?
 C219 C220 C221 117.8(4) . . ?
 C219 C220 C226 122.8(4) . . ?
 C221 C220 C226 119.4(4) . . ?
 C216 C221 C220 121.7(4) . . ?
 C216 C221 H221 119.2 . . ?
 C220 C221 H221 119.2 . . ?
 C223 C222 C218 110.3(4) . . ?
 C224 C222 C218 108.4(4) . . ?
 C224 C222 C223 109.7(6) . . ?
 C224 C222 C225 108.2(5) . . ?
 C225 C222 C218 112.5(4) . . ?
 C225 C222 C223 107.6(5) . . ?
 C222 C223 H22A 109.5 . . ?
 C222 C223 H22B 109.5 . . ?
 C222 C223 H22C 109.5 . . ?
 H22A C223 H22B 109.5 . . ?
 H22A C223 H22C 109.5 . . ?
 H22B C223 H22C 109.5 . . ?
 C222 C224 H22D 109.5 . . ?
 C222 C224 H22E 109.5 . . ?
 C222 C224 H22F 109.5 . . ?
 H22D C224 H22E 109.5 . . ?
 H22D C224 H22F 109.5 . . ?
 H22E C224 H22F 109.5 . . ?
 C222 C225 H22G 109.5 . . ?
 C222 C225 H22H 109.5 . . ?
 C222 C225 H22I 109.5 . . ?
 H22G C225 H22H 109.5 . . ?
 H22G C225 H22I 109.5 . . ?
 H22H C225 H22I 109.5 . . ?
 C227 C226 C220 112.3(4) . . ?
 C227 C226 C229 107.1(4) . . ?
 C228 C226 C220 109.0(4) . . ?
 C228 C226 C227 109.6(4) . . ?
 C228 C226 C229 109.1(5) . . ?
 C229 C226 C220 109.7(4) . . ?
 C226 C227 H22J 109.5 . . ?
 C226 C227 H22K 109.5 . . ?
 C226 C227 H22L 109.5 . . ?
 H22J C227 H22K 109.5 . . ?
 H22J C227 H22L 109.5 . . ?
 H22K C227 H22L 109.5 . . ?
 C226 C228 H22M 109.5 . . ?
 C226 C228 H22N 109.5 . . ?
 C226 C228 H22O 109.5 . . ?
 H22M C228 H22N 109.5 . . ?
 H22M C228 H22O 109.5 . . ?
 H22N C228 H22O 109.5 . . ?
 C226 C229 H22P 109.5 . . ?
 C226 C229 H22Q 109.5 . . ?
 C226 C229 H22R 109.5 . . ?
 H22P C229 H22Q 109.5 . . ?
 H22P C229 H22R 109.5 . . ?
 H22Q C229 H22R 109.5 . . ?
 C231 C230 C187 120.6(4) . . ?
 C235 C230 C187 121.1(5) . . ?
 C235 C230 C231 118.3(5) . . ?
 C230 C231 H231 119.0 . . ?
 C232 C231 C230 122.0(5) . . ?
 C232 C231 H231 119.0 . . ?
 C231 C232 C233 117.5(5) . . ?
 C231 C232 C236 121.5(5) . . ?
 C233 C232 C236 121.0(5) . . ?
 C232 C233 H233 118.6 . . ?
 C232 C233 C234 122.9(6) . . ?
 C234 C233 H233 118.6 . . ?
 C233 C234 C235 118.4(5) . . ?
 C233 C234 C243 121.2(6) . . ?
 C235 C234 C243 120.3(6) . . ?
 C230 C235 H235 119.5 . . ?
 C234 C235 C230 121.0(5) . . ?
 C234 C235 H235 119.5 . . ?
 C232 C236 C240 105.6(10) . . ?
 C237 C236 C232 115.6(7) . . ?
 C237 C236 C238 113.5(11) . . ?
 C237 C236 C239 106.7(13) . . ?
 C238 C236 C232 108.3(6) . . ?
 C239 C236 C232 109.5(9) . . ?
 C239 C236 C238 102.3(11) . . ?
 C241 C236 C232 117.5(14) . . ?
 C241 C236 C240 114(2) . . ?
 C241 C236 C242 105(2) . . ?
 C242 C236 C232 108.2(8) . . ?
 C242 C236 C240 106.0(16) . . ?
 C236 C237 H23A 109.5 . . ?
 C236 C237 H23B 109.5 . . ?
 C236 C237 H23C 109.5 . . ?
 H23A C237 H23B 109.5 . . ?
 H23A C237 H23C 109.5 . . ?
 H23B C237 H23C 109.5 . . ?
 C236 C238 H23D 109.5 . . ?
 C236 C238 H23E 109.5 . . ?
 C236 C238 H23F 109.5 . . ?
 H23D C238 H23E 109.5 . . ?
 H23D C238 H23F 109.5 . . ?
 H23E C238 H23F 109.5 . . ?
 C236 C239 H23G 109.5 . . ?
 C236 C239 H23H 109.5 . . ?
 C236 C239 H23I 109.5 . . ?
 H23G C239 H23H 109.5 . . ?
 H23G C239 H23I 109.5 . . ?
 H23H C239 H23I 109.5 . . ?
 C236 C240 H24A 109.5 . . ?
 C236 C240 H24B 109.5 . . ?
 C236 C240 H24C 109.5 . . ?
 H24A C240 H24B 109.5 . . ?
 H24A C240 H24C 109.5 . . ?
 H24B C240 H24C 109.5 . . ?
 C236 C241 H24D 109.0 . . ?
 C236 C241 H24E 109.5 . . ?
 C236 C241 H24F 109.9 . . ?
 H24D C241 H24E 109.5 . . ?
 H24D C241 H24F 109.5 . . ?
 H24E C241 H24F 109.5 . . ?
 C236 C242 H24G 109.5 . . ?
 C236 C242 H24H 109.5 . . ?
 C236 C242 H24I 109.5 . . ?
 H24G C242 H24H 109.5 . . ?
 H24G C242 H24I 109.5 . . ?
 H24H C242 H24I 109.5 . . ?
 C234 C243 C244 105.0(8) . . ?
 C234 C243 C245 108.9(7) . . ?
 C234 C243 C249 112.3(6) . . ?
 C244 C243 C245 95.9(11) . . ?
 C246 C243 C234 110.9(11) . . ?
 C246 C243 C244 127.1(15) . . ?
 C246 C243 C245 107.4(13) . . ?
 C247 C243 C234 111.7(8) . . ?
 C247 C243 C248 113.9(10) . . ?
 C247 C243 C249 107.8(9) . . ?
 C248 C243 C234 107.6(6) . . ?
 C248 C243 C249 103.3(8) . . ?
 C243 C244 H24J 109.5 . . ?
 C243 C244 H24K 109.5 . . ?
 C243 C244 H24L 109.5 . . ?
 H24J C244 H24K 109.5 . . ?
 H24J C244 H24L 109.5 . . ?
 H24K C244 H24L 109.5 . . ?
 C243 C245 H24M 109.5 . . ?
 C243 C245 H24N 109.5 . . ?
 C243 C245 H24O 109.5 . . ?
 H24M C245 H24N 109.5 . . ?
 H24M C245 H24O 109.5 . . ?
 H24N C245 H24O 109.5 . . ?
 C243 C246 H24P 109.5 . . ?
 C243 C246 H24Q 109.5 . . ?
 C243 C246 H24R 109.5 . . ?
 H24P C246 H24Q 109.5 . . ?
 H24P C246 H24R 109.5 . . ?
 H24Q C246 H24R 109.5 . . ?
 C243 C247 H24S 109.5 . . ?
 C243 C247 H24T 109.5 . . ?
 C243 C247 H24U 109.5 . . ?
 H24S C247 H24T 109.5 . . ?
 H24S C247 H24U 109.5 . . ?
 H24T C247 H24U 109.5 . . ?
 C243 C248 H24V 109.5 . . ?
 C243 C248 H24W 109.5 . . ?
 C243 C248 H24X 109.5 . . ?
 H24V C248 H24W 109.5 . . ?
 H24V C248 H24X 109.5 . . ?
 H24W C248 H24X 109.5 . . ?
 C243 C249 H24Y 109.5 . . ?
 C243 C249 H 109.5 . . ?
 C243 C249 HA 109.5 . . ?
 H24Y C249 H 109.5 . . ?
 H24Y C249 HA 109.5 . . ?
 H C249 HA 109.5 . . ?
 C82 C81 C133 120.9(5) . . ?
 C126 C81 C82 118.5(4) . . ?
 C126 C81 C133 120.5(5) . . ?
 C81 C82 H82 119.6 . . ?
 C83 C82 C81 120.7(5) . . ?
 C83 C82 H82 119.6 . . ?
 C82 C83 C84 121.2(5) . . ?
 C82 C83 C127 119.6(5) . . ?
 C127 C83 C84 119.2(4) . . ?
 C85 C84 C83 122.1(4) . . ?
 C89 C84 C83 119.1(4) . . ?
 C89 C84 C85 118.8(5) . . ?
 C84 C85 H85 120.1 . . ?
 C86 C85 C84 119.8(5) . . ?
 C86 C85 H85 120.1 . . ?
 F9 C86 C85 119.6(5) . . ?
 F9 C86 C87 117.9(5) . . ?
 C85 C86 H86 118.8 . . ?
 C85 C86 C87 122.5(5) . . ?
 C87 C86 H86 118.8 . . ?
 C86 C87 H87 121.0 . . ?
 C88 C87 C86 118.0(5) . . ?
 C88 C87 H87 121.0 . . ?
 F10 C88 C87 111(3) . . ?
 F10 C88 C89 126(3) . . ?
 C87 C88 H88 119.1 . . ?
 C87 C88 C89 121.9(5) . . ?
 C89 C88 H88 119.1 . . ?
 C84 C89 C90 119.8(4) . . ?
 C88 C89 C84 118.8(4) . . ?
 C88 C89 C90 121.3(4) . . ?
 C91 C90 C89 123.2(4) . . ?
 C91 C90 C128 118.7(4) . . ?
 C128 C90 C89 118.0(4) . . ?
 C90 C91 C92 121.1(4) . . ?
 C129 C91 C90 120.8(4) . . ?
 C129 C91 C92 117.3(4) . . ?
 C91 C92 H92 119.0 . . ?
 C93 C92 C91 122.0(5) . . ?
 C93 C92 H92 119.0 . . ?
 C92 C93 H93 119.1 . . ?
 C92 C93 C94 121.9(5) . . ?
 C94 C93 H93 119.1 . . ?
 C95 C94 C93 122.3(4) . . ?
 C130 C94 C93 117.0(4) . . ?
 C130 C94 C95 119.8(4) . . ?
 C94 C95 C96 122.1(4) . . ?
 C131 C95 C94 119.5(4) . . ?
 C131 C95 C96 118.3(4) . . ?
 C97 C96 C95 122.2(4) . . ?
 C97 C96 C101 119.0(4) . . ?
 C101 C96 C95 118.7(4) . . ?
 C96 C97 H97 128(3) . . ?
 C98 C97 C96 122.0(4) . . ?
 C98 C97 H97 110(3) . . ?
 C97 C98 H98 121.1 . . ?
 C97 C98 C99 117.9(5) . . ?
 C99 C98 H98 121.1 . . ?
 F11 C99 C98 117.8(5) . . ?
 F11 C99 C100 120.4(5) . . ?
 C100 C99 C98 121.7(5) . . ?
 C99 C100 H100 119.5 . . ?
 C99 C100 C101 121.0(5) . . ?
 C101 C100 H100 119.5 . . ?
 C96 C101 C102 120.0(4) . . ?
 C100 C101 C96 118.1(4) . . ?
 C100 C101 C102 121.7(4) . . ?
 C103 C102 C101 122.2(4) . . ?
 C103 C102 C132 119.0(4) . . ?
 C132 C102 C101 118.7(4) . . ?
 C102 C103 H103 118.7 . . ?
 C104 C103 C102 122.5(4) . . ?
 C104 C103 H103 118.7 . . ?
 C103 C104 C105 117.8(4) . . ?
 C103 C104 C147 120.5(4) . . ?
 C105 C104 C147 121.6(4) . . ?
 C104 C105 H105 119.1 . . ?
 C104 C105 C106 121.9(4) . . ?
 C106 C105 H105 119.1 . . ?
 C105 C106 C107 122.4(4) . . ?
 C105 C106 C132 118.9(4) . . ?
 C132 C106 C107 118.6(4) . . ?
 C108 C107 C106 120.7(4) . . ?
 C108 C107 C112 120.3(4) . . ?
 C112 C107 C106 118.9(4) . . ?
 C107 C108 H108 120.4 . . ?
 C109 C108 C107 119.1(4) . . ?
 C109 C108 H108 120.4 . . ?
 F12 C109 C108 119.2(4) . . ?
 F12 C109 C110 117.7(5) . . ?
 C108 C109 C110 123.1(5) . . ?
 C109 C110 H110 120.9 . . ?
 C109 C110 C111 118.3(5) . . ?
 C111 C110 H110 120.9 . . ?
 C110 C111 H111 119.3 . . ?
 C110 C111 C112 121.5(4) . . ?
 C112 C111 H111 119.3 . . ?
 C107 C112 C111 117.5(4) . . ?
 C107 C112 C113 120.7(4) . . ?
 C111 C112 C113 121.6(4) . . ?
 C114 C113 C112 123.4(4) . . ?
 C131 C113 C112 117.5(4) . . ?
 C131 C113 C114 119.0(4) . . ?
 C113 C114 C115 122.1(4) . . ?
 C113 C114 C130 120.1(4) . . ?
 C130 C114 C115 116.9(4) . . ?
 C114 C115 H115 118.7 . . ?
 C116 C115 C114 122.7(5) . . ?
 C116 C115 H115 118.7 . . ?
 C115 C116 H116 119.2 . . ?
 C115 C116 C117 121.6(5) . . ?
 C117 C116 H116 119.2 . . ?
 C118 C117 C116 122.0(4) . . ?
 C129 C117 C116 116.7(4) . . ?
 C129 C117 C118 120.3(4) . . ?
 C117 C118 C119 123.1(4) . . ?
 C128 C118 C117 118.7(4) . . ?
 C128 C118 C119 118.1(4) . . ?
 C120 C119 C118 122.8(4) . . ?
 C124 C119 C118 119.0(5) . . ?
 C124 C119 C120 118.2(5) . . ?
 F13 C120 C119 122(2) . . ?
 F13 C120 C121 115(2) . . ?
 C119 C120 H120 119.1 . . ?
 C121 C120 C119 121.9(5) . . ?
 C121 C120 H120 119.1 . . ?
 C120 C121 H121 121.1 . . ?
 C120 C121 C122 117.9(6) . . ?
 C122 C121 H121 121.1 . . ?
 F14 C122 C121 118.0(6) . . ?
 F14 C122 C123 119.3(6) . . ?
 C121 C122 H122 118.7 . . ?
 C123 C122 C121 122.7(6) . . ?
 C123 C122 H122 118.7 . . ?
 C122 C123 H123 119.8 . . ?
 C122 C123 C124 120.3(5) . . ?
 C124 C123 H123 119.8 . . ?
 C119 C124 C125 120.3(5) . . ?
 C123 C124 C119 118.4(5) . . ?
 C123 C124 C125 121.2(5) . . ?
 C126 C125 C124 123.1(5) . . ?
 C126 C125 C127 117.9(5) . . ?
 C127 C125 C124 119.0(4) . . ?
 C81 C126 C125 123.1(5) . . ?
 C81 C126 H126 118.4 . . ?
 C125 C126 H126 118.4 . . ?
 C83 C127 C125 119.9(4) . . ?
 C83 C127 C128 120.6(4) . . ?
 C125 C127 C128 119.0(4) . . ?
 C90 C128 C127 118.4(4) . . ?
 C118 C128 C90 120.5(4) . . ?
 C118 C128 C127 120.6(4) . . ?
 C91 C129 C117 119.4(4) . . ?
 C91 C129 C130 120.1(4) . . ?
 C117 C129 C130 120.4(4) . . ?
 C94 C130 C114 119.6(4) . . ?
 C94 C130 C129 120.1(4) . . ?
 C114 C130 C129 120.2(4) . . ?
 C95 C131 C113 120.6(4) . . ?
 C95 C131 C132 119.2(4) . . ?
 C113 C131 C132 119.5(4) . . ?
 C102 C132 C106 119.6(4) . . ?
 C102 C132 C131 120.2(4) . . ?
 C106 C132 C131 119.6(4) . . ?
 C134 C133 C81 119.5(5) . . ?
 C138 C133 C81 119.8(5) . . ?
 C138 C133 C134 120.7(5) . . ?
 C133 C134 H134 120.2 . . ?
 C135 C134 C133 119.6(6) . . ?
 C135 C134 H134 120.2 . . ?
 C134 C135 C139 121.8(6) . . ?
 C136 C135 C134 118.3(6) . . ?
 C136 C135 C139 119.9(5) . . ?
 C135 C136 H136 118.5 . . ?
 C135 C136 C137 123.0(5) . . ?
 C137 C136 H136 118.5 . . ?
 C136 C137 C143 123.9(5) . . ?
 C138 C137 C136 117.1(6) . . ?
 C138 C137 C143 119.0(7) . . ?
 C133 C138 C137 121.4(6) . . ?
 C133 C138 H138 119.3 . . ?
 C137 C138 H138 119.3 . . ?
 C135 C139 C140 109.0(6) . . ?
 C135 C139 C141 108.6(7) . . ?
 C135 C139 C142 113.3(5) . . ?
 C141 C139 C140 109.3(6) . . ?
 C142 C139 C140 106.3(7) . . ?
 C142 C139 C141 110.4(7) . . ?
 C139 C140 H14A 109.5 . . ?
 C139 C140 H14B 109.5 . . ?
 C139 C140 H14C 109.5 . . ?
 H14A C140 H14B 109.5 . . ?
 H14A C140 H14C 109.5 . . ?
 H14B C140 H14C 109.5 . . ?
 C139 C141 H14D 109.5 . . ?
 C139 C141 H14E 109.5 . . ?
 C139 C141 H14F 109.5 . . ?
 H14D C141 H14E 109.5 . . ?
 H14D C141 H14F 109.5 . . ?
 H14E C141 H14F 109.5 . . ?
 C139 C142 H14G 109.5 . . ?
 C139 C142 H14H 109.5 . . ?
 C139 C142 H14I 109.5 . . ?
 H14G C142 H14H 109.5 . . ?
 H14G C142 H14I 109.5 . . ?
 H14H C142 H14I 109.5 . . ?
 C144 C143 C137 113.0(8) . . ?
 C145 C143 C137 109.6(6) . . ?
 C145 C143 C144 109.6(6) . . ?
 C146 C143 C137 109.6(5) . . ?
 C146 C143 C144 105.8(7) . . ?
 C146 C143 C145 109.1(8) . . ?
 C143 C144 H14J 109.5 . . ?
 C143 C144 H14K 109.5 . . ?
 C143 C144 H14L 109.5 . . ?
 H14J C144 H14K 109.5 . . ?
 H14J C144 H14L 109.5 . . ?
 H14K C144 H14L 109.5 . . ?
 C143 C145 H14M 109.5 . . ?
 C143 C145 H14N 109.5 . . ?
 C143 C145 H14O 109.5 . . ?
 H14M C145 H14N 109.5 . . ?
 H14M C145 H14O 109.5 . . ?
 H14N C145 H14O 109.5 . . ?
 C143 C146 H14P 109.5 . . ?
 C143 C146 H14Q 109.5 . . ?
 C143 C146 H14R 109.5 . . ?
 H14P C146 H14Q 109.5 . . ?
 H14P C146 H14R 109.5 . . ?
 H14Q C146 H14R 109.5 . . ?
 C148 C147 C104 120.2(4) . . ?
 C148 C147 C152 118.9(4) . . ?
 C152 C147 C104 120.9(4) . . ?
 C147 C148 H148 119.2 . . ?
 C147 C148 C149 121.6(4) . . ?
 C149 C148 H148 119.2 . . ?
 C148 C149 C153 121.2(4) . . ?
 C150 C149 C148 117.8(4) . . ?
 C150 C149 C153 121.0(4) . . ?
 C149 C150 H150 118.4 . . ?
 C149 C150 C151 123.2(4) . . ?
 C151 C150 H150 118.4 . . ?
 C150 C151 C152 117.2(4) . . ?
 C150 C151 C157 121.5(4) . . ?
 C152 C151 C157 121.3(4) . . ?
 C147 C152 C151 121.3(4) . . ?
 C147 C152 H152 119.3 . . ?
 C151 C152 H152 119.3 . . ?
 C149 C153 C156 108.5(4) . . ?
 C154 C153 C149 112.9(4) . . ?
 C154 C153 C156 107.3(5) . . ?
 C155 C153 C149 109.7(5) . . ?
 C155 C153 C154 109.2(5) . . ?
 C155 C153 C156 109.2(4) . . ?
 C153 C154 H15A 109.5 . . ?
 C153 C154 H15B 109.5 . . ?
 C153 C154 H15C 109.5 . . ?
 H15A C154 H15B 109.5 . . ?
 H15A C154 H15C 109.5 . . ?
 H15B C154 H15C 109.5 . . ?
 C153 C155 H15D 109.5 . . ?
 C153 C155 H15E 109.5 . . ?
 C153 C155 H15F 109.5 . . ?
 H15D C155 H15E 109.5 . . ?
 H15D C155 H15F 109.5 . . ?
 H15E C155 H15F 109.5 . . ?
 C153 C156 H15G 109.5 . . ?
 C153 C156 H15H 109.5 . . ?
 C153 C156 H15I 109.5 . . ?
 H15G C156 H15H 109.5 . . ?
 H15G C156 H15I 109.5 . . ?
 H15H C156 H15I 109.5 . . ?
 C151 C157 C159 106.9(6) . . ?
 C151 C157 C161 106.1(7) . . ?
 C158 C157 C151 110.2(6) . . ?
 C158 C157 C159 109.3(8) . . ?
 C158 C157 C160 110.8(9) . . ?
 C160 C157 C151 115.0(5) . . ?
 C160 C157 C159 104.2(8) . . ?
 C162 C157 C151 112.9(8) . . ?
 C162 C157 C161 107.6(11) . . ?
 C163 C157 C151 111.0(8) . . ?
 C163 C157 C161 105.0(11) . . ?
 C163 C157 C162 113.6(10) . . ?
 C157 C158 H15J 109.5 . . ?
 C157 C158 H15K 109.5 . . ?
 C157 C158 H15L 109.5 . . ?
 H15J C158 H15K 109.5 . . ?
 H15J C158 H15L 109.5 . . ?
 H15K C158 H15L 109.5 . . ?
 C157 C159 H15M 109.5 . . ?
 C157 C159 H15N 109.5 . . ?
 C157 C159 H15O 109.5 . . ?
 H15M C159 H15N 109.5 . . ?
 H15M C159 H15O 109.5 . . ?
 H15N C159 H15O 109.5 . . ?
 C157 C160 H16A 109.5 . . ?
 C157 C160 H16B 109.5 . . ?
 C157 C160 H16C 109.5 . . ?
 H16A C160 H16B 109.5 . . ?
 H16A C160 H16C 109.5 . . ?
 H16B C160 H16C 109.5 . . ?
 C157 C161 H16D 109.5 . . ?
 C157 C161 H16E 109.5 . . ?
 C157 C161 H16F 109.5 . . ?
 H16D C161 H16E 109.5 . . ?
 H16D C161 H16F 109.5 . . ?
 H16E C161 H16F 109.5 . . ?
 C157 C162 H16G 109.5 . . ?
 C157 C162 H16H 109.5 . . ?
 C157 C162 H16I 109.5 . . ?
 H16G C162 H16H 109.5 . . ?
 H16G C162 H16I 109.5 . . ?
 H16H C162 H16I 109.5 . . ?
 C157 C163 H16J 109.5 . . ?
 C157 C163 H16K 109.5 . . ?
 C157 C163 H16L 109.5 . . ?
 H16J C163 H16K 109.5 . . ?
 H16J C163 H16L 109.5 . . ?
 H16K C163 H16L 109.5 . . ?
 C2A C1A C46A 118.7(4) . . ?
 C2A C1A C53A 120.3(5) . . ?
 C46A C1A C53A 120.8(5) . . ?
 C1A C2A H2A 119.4 . . ?
 C3A C2A C1A 121.2(5) . . ?
 C3A C2A H2A 119.4 . . ?
 C2A C3A C4A 121.6(4) . . ?
 C2A C3A C47A 120.3(5) . . ?
 C47A C3A C4A 118.0(4) . . ?
 C5A C4A C3A 120.0(4) . . ?
 C9A C4A C3A 119.2(4) . . ?
 C9A C4A C5A 120.7(5) . . ?
 C4A C5A H5A 120.3 . . ?
 C6A C5A C4A 119.5(5) . . ?
 C6A C5A H5A 120.3 . . ?
 F1A C6A C5A 119.8(5) . . ?
 F1A C6A C7A 117.9(5) . . ?
 C5A C6A H6A 118.9 . . ?
 C5A C6A C7A 122.2(5) . . ?
 C7A C6A H6A 118.9 . . ?
 C6A C7A H7A 121.0 . . ?
 C8A C7A C6A 118.0(5) . . ?
 C8A C7A H7A 121.0 . . ?
 F2A C8A C7A 107.6(19) . . ?
 F2A C8A C9A 129.8(19) . . ?
 C7A C8A H8A 119.0 . . ?
 C7A C8A C9A 121.9(5) . . ?
 C9A C8A H8A 119.0 . . ?
 C4A C9A C8A 117.5(4) . . ?
 C4A C9A C10A 120.3(4) . . ?
 C8A C9A C10A 122.0(4) . . ?
 C11A C10A C9A 123.3(4) . . ?
 C48A C10A C9A 118.0(4) . . ?
 C48A C10A C11A 118.7(4) . . ?
 C10A C11A C49A 120.1(4) . . ?
 C12A C11A C10A 122.2(4) . . ?
 C12A C11A C49A 117.3(4) . . ?
 C11A C12A H12A 119.3 . . ?
 C13A C12A C11A 121.3(4) . . ?
 C13A C12A H12A 119.3 . . ?
 C12A C13A H13A 118.9 . . ?
 C12A C13A C14A 122.3(5) . . ?
 C14A C13A H13A 118.9 . . ?
 C13A C14A C15A 122.2(4) . . ?
 C13A C14A C50A 117.9(4) . . ?
 C50A C14A C15A 119.4(4) . . ?
 C14A C15A C16A 122.9(4) . . ?
 C51A C15A C14A 119.4(4) . . ?
 C51A C15A C16A 117.7(4) . . ?
 C17A C16A C15A 122.5(4) . . ?
 C17A C16A C21A 118.5(5) . . ?
 C21A C16A C15A 119.0(4) . . ?
 F3A C17A C16A 126.4(15) . . ?
 F3A C17A C18A 109.7(15) . . ?
 C16A C17A H17A 119.0 . . ?
 C18A C17A C16A 121.9(5) . . ?
 C18A C17A H17A 119.0 . . ?
 C17A C18A H18A 121.1 . . ?
 C17A C18A C19A 117.9(5) . . ?
 C19A C18A H18A 121.1 . . ?
 F4A C19A C18A 117.1(5) . . ?
 F4A C19A C20A 120.6(5) . . ?
 C18A C19A H19A 118.9 . . ?
 C20A C19A C18A 122.2(5) . . ?
 C20A C19A H19A 118.9 . . ?
 C19A C20A H20A 119.9 . . ?
 C19A C20A C21A 120.3(5) . . ?
 C21A C20A H20A 119.9 . . ?
 C16A C21A C22A 119.7(4) . . ?
 C20A C21A C16A 118.6(4) . . ?
 C20A C21A C22A 121.3(4) . . ?
 C23A C22A C21A 122.2(4) . . ?
 C23A C22A C52A 119.0(4) . . ?
 C52A C22A C21A 118.7(4) . . ?
 C22A C23A H23J 118.9 . . ?
 C24A C23A C22A 122.1(4) . . ?
 C24A C23A H23J 118.9 . . ?
 C23A C24A C25A 118.4(4) . . ?
 C23A C24A C67A 122.9(4) . . ?
 C25A C24A C67A 118.4(4) . . ?
 C24A C25A H25A 119.4 . . ?
 C26A C25A C24A 121.3(4) . . ?
 C26A C25A H25A 119.4 . . ?
 C25A C26A C27A 121.0(4) . . ?
 C25A C26A C52A 119.7(4) . . ?
 C52A C26A C27A 119.0(4) . . ?
 C28A C27A C26A 121.0(4) . . ?
 C28A C27A C32A 120.6(4) . . ?
 C32A C27A C26A 118.4(4) . . ?
 C27A C28A H28A 120.2 . . ?
 C29A C28A C27A 119.6(4) . . ?
 C29A C28A H28A 120.2 . . ?
 F5A C29A C28A 120.2(4) . . ?
 F5A C29A C30A 117.6(5) . . ?
 C28A C29A H29A 118.9 . . ?
 C28A C29A C30A 122.2(5) . . ?
 C30A C29A H29A 118.9 . . ?
 C29A C30A H30A 120.9 . . ?
 C29A C30A C31A 118.2(5) . . ?
 C31A C30A H30A 120.9 . . ?
 F6A C31A C30A 119.4(17) . . ?
 F6A C31A C32A 114.5(17) . . ?
 C30A C31A H31A 118.7 . . ?
 C30A C31A C32A 122.6(4) . . ?
 C32A C31A H31A 118.7 . . ?
 C27A C32A C33A 120.7(4) . . ?
 C31A C32A C27A 116.7(4) . . ?
 C31A C32A C33A 122.5(4) . . ?
 C34A C33A C32A 124.0(4) . . ?
 C34A C33A C51A 118.6(4) . . ?
 C51A C33A C32A 117.3(4) . . ?
 C33A C34A C35A 121.9(4) . . ?
 C33A C34A C50A 120.7(4) . . ?
 C50A C34A C35A 116.6(4) . . ?
 C34A C35A H35A 118.9 . . ?
 C36A C35A C34A 122.3(5) . . ?
 C36A C35A H35A 118.9 . . ?
 C35A C36A H36A 119.0 . . ?
 C35A C36A C37A 122.0(5) . . ?
 C37A C36A H36A 119.0 . . ?
 C36A C37A C38A 122.3(5) . . ?
 C49A C37A C36A 116.7(4) . . ?
 C49A C37A C38A 120.6(4) . . ?
 C37A C38A C39A 122.7(4) . . ?
 C48A C38A C37A 118.9(4) . . ?
 C48A C38A C39A 118.3(4) . . ?
 C40A C39A C38A 123.2(4) . . ?
 C40A C39A C44A 117.2(5) . . ?
 C44A C39A C38A 119.5(5) . . ?
 F7A C40A C39A 114.5(17) . . ?
 F7A C40A C41A 122.9(17) . . ?
 C39A C40A H40A 118.7 . . ?
 C41A C40A C39A 122.6(5) . . ?
 C41A C40A H40A 118.7 . . ?
 C40A C41A H41A 121.2 . . ?
 C42A C41A C40A 117.7(5) . . ?
 C42A C41A H41A 121.2 . . ?
 F8A C42A C41A 118.2(5) . . ?
 F8A C42A C43A 119.3(5) . . ?
 C41A C42A H42A 118.7 . . ?
 C41A C42A C43A 122.5(5) . . ?
 C43A C42A H42A 118.7 . . ?
 C42A C43A H43A 120.0 . . ?
 C42A C43A C44A 120.0(5) . . ?
 C44A C43A H43A 120.0 . . ?
 C39A C44A C45A 119.6(5) . . ?
 C43A C44A C39A 119.4(5) . . ?
 C43A C44A C45A 120.8(4) . . ?
 C46A C45A C44A 121.7(5) . . ?
 C46A C45A C47A 120.1(5) . . ?
 C47A C45A C44A 118.1(4) . . ?
 C1A C46A H46A 119.4 . . ?
 C45A C46A C1A 121.2(5) . . ?
 C45A C46A H46A 119.4 . . ?
 C3A C47A C45A 118.2(4) . . ?
 C3A C47A C48A 120.6(4) . . ?
 C45A C47A C48A 120.9(4) . . ?
 C10A C48A C47A 119.2(4) . . ?
 C38A C48A C10A 121.0(4) . . ?
 C38A C48A C47A 119.5(4) . . ?
 C11A C49A C50A 119.9(4) . . ?
 C37A C49A C11A 119.4(4) . . ?
 C37A C49A C50A 120.7(4) . . ?
 C14A C50A C34A 120.2(4) . . ?
 C14A C50A C49A 119.8(4) . . ?
 C34A C50A C49A 120.0(4) . . ?
 C15A C51A C33A 120.4(4) . . ?
 C15A C51A C52A 120.0(4) . . ?
 C33A C51A C52A 119.2(4) . . ?
 C22A C52A C51A 120.0(4) . . ?
 C26A C52A C22A 119.3(4) . . ?
 C26A C52A C51A 120.5(4) . . ?
 C54A C53A C1A 121.1(5) . . ?
 C58A C53A C1A 118.8(5) . . ?
 C58A C53A C54A 120.0(5) . . ?
 C53A C54A H54A 119.7 . . ?
 C55A C54A C53A 120.6(5) . . ?
 C55A C54A H54A 119.7 . . ?
 C54A C55A C56A 118.0(5) . . ?
 C54A C55A C59A 121.4(5) . . ?
 C56A C55A C59A 120.5(4) . . ?
 C55A C56A H56A 118.4 . . ?
 C57A C56A C55A 123.2(4) . . ?
 C57A C56A H56A 118.4 . . ?
 C56A C57A C58A 117.9(5) . . ?
 C56A C57A C63A 121.0(5) . . ?
 C58A C57A C63A 121.0(5) . . ?
 C53A C58A C57A 120.3(5) . . ?
 C53A C58A H58A 119.8 . . ?
 C57A C58A H58A 119.8 . . ?
 C55A C59A C60A 108.3(5) . . ?
 C61A C59A C55A 112.9(4) . . ?
 C61A C59A C60A 108.3(5) . . ?
 C61A C59A C62A 108.2(5) . . ?
 C62A C59A C55A 110.4(5) . . ?
 C62A C59A C60A 108.6(4) . . ?
 C59A C60A H60A 109.5 . . ?
 C59A C60A H60B 109.5 . . ?
 C59A C60A H60C 109.5 . . ?
 H60A C60A H60B 109.5 . . ?
 H60A C60A H60C 109.5 . . ?
 H60B C60A H60C 109.5 . . ?
 C59A C61A H61A 109.5 . . ?
 C59A C61A H61B 109.5 . . ?
 C59A C61A H61C 109.5 . . ?
 H61A C61A H61B 109.5 . . ?
 H61A C61A H61C 109.5 . . ?
 H61B C61A H61C 109.5 . . ?
 C59A C62A H62A 109.5 . . ?
 C59A C62A H62B 109.5 . . ?
 C59A C62A H62C 109.5 . . ?
 H62A C62A H62B 109.5 . . ?
 H62A C62A H62C 109.5 . . ?
 H62B C62A H62C 109.5 . . ?
 C57A C63A C66A 111.9(5) . . ?
 C64A C63A C57A 111.0(5) . . ?
 C64A C63A C65A 111.7(8) . . ?
 C64A C63A C66A 107.5(7) . . ?
 C65A C63A C57A 108.2(5) . . ?
 C65A C63A C66A 106.3(7) . . ?
 C63A C64A H64A 109.5 . . ?
 C63A C64A H64B 109.5 . . ?
 C63A C64A H64C 109.5 . . ?
 H64A C64A H64B 109.5 . . ?
 H64A C64A H64C 109.5 . . ?
 H64B C64A H64C 109.5 . . ?
 C63A C65A H65A 109.5 . . ?
 C63A C65A H65B 109.5 . . ?
 C63A C65A H65C 109.5 . . ?
 H65A C65A H65B 109.5 . . ?
 H65A C65A H65C 109.5 . . ?
 H65B C65A H65C 109.5 . . ?
 C63A C66A H66A 109.5 . . ?
 C63A C66A H66B 109.5 . . ?
 C63A C66A H66C 109.5 . . ?
 H66A C66A H66B 109.5 . . ?
 H66A C66A H66C 109.5 . . ?
 H66B C66A H66C 109.5 . . ?
 C68A C67A C24A 120.0(4) . . ?
 C68A C67A C72A 119.5(4) . . ?
 C72A C67A C24A 120.3(4) . . ?
 C67A C68A H68A 119.4 . . ?
 C67A C68A C69A 121.3(4) . . ?
 C69A C68A H68A 119.4 . . ?
 C68A C69A C77A 122.0(4) . . ?
 C70A C69A C68A 118.0(4) . . ?
 C70A C69A C77A 119.8(4) . . ?
 C69A C70A H70A 118.8 . . ?
 C69A C70A C71A 122.4(4) . . ?
 C71A C70A H70A 118.8 . . ?
 C70A C71A C73A 119.6(4) . . ?
 C72A C71A C70A 118.0(4) . . ?
 C72A C71A C73A 122.4(4) . . ?
 C67A C72A H72A 119.6 . . ?
 C71A C72A C67A 120.9(4) . . ?
 C71A C72A H72A 119.6 . . ?
 C74A C73A C71A 110.2(4) . . ?
 C74A C73A C76A 107.8(4) . . ?
 C75A C73A C71A 108.8(4) . . ?
 C75A C73A C74A 109.5(4) . . ?
 C75A C73A C76A 108.7(5) . . ?
 C76A C73A C71A 111.8(4) . . ?
 C73A C74A H74A 109.5 . . ?
 C73A C74A H74B 109.5 . . ?
 C73A C74A H74C 109.5 . . ?
 H74A C74A H74B 109.5 . . ?
 H74A C74A H74C 109.5 . . ?
 H74B C74A H74C 109.5 . . ?
 C73A C75A H75A 109.5 . . ?
 C73A C75A H75B 109.5 . . ?
 C73A C75A H75C 109.5 . . ?
 H75A C75A H75B 109.5 . . ?
 H75A C75A H75C 109.5 . . ?
 H75B C75A H75C 109.5 . . ?
 C73A C76A H76A 109.5 . . ?
 C73A C76A H76B 109.5 . . ?
 C73A C76A H76C 109.5 . . ?
 H76A C76A H76B 109.5 . . ?
 H76A C76A H76C 109.5 . . ?
 H76B C76A H76C 109.5 . . ?
 C69A C77A C80A 107.4(4) . . ?
 C78A C77A C69A 111.6(4) . . ?
 C78A C77A C80A 109.2(4) . . ?
 C79A C77A C69A 110.8(4) . . ?
 C79A C77A C78A 108.2(5) . . ?
 C79A C77A C80A 109.6(5) . . ?
 C77A C78A H78A 109.5 . . ?
 C77A C78A H78B 109.5 . . ?
 C77A C78A H78C 109.5 . . ?
 H78A C78A H78B 109.5 . . ?
 H78A C78A H78C 109.5 . . ?
 H78B C78A H78C 109.5 . . ?
 C77A C79A H79A 109.5 . . ?
 C77A C79A H79B 109.5 . . ?
 C77A C79A H79C 109.5 . . ?
 H79A C79A H79B 109.5 . . ?
 H79A C79A H79C 109.5 . . ?
 H79B C79A H79C 109.5 . . ?
 C77A C80A H80A 109.5 . . ?
 C77A C80A H80B 109.5 . . ?
 C77A C80A H80C 109.5 . . ?
 H80A C80A H80B 109.5 . . ?
 H80A C80A H80C 109.5 . . ?
 H80B C80A H80C 109.5 . . ?
 C10 C0AA C12 122.5(4) . . ?
 C49 C0AA C10 120.4(4) . . ?
 C49 C0AA C12 116.4(4) . . ?
 C16 C1AA F3 128.6(14) . . ?
 C16 C1AA H1AA 118.9 . . ?
 C18 C1AA F3 108.0(15) . . ?
 C18 C1AA H1AA 118.9 . . ?
 C18 C1AA C16 122.3(6) . . ?
 C4AA C2AA H2AA 119.1 . . ?
 C4AA C2AA C6AA 121.9(5) . . ?
 C6AA C2AA H2AA 119.1 . . ?
 C5 C4 C6AA 121.0(5) . . ?
 C5 C4 C9 119.7(5) . . ?
 C9 C4 C6AA 119.1(5) . . ?
 C2AA C4AA C46 119.6(4) . . ?
 C2AA C4AA C53 119.2(5) . . ?
 C46 C4AA C53 121.1(5) . . ?
 C4 C5 H5 120.6 . . ?
 C6 C5 C4 118.9(5) . . ?
 C6 C5 H5 120.6 . . ?
 F1 C6 C5 118.6(6) . . ?
 F1 C6 C7 117.4(6) . . ?
 C5 C6 H6 118.2 . . ?
 C5 C6 C7 123.6(6) . . ?
 C7 C6 H6 118.2 . . ?
 C2AA C6AA C4 122.2(5) . . ?
 C2AA C6AA C47 118.4(4) . . ?
 C47 C6AA C4 119.2(4) . . ?
 C6 C7 H7 121.6 . . ?
 C8 C7 C6 116.8(6) . . ?
 C8 C7 H7 121.6 . . ?
 F2 C8 C7 113(2) . . ?
 F2 C8 C9 123.8(18) . . ?
 C7 C8 H8 118.7 . . ?
 C7 C8 C9 122.6(5) . . ?
 C9 C8 H8 118.7 . . ?
 C4 C9 C8 117.5(5) . . ?
 C4 C9 C10 120.0(5) . . ?
 C8 C9 C10 122.4(4) . . ?
 C0AA C10 C9 123.8(4) . . ?
 C48 C10 C0AA 118.8(5) . . ?
 C48 C10 C9 117.4(4) . . ?
 C0AA C12 H12 118.6 . . ?
 C13 C12 C0AA 122.9(5) . . ?
 C13 C12 H12 118.6 . . ?
 C12 C13 H13 119.1 . . ?
 C12 C13 C14 121.8(5) . . ?
 C14 C13 H13 119.1 . . ?
 C13 C14 C15 123.6(5) . . ?
 C50 C14 C13 116.2(4) . . ?
 C50 C14 C15 119.3(5) . . ?
 C14 C15 C16 122.9(5) . . ?
 C51 C15 C14 119.4(5) . . ?
 C51 C15 C16 117.7(4) . . ?
 C1AA C16 C15 123.0(5) . . ?
 C1AA C16 C21 118.4(5) . . ?
 C21 C16 C15 118.5(5) . . ?
 C1AA C18 H18 121.1 . . ?
 C1AA C18 C19 117.8(6) . . ?
 C19 C18 H18 121.1 . . ?
 F4 C19 C18 119.0(6) . . ?
 F4 C19 C20 119.0(6) . . ?
 C18 C19 H19 119.0 . . ?
 C20 C19 C18 122.0(6) . . ?
 C20 C19 H19 119.0 . . ?
 C19 C20 H20 119.9 . . ?
 C19 C20 C21 120.2(6) . . ?
 C21 C20 H20 119.9 . . ?
 C16 C21 C22 120.2(5) . . ?
 C20 C21 C16 118.8(6) . . ?
 C20 C21 C22 120.7(5) . . ?
 C23 C22 C21 121.9(5) . . ?
 C23 C22 C52 119.7(6) . . ?
 C52 C22 C21 118.3(5) . . ?
 C22 C23 H23 119.3 . . ?
 C22 C23 C24 121.4(5) . . ?
 C24 C23 H23 119.3 . . ?
 C23 C24 C67 122.8(5) . . ?
 C25 C24 C23 118.2(5) . . ?
 C25 C24 C67 118.9(5) . . ?
 C24 C25 H25 119.2 . . ?
 C24 C25 C26 121.6(5) . . ?
 C26 C25 H25 119.2 . . ?
 C25 C26 C27 120.8(5) . . ?
 C25 C26 C52 119.8(5) . . ?
 C52 C26 C27 119.4(5) . . ?
 C28 C27 C26 121.0(5) . . ?
 C28 C27 C32 120.1(5) . . ?
 C32 C27 C26 118.7(5) . . ?
 C27 C28 H28 120.0 . . ?
 C29 C28 C27 119.9(5) . . ?
 C29 C28 H28 120.0 . . ?
 F5 C29 C28 120.8(5) . . ?
 F5 C29 C30 117.5(5) . . ?
 C28 C29 H29 119.2 . . ?
 C28 C29 C30 121.7(5) . . ?
 C30 C29 H29 119.2 . . ?
 C29 C30 H30 121.1 . . ?
 C31 C30 C29 117.9(5) . . ?
 C31 C30 H30 121.1 . . ?
 F6 C31 C30 112.2(13) . . ?
 F6 C31 C32 122.7(13) . . ?
 C30 C31 H31 118.7 . . ?
 C30 C31 C32 122.6(5) . . ?
 C32 C31 H31 118.7 . . ?
 C27 C32 C31 117.5(5) . . ?
 C27 C32 C33 119.8(5) . . ?
 C31 C32 C33 122.7(5) . . ?
 C34 C33 C32 122.6(5) . . ?
 C34 C33 C51 118.8(5) . . ?
 C51 C33 C32 118.6(5) . . ?
 C33 C34 C35 122.3(5) . . ?
 C33 C34 C50 120.5(4) . . ?
 C35 C34 C50 116.5(4) . . ?
 C34 C35 H35 118.3 . . ?
 C36 C35 C34 123.3(5) . . ?
 C36 C35 H35 118.3 . . ?
 C35 C36 H36 119.1 . . ?
 C35 C36 C37 121.9(5) . . ?
 C37 C36 H36 119.1 . . ?
 C38 C37 C36 122.5(4) . . ?
 C38 C37 C49 120.8(4) . . ?
 C49 C37 C36 116.0(4) . . ?
 C37 C38 C39 122.7(4) . . ?
 C37 C38 C48 119.1(4) . . ?
 C48 C38 C39 118.2(4) . . ?
 C40 C39 C38 122.8(4) . . ?
 C40 C39 C44 117.4(4) . . ?
 C44 C39 C38 119.6(4) . . ?
 F7 C40 C39 123.7(16) . . ?
 F7 C40 C41 113.2(16) . . ?
 C39 C40 H40 118.5 . . ?
 C41 C40 C39 123.0(4) . . ?
 C41 C40 H40 118.5 . . ?
 C40 C41 H41 121.1 . . ?
 C40 C41 C42 117.7(5) . . ?
 C42 C41 H41 121.1 . . ?
 F8 C42 C41 117.9(5) . . ?
 F8 C42 C43 119.6(5) . . ?
 C41 C42 H42 118.8 . . ?
 C43 C42 C41 122.4(5) . . ?
 C43 C42 H42 118.8 . . ?
 C42 C43 H43 120.2 . . ?
 C42 C43 C44 119.7(5) . . ?
 C44 C43 H43 120.2 . . ?
 C39 C44 C45 119.3(4) . . ?
 C43 C44 C39 119.4(4) . . ?
 C43 C44 C45 121.1(4) . . ?
 C46 C45 C44 121.3(4) . . ?
 C46 C45 C47 119.9(5) . . ?
 C47 C45 C44 118.6(4) . . ?
 C4AA C46 C45 120.7(5) . . ?
 C4AA C46 H46 119.6 . . ?
 C45 C46 H46 119.6 . . ?
 C6AA C47 C45 119.4(4) . . ?
 C6AA C47 C48 119.7(4) . . ?
 C45 C47 C48 120.5(5) . . ?
 C10 C48 C38 120.6(4) . . ?
 C10 C48 C47 119.9(4) . . ?
 C38 C48 C47 119.2(4) . . ?
 C0AA C49 C37 118.8(4) . . ?
 C0AA C49 C50 120.2(4) . . ?
 C37 C49 C50 120.9(5) . . ?
 C14 C50 C34 119.6(4) . . ?
 C14 C50 C49 120.9(5) . . ?
 C34 C50 C49 119.5(4) . . ?
 C15 C51 C33 121.3(5) . . ?
 C15 C51 C52 119.7(5) . . ?
 C33 C51 C52 118.7(5) . . ?
 C22 C52 C51 120.5(5) . . ?
 C26 C52 C22 119.0(5) . . ?
 C26 C52 C51 120.2(5) . . ?
 C54 C53 C4AA 120.9(4) . . ?
 C58 C53 C4AA 119.5(4) . . ?
 C58 C53 C54 119.5(4) . . ?
 C53 C54 H54 119.4 . . ?
 C55 C54 C53 121.3(4) . . ?
 C55 C54 H54 119.4 . . ?
 C54 C55 C56 117.7(4) . . ?
 C54 C55 C59 123.1(4) . . ?
 C56 C55 C59 119.0(4) . . ?
 C55 C56 H56 118.6 . . ?
 C57 C56 C55 122.8(4) . . ?
 C57 C56 H56 118.6 . . ?
 C56 C57 C58 117.5(4) . . ?
 C56 C57 C63 122.8(5) . . ?
 C58 C57 C63 119.6(5) . . ?
 C53 C58 C57 121.0(5) . . ?
 C53 C58 H58 119.5 . . ?
 C57 C58 H58 119.5 . . ?
 C55 C59 C60 108.6(4) . . ?
 C55 C59 C62 110.5(4) . . ?
 C61 C59 C55 111.8(4) . . ?
 C61 C59 C60 107.2(4) . . ?
 C61 C59 C62 107.5(4) . . ?
 C62 C59 C60 111.2(4) . . ?
 C59 C60 H60D 109.5 . . ?
 C59 C60 H60E 109.5 . . ?
 C59 C60 H60F 109.5 . . ?
 H60D C60 H60E 109.5 . . ?
 H60D C60 H60F 109.5 . . ?
 H60E C60 H60F 109.5 . . ?
 C59 C61 H61D 109.5 . . ?
 C59 C61 H61E 109.5 . . ?
 C59 C61 H61F 109.5 . . ?
 H61D C61 H61E 109.5 . . ?
 H61D C61 H61F 109.5 . . ?
 H61E C61 H61F 109.5 . . ?
 C59 C62 H62D 109.5 . . ?
 C59 C62 H62E 109.5 . . ?
 C59 C62 H62F 109.5 . . ?
 H62D C62 H62E 109.5 . . ?
 H62D C62 H62F 109.5 . . ?
 H62E C62 H62F 109.5 . . ?
 C57 C63 C64 111.9(5) . . ?
 C57 C63 C66 109.3(5) . . ?
 C65 C63 C57 108.4(4) . . ?
 C65 C63 C64 108.9(5) . . ?
 C65 C63 C66 112.4(6) . . ?
 C66 C63 C64 106.0(5) . . ?
 C63 C64 H64D 109.5 . . ?
 C63 C64 H64E 109.5 . . ?
 C63 C64 H64F 109.5 . . ?
 H64D C64 H64E 109.5 . . ?
 H64D C64 H64F 109.5 . . ?
 H64E C64 H64F 109.5 . . ?
 C63 C65 H65D 109.5 . . ?
 C63 C65 H65E 109.5 . . ?
 C63 C65 H65F 109.5 . . ?
 H65D C65 H65E 109.5 . . ?
 H65D C65 H65F 109.5 . . ?
 H65E C65 H65F 109.5 . . ?
 C63 C66 H66D 109.5 . . ?
 C63 C66 H66E 109.5 . . ?
 C63 C66 H66F 109.5 . . ?
 H66D C66 H66E 109.5 . . ?
 H66D C66 H66F 109.5 . . ?
 H66E C66 H66F 109.5 . . ?
 C68 C67 C24 119.8(6) . . ?
 C72 C67 C24 119.4(5) . . ?
 C72 C67 C68 120.4(6) . . ?
 C67 C68 H68 120.5 . . ?
 C67 C68 C69 119.1(7) . . ?
 C69 C68 H68 120.5 . . ?
 C68 C69 C77 120.6(7) . . ?
 C70 C69 C68 119.0(6) . . ?
 C70 C69 C77 120.3(6) . . ?
 C69 C70 H70 118.5 . . ?
 C69 C70 C71 123.0(6) . . ?
 C71 C70 H70 118.5 . . ?
 C70 C71 C72 117.9(7) . . ?
 C70 C71 C73 119.3(5) . . ?
 C72 C71 C73 122.7(5) . . ?
 C67 C72 C71 120.6(6) . . ?
 C67 C72 H72 119.7 . . ?
 C71 C72 H72 119.7 . . ?
 C71 C73 C74 109.8(5) . . ?
 C71 C73 C75 109.0(6) . . ?
 C71 C73 C76 113.4(5) . . ?
 C74 C73 C75 109.9(5) . . ?
 C74 C73 C76 107.2(7) . . ?
 C75 C73 C76 107.4(6) . . ?
 C73 C74 H74D 109.5 . . ?
 C73 C74 H74E 109.5 . . ?
 C73 C74 H74F 109.5 . . ?
 H74D C74 H74E 109.5 . . ?
 H74D C74 H74F 109.5 . . ?
 H74E C74 H74F 109.5 . . ?
 C73 C75 H75D 109.5 . . ?
 C73 C75 H75E 109.5 . . ?
 C73 C75 H75F 109.5 . . ?
 H75D C75 H75E 109.5 . . ?
 H75D C75 H75F 109.5 . . ?
 H75E C75 H75F 109.5 . . ?
 C73 C76 H76D 109.5 . . ?
 C73 C76 H76E 109.5 . . ?
 C73 C76 H76F 109.5 . . ?
 H76D C76 H76E 109.5 . . ?
 H76D C76 H76F 109.5 . . ?
 H76E C76 H76F 109.5 . . ?
 C69 C77 C80 107.9(6) . . ?
 C78 C77 C69 113.8(6) . . ?
 C78 C77 C80 105.3(7) . . ?
 C79 C77 C69 111.2(7) . . ?
 C79 C77 C78 111.0(7) . . ?
 C79 C77 C80 107.2(7) . . ?
 C77 C78 H78D 109.5 . . ?
 C77 C78 H78E 109.5 . . ?
 C77 C78 H78F 109.5 . . ?
 H78D C78 H78E 109.5 . . ?
 H78D C78 H78F 109.5 . . ?
 H78E C78 H78F 109.5 . . ?
 C77 C79 H79D 109.5 . . ?
 C77 C79 H79E 109.5 . . ?
 C77 C79 H79F 109.5 . . ?
 H79D C79 H79E 109.5 . . ?
 H79D C79 H79F 109.5 . . ?
 H79E C79 H79F 109.5 . . ?
 C77 C80 H80D 109.5 . . ?
 C77 C80 H80E 109.5 . . ?
 C77 C80 H80F 109.5 . . ?
 H80D C80 H80E 109.5 . . ?
 H80D C80 H80F 109.5 . . ?
 H80E C80 H80F 109.5 . . ?
 Cl13 C5X Cl14 109.4(4) . . ?
 Cl13 C5X H5X 108.4 . . ?
 Cl14 C5X H5X 108.4 . . ?
 Cl15 C5X Cl13 110.8(4) . . ?
 Cl15 C5X Cl14 111.4(5) . . ?
 Cl15 C5X H5X 108.4 . . ?
 Cl10 C4X Cl11 110.1(4) . . ?
 Cl10 C4X Cl12 112.4(4) . . ?
 Cl10 C4X H4X 108.2 . . ?
 Cl11 C4X H4X 108.2 . . ?
 Cl12 C4X Cl11 109.5(4) . . ?
 Cl12 C4X H4X 108.2 . . ?
 Cl7 C3X H3X 109.5 . . ?
 Cl8 C3X Cl7 103.5(7) . . ?
 Cl8 C3X Cl9 113.2(8) . . ?
 Cl8 C3X H3X 109.5 . . ?
 Cl9 C3X Cl7 111.4(8) . . ?
 Cl9 C3X H3X 109.5 . . ?
 Cl16 C6X Cl17 95.8(7) . . ?
 Cl16 C6X H6X 112.8 . . ?
 Cl17 C6X H6X 112.8 . . ?
 Cl18 C6X Cl16 113.4(7) . . ?
 Cl18 C6X Cl17 108.1(8) . . ?
 Cl18 C6X H6X 112.8 . . ?
 Cl1 C1X Cl2 112.6(6) . . ?
 Cl1 C1X Cl3 109.9(7) . . ?
 Cl1 C1X H1X 109.3 . . ?
 Cl2 C1X H1X 109.3 . . ?
 Cl3 C1X Cl2 106.4(6) . . ?
 Cl3 C1X H1X 109.3 . . ?
 Cl4 C2X Cl5 111.9(5) . . ?
 Cl4 C2X Cl6 109.9(4) . . ?
 Cl4 C2X H2X 108.2 . . ?
 Cl5 C2X Cl6 110.2(5) . . ?
 Cl5 C2X H2X 108.2 . . ?
 Cl6 C2X H2X 108.2 . . ?
 H10A C10X H10B 109.5 . . ?
 H10A C10X H10C 109.5 . . ?
 H10B C10X H10C 109.5 . . ?
 C11X C10X H10A 109.5 . . ?
 C11X C10X H10B 109.5 . . ?
 C11X C10X H10C 109.5 . . ?
 O2 C11X C10X 121.4(14) . . ?
 O2 C11X C12X 121.2(14) . . ?
 C10X C11X C12X 117.3(15) . . ?
 C11X C12X H12B 109.5 . . ?
 C11X C12X H12C 109.5 . . ?
 C11X C12X H12D 109.5 . . ?
 H12B C12X H12C 109.5 . . ?
 H12B C12X H12D 109.5 . . ?
 H12C C12X H12D 109.5 . . ?
 H7XA C7X H7XB 109.5 . . ?
 H7XA C7X H7XC 109.5 . . ?
 H7XB C7X H7XC 109.5 . . ?
 C8X C7X H7XA 109.5 . . ?
 C8X C7X H7XB 109.5 . . ?
 C8X C7X H7XC 109.5 . . ?
 O1 C8X C7X 123.2(10) . . ?
 O1 C8X C9X 117.6(10) . . ?
 C7X C8X C9X 119.2(9) . . ?
 C8X C9X H9XA 109.5 . . ?
 C8X C9X H9XB 109.5 . . ?
 C8X C9X H9XC 109.5 . . ?
 H9XA C9X H9XB 109.5 . . ?
 H9XA C9X H9XC 109.5 . . ?
 H9XB C9X H9XC 109.5 . . ?
 O3 C22X C23X 127.0(13) . . ?
 O3 C22X C41X 118.9(15) . . ?
 C41X C22X C23X 114.1(13) . . ?
 C22X C23X H23K 109.5 . . ?
 C22X C23X H23L 109.5 . . ?
 C22X C23X H23M 109.5 . . ?
 H23K C23X H23L 109.5 . . ?
 H23K C23X H23M 109.5 . . ?
 H23L C23X H23M 109.5 . . ?
 C22X C41X H41B 109.5 . . ?
 C22X C41X H41C 109.5 . . ?
 C22X C41X H41D 109.5 . . ?
 H41B C41X H41C 109.5 . . ?
 H41B C41X H41D 109.5 . . ?
 H41C C41X H41D 109.5 . . ?

loop_
  _geom_torsion_atom_site_label_1
  _geom_torsion_atom_site_label_2
  _geom_torsion_atom_site_label_3
  _geom_torsion_atom_site_label_4
  _geom_torsion
  _geom_torsion_site_symmetry_1
  _geom_torsion_site_symmetry_2
  _geom_torsion_site_symmetry_3
  _geom_torsion_site_symmetry_4
  _geom_torsion_publ_flag
 F15 C169 C170 C171 -179.1(6) . . . . ?
 F16 C171 C172 C167 163.5(18) . . . . ?
 F16 C171 C172 C173 -14.0(19) . . . . ?
 F17 C180 C181 C182 169(2) . . . . ?
 F18 C182 C183 C184 179.3(5) . . . . ?
 F19 C192 C193 C194 177.7(5) . . . . ?
 F20 C194 C195 C190 165(3) . . . . ?
 F20 C194 C195 C196 -11(3) . . . . ?
 F21 C203 C204 C205 170(2) . . . . ?
 F22 C205 C206 C207 -178.4(4) . . . . ?
 C164 C165 C166 C167 -178.6(5) . . . . ?
 C164 C165 C166 C210 0.9(7) . . . . ?
 C164 C216 C217 C218 177.9(4) . . . . ?
 C164 C216 C221 C220 -177.4(4) . . . . ?
 C165 C164 C209 C208 -1.3(7) . . . . ?
 C165 C164 C216 C217 -37.3(7) . . . . ?
 C165 C164 C216 C221 140.7(5) . . . . ?
 C165 C166 C167 C168 12.6(8) . . . . ?
 C165 C166 C167 C172 -170.9(5) . . . . ?
 C165 C166 C210 C208 -4.6(7) . . . . ?
 C165 C166 C210 C211 167.5(4) . . . . ?
 C166 C167 C168 C169 175.1(6) . . . . ?
 C166 C167 C172 C171 -169.5(4) . . . . ?
 C166 C167 C172 C173 8.1(7) . . . . ?
 C166 C210 C211 C173 -1.7(6) . . . . ?
 C166 C210 C211 C201 -170.8(4) . . . . ?
 C167 C166 C210 C208 174.9(4) . . . . ?
 C167 C166 C210 C211 -13.0(7) . . . . ?
 C167 C168 C169 F15 179.7(6) . . . . ?
 C167 C168 C169 C170 -5.3(11) . . . . ?
 C167 C172 C173 C174 152.9(4) . . . . ?
 C167 C172 C173 C211 -22.3(6) . . . . ?
 C168 C167 C172 C171 7.0(7) . . . . ?
 C168 C167 C172 C173 -175.4(5) . . . . ?
 C168 C169 C170 C171 5.9(10) . . . . ?
 C169 C170 C171 F16 -170.9(17) . . . . ?
 C169 C170 C171 C172 0.2(9) . . . . ?
 C170 C171 C172 C167 -6.5(8) . . . . ?
 C170 C171 C172 C173 175.9(5) . . . . ?
 C171 C172 C173 C174 -29.6(7) . . . . ?
 C171 C172 C173 C211 155.1(4) . . . . ?
 C172 C167 C168 C169 -1.4(9) . . . . ?
 C172 C173 C174 C175 -13.0(6) . . . . ?
 C172 C173 C174 C212 177.4(4) . . . . ?
 C172 C173 C211 C201 -171.9(4) . . . . ?
 C172 C173 C211 C210 19.1(6) . . . . ?
 C173 C174 C175 C176 -179.2(4) . . . . ?
 C173 C174 C212 C200 1.9(6) . . . . ?
 C173 C174 C212 C213 178.1(4) . . . . ?
 C174 C173 C211 C201 12.7(6) . . . . ?
 C174 C173 C211 C210 -156.3(4) . . . . ?
 C174 C175 C176 C177 0.8(7) . . . . ?
 C174 C212 C213 C177 1.7(6) . . . . ?
 C174 C212 C213 C197 -176.1(4) . . . . ?
 C175 C174 C212 C200 -168.2(4) . . . . ?
 C175 C174 C212 C213 7.9(6) . . . . ?
 C175 C176 C177 C178 178.0(4) . . . . ?
 C175 C176 C177 C213 9.1(6) . . . . ?
 C176 C177 C178 C179 16.5(7) . . . . ?
 C176 C177 C178 C214 -161.5(4) . . . . ?
 C176 C177 C213 C197 167.8(4) . . . . ?
 C176 C177 C213 C212 -10.1(6) . . . . ?
 C177 C178 C179 C180 28.5(7) . . . . ?
 C177 C178 C179 C184 -156.0(4) . . . . ?
 C177 C178 C214 C196 -12.1(7) . . . . ?
 C177 C178 C214 C215 156.5(4) . . . . ?
 C178 C177 C213 C197 -1.3(6) . . . . ?
 C178 C177 C213 C212 -179.2(4) . . . . ?
 C178 C179 C180 F17 11(3) . . . . ?
 C178 C179 C180 C181 178.9(4) . . . . ?
 C178 C179 C184 C183 -178.2(4) . . . . ?
 C178 C179 C184 C185 -2.7(7) . . . . ?
 C178 C214 C215 C185 2.2(6) . . . . ?
 C178 C214 C215 C189 -168.3(4) . . . . ?
 C179 C178 C214 C196 169.8(4) . . . . ?
 C179 C178 C214 C215 -21.6(6) . . . . ?
 C179 C180 C181 C182 -1.6(8) . . . . ?
 C179 C184 C185 C186 164.2(4) . . . . ?
 C179 C184 C185 C215 -17.1(7) . . . . ?
 C180 C179 C184 C183 -2.5(7) . . . . ?
 C180 C179 C184 C185 172.9(4) . . . . ?
 C180 C181 C182 F18 -178.6(5) . . . . ?
 C180 C181 C182 C183 -1.1(8) . . . . ?
 C181 C182 C183 C184 1.8(9) . . . . ?
 C182 C183 C184 C179 0.1(8) . . . . ?
 C182 C183 C184 C185 -175.3(5) . . . . ?
 C183 C184 C185 C186 -20.4(7) . . . . ?
 C183 C184 C185 C215 158.3(5) . . . . ?
 C184 C179 C180 F17 -164(3) . . . . ?
 C184 C179 C180 C181 3.4(7) . . . . ?
 C184 C185 C186 C187 176.8(4) . . . . ?
 C184 C185 C215 C189 -171.8(4) . . . . ?
 C184 C185 C215 C214 17.6(6) . . . . ?
 C185 C186 C187 C188 -3.9(7) . . . . ?
 C185 C186 C187 C230 175.0(4) . . . . ?
 C186 C185 C215 C189 6.9(7) . . . . ?
 C186 C185 C215 C214 -163.7(4) . . . . ?
 C186 C187 C188 C189 4.6(7) . . . . ?
 C186 C187 C230 C231 -32.5(7) . . . . ?
 C186 C187 C230 C235 150.0(5) . . . . ?
 C187 C188 C189 C190 -177.8(4) . . . . ?
 C187 C188 C189 C215 0.5(7) . . . . ?
 C187 C230 C231 C232 -176.1(5) . . . . ?
 C187 C230 C235 C234 175.8(5) . . . . ?
 C188 C187 C230 C231 146.4(5) . . . . ?
 C188 C187 C230 C235 -31.2(7) . . . . ?
 C188 C189 C190 C191 15.8(7) . . . . ?
 C188 C189 C190 C195 -168.0(5) . . . . ?
 C188 C189 C215 C185 -6.3(7) . . . . ?
 C188 C189 C215 C214 164.3(4) . . . . ?
 C189 C190 C191 C192 172.9(5) . . . . ?
 C189 C190 C195 C194 -170.3(4) . . . . ?
 C189 C190 C195 C196 6.3(7) . . . . ?
 C190 C189 C215 C185 172.1(4) . . . . ?
 C190 C189 C215 C214 -17.4(6) . . . . ?
 C190 C191 C192 F19 -176.8(5) . . . . ?
 C190 C191 C192 C193 -0.6(9) . . . . ?
 C190 C195 C196 C197 153.7(5) . . . . ?
 C190 C195 C196 C214 -23.0(7) . . . . ?
 C191 C190 C195 C194 5.9(7) . . . . ?
 C191 C190 C195 C196 -177.5(5) . . . . ?
 C191 C192 C193 C194 1.4(9) . . . . ?
 C192 C193 C194 F20 -170(2) . . . . ?
 C192 C193 C194 C195 1.6(8) . . . . ?
 C193 C194 C195 C190 -5.2(8) . . . . ?
 C193 C194 C195 C196 178.3(5) . . . . ?
 C194 C195 C196 C197 -29.9(7) . . . . ?
 C194 C195 C196 C214 153.4(5) . . . . ?
 C195 C190 C191 C192 -3.2(8) . . . . ?
 C195 C196 C197 C198 -13.8(7) . . . . ?
 C195 C196 C197 C213 178.0(4) . . . . ?
 C195 C196 C214 C178 -171.9(4) . . . . ?
 C195 C196 C214 C215 19.4(6) . . . . ?
 C196 C197 C198 C199 -178.2(4) . . . . ?
 C196 C197 C213 C177 0.4(6) . . . . ?
 C196 C197 C213 C212 178.3(4) . . . . ?
 C196 C214 C215 C185 171.0(4) . . . . ?
 C196 C214 C215 C189 0.5(6) . . . . ?
 C197 C196 C214 C178 11.2(7) . . . . ?
 C197 C196 C214 C215 -157.5(4) . . . . ?
 C197 C198 C199 C200 0.0(7) . . . . ?
 C198 C197 C213 C177 -168.4(4) . . . . ?
 C198 C197 C213 C212 9.4(6) . . . . ?
 C198 C199 C200 C201 178.0(4) . . . . ?
 C198 C199 C200 C212 9.7(6) . . . . ?
 C199 C200 C201 C202 16.4(6) . . . . ?
 C199 C200 C201 C211 -161.0(4) . . . . ?
 C199 C200 C212 C174 166.6(4) . . . . ?
 C199 C200 C212 C213 -9.5(6) . . . . ?
 C200 C201 C202 C203 29.7(6) . . . . ?
 C200 C201 C202 C207 -153.8(4) . . . . ?
 C200 C201 C211 C173 -12.3(6) . . . . ?
 C200 C201 C211 C210 156.7(4) . . . . ?
 C200 C212 C213 C177 177.8(4) . . . . ?
 C200 C212 C213 C197 -0.1(6) . . . . ?
 C201 C200 C212 C174 -1.7(6) . . . . ?
 C201 C200 C212 C213 -177.8(4) . . . . ?
 C201 C202 C203 F21 12(2) . . . . ?
 C201 C202 C203 C204 -177.8(4) . . . . ?
 C201 C202 C207 C206 177.1(4) . . . . ?
 C201 C202 C207 C208 -6.5(6) . . . . ?
 C202 C201 C211 C173 170.1(4) . . . . ?
 C202 C201 C211 C210 -20.8(6) . . . . ?
 C202 C203 C204 C205 -1.2(7) . . . . ?
 C202 C207 C208 C209 169.6(4) . . . . ?
 C202 C207 C208 C210 -13.2(6) . . . . ?
 C203 C202 C207 C206 -6.2(6) . . . . ?
 C203 C202 C207 C208 170.2(4) . . . . ?
 C203 C204 C205 F22 177.7(5) . . . . ?
 C203 C204 C205 C206 -2.9(8) . . . . ?
 C204 C205 C206 C207 2.2(8) . . . . ?
 C205 C206 C207 C202 2.5(7) . . . . ?
 C205 C206 C207 C208 -173.8(4) . . . . ?
 C206 C207 C208 C209 -14.1(6) . . . . ?
 C206 C207 C208 C210 163.1(4) . . . . ?
 C207 C202 C203 F21 -165(2) . . . . ?
 C207 C202 C203 C204 5.6(7) . . . . ?
 C207 C208 C209 C164 174.7(4) . . . . ?
 C207 C208 C210 C166 -171.8(4) . . . . ?
 C207 C208 C210 C211 16.0(6) . . . . ?
 C208 C210 C211 C173 170.3(4) . . . . ?
 C208 C210 C211 C201 1.3(6) . . . . ?
 C209 C164 C165 C166 2.1(7) . . . . ?
 C209 C164 C216 C217 141.1(5) . . . . ?
 C209 C164 C216 C221 -40.9(7) . . . . ?
 C209 C208 C210 C166 5.4(6) . . . . ?
 C209 C208 C210 C211 -166.7(4) . . . . ?
 C210 C166 C167 C168 -166.9(5) . . . . ?
 C210 C166 C167 C172 9.7(7) . . . . ?
 C210 C208 C209 C164 -2.5(7) . . . . ?
 C211 C173 C174 C175 162.1(4) . . . . ?
 C211 C173 C174 C212 -7.4(6) . . . . ?
 C211 C201 C202 C203 -152.9(4) . . . . ?
 C211 C201 C202 C207 23.6(6) . . . . ?
 C212 C174 C175 C176 -9.3(6) . . . . ?
 C212 C200 C201 C202 -175.7(4) . . . . ?
 C212 C200 C201 C211 6.8(6) . . . . ?
 C213 C177 C178 C179 -174.9(4) . . . . ?
 C213 C177 C178 C214 7.1(6) . . . . ?
 C213 C197 C198 C199 -9.6(7) . . . . ?
 C214 C178 C179 C180 -153.5(4) . . . . ?
 C214 C178 C179 C184 22.0(6) . . . . ?
 C214 C196 C197 C198 162.9(4) . . . . ?
 C214 C196 C197 C213 -5.3(7) . . . . ?
 C215 C185 C186 C187 -1.8(7) . . . . ?
 C215 C189 C190 C191 -162.5(5) . . . . ?
 C215 C189 C190 C195 13.7(7) . . . . ?
 C216 C164 C165 C166 -179.5(4) . . . . ?
 C216 C164 C209 C208 -179.7(4) . . . . ?
 C216 C217 C218 C219 -0.5(7) . . . . ?
 C216 C217 C218 C222 178.3(4) . . . . ?
 C217 C216 C221 C220 0.6(7) . . . . ?
 C217 C218 C219 C220 0.6(7) . . . . ?
 C217 C218 C222 C223 49.6(7) . . . . ?
 C217 C218 C222 C224 -70.6(6) . . . . ?
 C217 C218 C222 C225 169.8(5) . . . . ?
 C218 C219 C220 C221 -0.2(7) . . . . ?
 C218 C219 C220 C226 179.4(4) . . . . ?
 C219 C218 C222 C223 -131.7(6) . . . . ?
 C219 C218 C222 C224 108.2(6) . . . . ?
 C219 C218 C222 C225 -11.5(7) . . . . ?
 C219 C220 C221 C216 -0.4(7) . . . . ?
 C219 C220 C226 C227 3.9(7) . . . . ?
 C219 C220 C226 C228 -117.7(5) . . . . ?
 C219 C220 C226 C229 122.9(5) . . . . ?
 C221 C216 C217 C218 -0.1(7) . . . . ?
 C221 C220 C226 C227 -176.5(4) . . . . ?
 C221 C220 C226 C228 61.9(6) . . . . ?
 C221 C220 C226 C229 -57.5(6) . . . . ?
 C222 C218 C219 C220 -178.1(4) . . . . ?
 C226 C220 C221 C216 180.0(4) . . . . ?
 C230 C187 C188 C189 -174.3(5) . . . . ?
 C230 C231 C232 C233 -0.7(8) . . . . ?
 C230 C231 C232 C236 -178.9(5) . . . . ?
 C231 C230 C235 C234 -1.8(8) . . . . ?
 C231 C232 C233 C234 0.3(8) . . . . ?
 C231 C232 C236 C237 -10.9(14) . . . . ?
 C231 C232 C236 C238 117.7(9) . . . . ?
 C231 C232 C236 C239 -131.5(11) . . . . ?
 C231 C232 C236 C240 40.9(14) . . . . ?
 C231 C232 C236 C241 169(2) . . . . ?
 C231 C232 C236 C242 -72.2(14) . . . . ?
 C232 C233 C234 C235 -0.6(8) . . . . ?
 C232 C233 C234 C243 -178.3(5) . . . . ?
 C233 C232 C236 C237 171.0(12) . . . . ?
 C233 C232 C236 C238 -60.5(10) . . . . ?
 C233 C232 C236 C239 50.4(12) . . . . ?
 C233 C232 C236 C240 -137.2(13) . . . . ?
 C233 C232 C236 C241 -9(2) . . . . ?
 C233 C232 C236 C242 109.7(13) . . . . ?
 C233 C234 C235 C230 1.3(8) . . . . ?
 C233 C234 C243 C244 -114.3(11) . . . . ?
 C233 C234 C243 C245 -12.6(10) . . . . ?
 C233 C234 C243 C246 105.3(14) . . . . ?
 C233 C234 C243 C247 -57.9(11) . . . . ?
 C233 C234 C243 C248 67.7(10) . . . . ?
 C233 C234 C243 C249 -179.2(7) . . . . ?
 C235 C230 C231 C232 1.5(8) . . . . ?
 C235 C234 C243 C244 68.0(12) . . . . ?
 C235 C234 C243 C245 169.7(8) . . . . ?
 C235 C234 C243 C246 -72.4(14) . . . . ?
 C235 C234 C243 C247 124.4(10) . . . . ?
 C235 C234 C243 C248 -110.0(9) . . . . ?
 C235 C234 C243 C249 3.0(9) . . . . ?
 C236 C232 C233 C234 178.5(6) . . . . ?
 C243 C234 C235 C230 179.1(5) . . . . ?
 F9 C86 C87 C88 177.4(4) . . . . ?
 F10 C88 C89 C84 -165(3) . . . . ?
 F10 C88 C89 C90 11(3) . . . . ?
 F11 C99 C100 C101 -178.8(5) . . . . ?
 F12 C109 C110 C111 178.4(5) . . . . ?
 F13 C120 C121 C122 -168(3) . . . . ?
 F14 C122 C123 C124 -179.7(5) . . . . ?
 C81 C82 C83 C84 175.6(4) . . . . ?
 C81 C82 C83 C127 -2.0(7) . . . . ?
 C81 C133 C134 C135 -178.4(5) . . . . ?
 C81 C133 C138 C137 178.9(5) . . . . ?
 C82 C81 C126 C125 2.3(7) . . . . ?
 C82 C81 C133 C134 -35.5(7) . . . . ?
 C82 C81 C133 C138 145.6(5) . . . . ?
 C82 C83 C84 C85 -14.7(7) . . . . ?
 C82 C83 C84 C89 168.9(4) . . . . ?
 C82 C83 C127 C125 4.9(6) . . . . ?
 C82 C83 C127 C128 -167.2(4) . . . . ?
 C83 C84 C85 C86 -174.9(4) . . . . ?
 C83 C84 C89 C88 171.5(4) . . . . ?
 C83 C84 C89 C90 -4.7(6) . . . . ?
 C83 C127 C128 C90 1.7(6) . . . . ?
 C83 C127 C128 C118 173.5(4) . . . . ?
 C84 C83 C127 C125 -172.7(4) . . . . ?
 C84 C83 C127 C128 15.2(6) . . . . ?
 C84 C85 C86 F9 -178.4(4) . . . . ?
 C84 C85 C86 C87 3.2(7) . . . . ?
 C84 C89 C90 C91 -154.7(4) . . . . ?
 C84 C89 C90 C128 21.4(6) . . . . ?
 C85 C84 C89 C88 -5.0(6) . . . . ?
 C85 C84 C89 C90 178.8(4) . . . . ?
 C85 C86 C87 C88 -4.1(7) . . . . ?
 C86 C87 C88 F10 171(3) . . . . ?
 C86 C87 C88 C89 0.4(7) . . . . ?
 C87 C88 C89 C84 4.1(7) . . . . ?
 C87 C88 C89 C90 -179.7(4) . . . . ?
 C88 C89 C90 C91 29.2(6) . . . . ?
 C88 C89 C90 C128 -154.7(4) . . . . ?
 C89 C84 C85 C86 1.5(7) . . . . ?
 C89 C90 C91 C92 17.1(6) . . . . ?
 C89 C90 C91 C129 -173.6(4) . . . . ?
 C89 C90 C128 C118 168.5(4) . . . . ?
 C89 C90 C128 C127 -19.7(6) . . . . ?
 C90 C91 C92 C93 178.5(4) . . . . ?
 C90 C91 C129 C117 -3.3(6) . . . . ?
 C90 C91 C129 C130 179.8(4) . . . . ?
 C91 C90 C128 C118 -15.2(6) . . . . ?
 C91 C90 C128 C127 156.6(4) . . . . ?
 C91 C92 C93 C94 2.2(7) . . . . ?
 C91 C129 C130 C94 1.4(6) . . . . ?
 C91 C129 C130 C114 177.9(4) . . . . ?
 C92 C91 C129 C117 166.3(4) . . . . ?
 C92 C91 C129 C130 -10.5(6) . . . . ?
 C92 C93 C94 C95 178.8(4) . . . . ?
 C92 C93 C94 C130 -11.4(6) . . . . ?
 C93 C94 C95 C96 -13.5(7) . . . . ?
 C93 C94 C95 C131 162.2(4) . . . . ?
 C93 C94 C130 C114 -167.2(4) . . . . ?
 C93 C94 C130 C129 9.4(6) . . . . ?
 C94 C95 C96 C97 -29.0(7) . . . . ?
 C94 C95 C96 C101 154.4(4) . . . . ?
 C94 C95 C131 C113 12.5(6) . . . . ?
 C94 C95 C131 C132 -157.9(4) . . . . ?
 C95 C94 C130 C114 2.9(6) . . . . ?
 C95 C94 C130 C129 179.5(4) . . . . ?
 C95 C96 C97 C98 178.2(5) . . . . ?
 C95 C96 C101 C100 -178.3(5) . . . . ?
 C95 C96 C101 C102 5.7(7) . . . . ?
 C95 C131 C132 C102 0.9(6) . . . . ?
 C95 C131 C132 C106 171.7(4) . . . . ?
 C96 C95 C131 C113 -171.7(4) . . . . ?
 C96 C95 C131 C132 18.0(6) . . . . ?
 C96 C97 C98 C99 1.7(8) . . . . ?
 C96 C101 C102 C103 -169.1(4) . . . . ?
 C96 C101 C102 C132 13.1(7) . . . . ?
 C97 C96 C101 C100 5.0(7) . . . . ?
 C97 C96 C101 C102 -171.0(4) . . . . ?
 C97 C98 C99 F11 178.7(5) . . . . ?
 C97 C98 C99 C100 2.2(9) . . . . ?
 C98 C99 C100 C101 -2.4(10) . . . . ?
 C99 C100 C101 C96 -1.3(8) . . . . ?
 C99 C100 C101 C102 174.6(5) . . . . ?
 C100 C101 C102 C103 15.0(7) . . . . ?
 C100 C101 C102 C132 -162.8(5) . . . . ?
 C101 C96 C97 C98 -5.3(8) . . . . ?
 C101 C102 C103 C104 -176.3(4) . . . . ?
 C101 C102 C132 C106 172.6(4) . . . . ?
 C101 C102 C132 C131 -16.6(6) . . . . ?
 C102 C103 C104 C105 2.0(7) . . . . ?
 C102 C103 C104 C147 -176.4(4) . . . . ?
 C103 C102 C132 C106 -5.2(6) . . . . ?
 C103 C102 C132 C131 165.6(4) . . . . ?
 C103 C104 C105 C106 -1.8(7) . . . . ?
 C103 C104 C147 C148 -35.1(7) . . . . ?
 C103 C104 C147 C152 143.2(5) . . . . ?
 C104 C105 C106 C107 176.0(4) . . . . ?
 C104 C105 C106 C132 -1.9(7) . . . . ?
 C104 C147 C148 C149 176.5(5) . . . . ?
 C104 C147 C152 C151 -177.8(5) . . . . ?
 C105 C104 C147 C148 146.6(5) . . . . ?
 C105 C104 C147 C152 -35.1(7) . . . . ?
 C105 C106 C107 C108 -16.8(7) . . . . ?
 C105 C106 C107 C112 166.6(4) . . . . ?
 C105 C106 C132 C102 5.5(6) . . . . ?
 C105 C106 C132 C131 -165.4(4) . . . . ?
 C106 C107 C108 C109 -174.8(5) . . . . ?
 C106 C107 C112 C111 172.0(4) . . . . ?
 C106 C107 C112 C113 -3.2(7) . . . . ?
 C107 C106 C132 C102 -172.5(4) . . . . ?
 C107 C106 C132 C131 16.6(6) . . . . ?
 C107 C108 C109 F12 -178.6(5) . . . . ?
 C107 C108 C109 C110 1.5(8) . . . . ?
 C107 C112 C113 C114 -155.9(4) . . . . ?
 C107 C112 C113 C131 20.8(6) . . . . ?
 C108 C107 C112 C111 -4.6(7) . . . . ?
 C108 C107 C112 C113 -179.8(4) . . . . ?
 C108 C109 C110 C111 -1.7(8) . . . . ?
 C109 C110 C111 C112 -1.4(8) . . . . ?
 C110 C111 C112 C107 4.5(7) . . . . ?
 C110 C111 C112 C113 179.6(5) . . . . ?
 C111 C112 C113 C114 29.1(7) . . . . ?
 C111 C112 C113 C131 -154.2(4) . . . . ?
 C112 C107 C108 C109 1.8(7) . . . . ?
 C112 C113 C114 C115 15.8(7) . . . . ?
 C112 C113 C114 C130 -174.9(4) . . . . ?
 C112 C113 C131 C95 170.1(4) . . . . ?
 C112 C113 C131 C132 -19.5(6) . . . . ?
 C113 C114 C115 C116 179.3(5) . . . . ?
 C113 C114 C130 C94 -3.5(6) . . . . ?
 C113 C114 C130 C129 179.9(4) . . . . ?
 C113 C131 C132 C102 -169.6(4) . . . . ?
 C113 C131 C132 C106 1.2(6) . . . . ?
 C114 C113 C131 C95 -13.1(6) . . . . ?
 C114 C113 C131 C132 157.3(4) . . . . ?
 C114 C115 C116 C117 0.4(7) . . . . ?
 C115 C114 C130 C94 166.3(4) . . . . ?
 C115 C114 C130 C129 -10.2(6) . . . . ?
 C115 C116 C117 C118 -178.6(5) . . . . ?
 C115 C116 C117 C129 -9.6(7) . . . . ?
 C116 C117 C118 C119 -12.1(7) . . . . ?
 C116 C117 C118 C128 162.8(4) . . . . ?
 C116 C117 C129 C91 -168.1(4) . . . . ?
 C116 C117 C129 C130 8.7(6) . . . . ?
 C117 C118 C119 C120 -29.8(7) . . . . ?
 C117 C118 C119 C124 152.6(4) . . . . ?
 C117 C118 C128 C90 13.0(6) . . . . ?
 C117 C118 C128 C127 -158.7(4) . . . . ?
 C117 C129 C130 C94 -175.4(4) . . . . ?
 C117 C129 C130 C114 1.1(6) . . . . ?
 C118 C117 C129 C91 1.1(6) . . . . ?
 C118 C117 C129 C130 177.9(4) . . . . ?
 C118 C119 C120 F13 -17(3) . . . . ?
 C118 C119 C120 C121 175.0(5) . . . . ?
 C118 C119 C124 C123 -173.4(4) . . . . ?
 C118 C119 C124 C125 10.4(6) . . . . ?
 C119 C118 C128 C90 -171.9(4) . . . . ?
 C119 C118 C128 C127 16.4(6) . . . . ?
 C119 C120 C121 C122 0.6(8) . . . . ?
 C119 C124 C125 C126 -174.0(4) . . . . ?
 C119 C124 C125 C127 7.5(7) . . . . ?
 C120 C119 C124 C123 8.9(7) . . . . ?
 C120 C119 C124 C125 -167.3(4) . . . . ?
 C120 C121 C122 F14 -178.5(5) . . . . ?
 C120 C121 C122 C123 4.8(9) . . . . ?
 C121 C122 C123 C124 -3.0(9) . . . . ?
 C122 C123 C124 C119 -4.0(8) . . . . ?
 C122 C123 C124 C125 172.2(5) . . . . ?
 C123 C124 C125 C126 9.9(7) . . . . ?
 C123 C124 C125 C127 -168.6(5) . . . . ?
 C124 C119 C120 F13 160(3) . . . . ?
 C124 C119 C120 C121 -7.3(7) . . . . ?
 C124 C125 C126 C81 -177.9(4) . . . . ?
 C124 C125 C127 C83 174.3(4) . . . . ?
 C124 C125 C127 C128 -13.4(6) . . . . ?
 C125 C127 C128 C90 -170.4(4) . . . . ?
 C125 C127 C128 C118 1.4(6) . . . . ?
 C126 C81 C82 C83 -1.6(7) . . . . ?
 C126 C81 C133 C134 145.4(5) . . . . ?
 C126 C81 C133 C138 -33.4(7) . . . . ?
 C126 C125 C127 C83 -4.2(6) . . . . ?
 C126 C125 C127 C128 168.0(4) . . . . ?
 C127 C83 C84 C85 162.9(4) . . . . ?
 C127 C83 C84 C89 -13.5(6) . . . . ?
 C127 C125 C126 C81 0.6(7) . . . . ?
 C128 C90 C91 C92 -159.0(4) . . . . ?
 C128 C90 C91 C129 10.3(6) . . . . ?
 C128 C118 C119 C120 155.3(4) . . . . ?
 C128 C118 C119 C124 -22.3(6) . . . . ?
 C129 C91 C92 C93 8.9(6) . . . . ?
 C129 C117 C118 C119 179.3(4) . . . . ?
 C129 C117 C118 C128 -5.8(6) . . . . ?
 C130 C94 C95 C96 177.0(4) . . . . ?
 C130 C94 C95 C131 -7.4(6) . . . . ?
 C130 C114 C115 C116 9.7(7) . . . . ?
 C131 C95 C96 C97 155.3(4) . . . . ?
 C131 C95 C96 C101 -21.3(6) . . . . ?
 C131 C113 C114 C115 -160.8(4) . . . . ?
 C131 C113 C114 C130 8.5(6) . . . . ?
 C132 C102 C103 C104 1.5(7) . . . . ?
 C132 C106 C107 C108 161.1(4) . . . . ?
 C132 C106 C107 C112 -15.5(6) . . . . ?
 C133 C81 C82 C83 179.3(4) . . . . ?
 C133 C81 C126 C125 -178.6(4) . . . . ?
 C133 C134 C135 C136 -0.2(8) . . . . ?
 C133 C134 C135 C139 179.7(5) . . . . ?
 C134 C133 C138 C137 0.1(8) . . . . ?
 C134 C135 C136 C137 -0.4(8) . . . . ?
 C134 C135 C139 C140 120.8(6) . . . . ?
 C134 C135 C139 C141 -120.3(6) . . . . ?
 C134 C135 C139 C142 2.7(8) . . . . ?
 C135 C136 C137 C138 0.8(8) . . . . ?
 C135 C136 C137 C143 -176.9(6) . . . . ?
 C136 C135 C139 C140 -59.3(8) . . . . ?
 C136 C135 C139 C141 59.6(7) . . . . ?
 C136 C135 C139 C142 -177.4(6) . . . . ?
 C136 C137 C138 C133 -0.7(8) . . . . ?
 C136 C137 C143 C144 1.7(9) . . . . ?
 C136 C137 C143 C145 -120.9(7) . . . . ?
 C136 C137 C143 C146 119.4(7) . . . . ?
 C138 C133 C134 C135 0.4(8) . . . . ?
 C138 C137 C143 C144 -176.0(6) . . . . ?
 C138 C137 C143 C145 61.5(8) . . . . ?
 C138 C137 C143 C146 -58.3(8) . . . . ?
 C139 C135 C136 C137 179.7(5) . . . . ?
 C143 C137 C138 C133 177.2(5) . . . . ?
 C147 C104 C105 C106 176.6(4) . . . . ?
 C147 C148 C149 C150 1.7(8) . . . . ?
 C147 C148 C149 C153 179.6(5) . . . . ?
 C148 C147 C152 C151 0.6(8) . . . . ?
 C148 C149 C150 C151 -0.1(8) . . . . ?
 C148 C149 C153 C154 6.8(7) . . . . ?
 C148 C149 C153 C155 128.8(5) . . . . ?
 C148 C149 C153 C156 -112.0(5) . . . . ?
 C149 C150 C151 C152 -1.2(8) . . . . ?
 C149 C150 C151 C157 178.6(5) . . . . ?
 C150 C149 C153 C154 -175.3(5) . . . . ?
 C150 C149 C153 C155 -53.3(7) . . . . ?
 C150 C149 C153 C156 65.9(6) . . . . ?
 C150 C151 C152 C147 0.9(8) . . . . ?
 C150 C151 C157 C158 -63.3(9) . . . . ?
 C150 C151 C157 C159 55.4(8) . . . . ?
 C150 C151 C157 C160 170.6(8) . . . . ?
 C150 C151 C157 C161 -123.1(8) . . . . ?
 C150 C151 C157 C162 -5.4(12) . . . . ?
 C150 C151 C157 C163 123.4(10) . . . . ?
 C152 C147 C148 C149 -1.9(8) . . . . ?
 C152 C151 C157 C158 116.5(8) . . . . ?
 C152 C151 C157 C159 -124.8(7) . . . . ?
 C152 C151 C157 C160 -9.6(10) . . . . ?
 C152 C151 C157 C161 56.7(9) . . . . ?
 C152 C151 C157 C162 174.4(10) . . . . ?
 C152 C151 C157 C163 -56.8(11) . . . . ?
 C153 C149 C150 C151 -178.0(5) . . . . ?
 C157 C151 C152 C147 -178.9(5) . . . . ?
 F1A C6A C7A C8A -178.6(4) . . . . ?
 F2A C8A C9A C4A -163(3) . . . . ?
 F2A C8A C9A C10A 12(3) . . . . ?
 F3A C17A C18A C19A -164(2) . . . . ?
 F4A C19A C20A C21A 178.2(5) . . . . ?
 F5A C29A C30A C31A -179.8(5) . . . . ?
 F6A C31A C32A C27A -155(2) . . . . ?
 F6A C31A C32A C33A 22(2) . . . . ?
 F7A C40A C41A C42A -177(2) . . . . ?
 F8A C42A C43A C44A 178.2(5) . . . . ?
 C1A C2A C3A C4A 172.9(4) . . . . ?
 C1A C2A C3A C47A -3.5(7) . . . . ?
 C1A C53A C54A C55A 174.5(4) . . . . ?
 C1A C53A C58A C57A -174.4(5) . . . . ?
 C2A C1A C46A C45A -0.1(7) . . . . ?
 C2A C1A C53A C54A -43.0(7) . . . . ?
 C2A C1A C53A C58A 132.8(5) . . . . ?
 C2A C3A C4A C5A -14.0(7) . . . . ?
 C2A C3A C4A C9A 169.5(4) . . . . ?
 C2A C3A C47A C45A 5.5(6) . . . . ?
 C2A C3A C47A C48A -168.8(4) . . . . ?
 C3A C4A C5A C6A -176.3(4) . . . . ?
 C3A C4A C9A C8A 171.9(4) . . . . ?
 C3A C4A C9A C10A -3.3(6) . . . . ?
 C3A C47A C48A C10A 2.1(6) . . . . ?
 C3A C47A C48A C38A 176.0(4) . . . . ?
 C4A C3A C47A C45A -171.1(4) . . . . ?
 C4A C3A C47A C48A 14.6(6) . . . . ?
 C4A C5A C6A F1A 179.9(4) . . . . ?
 C4A C5A C6A C7A 3.2(7) . . . . ?
 C4A C9A C10A C11A -160.6(4) . . . . ?
 C4A C9A C10A C48A 20.1(6) . . . . ?
 C5A C4A C9A C8A -4.6(6) . . . . ?
 C5A C4A C9A C10A -179.8(4) . . . . ?
 C5A C6A C7A C8A -1.8(7) . . . . ?
 C6A C7A C8A F2A 168(2) . . . . ?
 C6A C7A C8A C9A -2.9(7) . . . . ?
 C7A C8A C9A C4A 6.0(7) . . . . ?
 C7A C8A C9A C10A -178.8(4) . . . . ?
 C8A C9A C10A C11A 24.4(7) . . . . ?
 C8A C9A C10A C48A -154.9(4) . . . . ?
 C9A C4A C5A C6A 0.2(7) . . . . ?
 C9A C10A C11A C12A 17.8(7) . . . . ?
 C9A C10A C11A C49A -169.4(4) . . . . ?
 C9A C10A C48A C38A 166.9(4) . . . . ?
 C9A C10A C48A C47A -19.4(6) . . . . ?
 C10A C11A C12A C13A -176.7(4) . . . . ?
 C10A C11A C49A C37A -5.8(6) . . . . ?
 C10A C11A C49A C50A 176.4(4) . . . . ?
 C11A C10A C48A C38A -12.4(6) . . . . ?
 C11A C10A C48A C47A 161.3(4) . . . . ?
 C11A C12A C13A C14A -0.2(7) . . . . ?
 C11A C49A C50A C14A 0.8(6) . . . . ?
 C11A C49A C50A C34A -179.8(4) . . . . ?
 C12A C11A C49A C37A 167.4(4) . . . . ?
 C12A C11A C49A C50A -10.4(6) . . . . ?
 C12A C13A C14A C15A 178.8(4) . . . . ?
 C12A C13A C14A C50A -9.7(6) . . . . ?
 C13A C14A C15A C16A -13.5(6) . . . . ?
 C13A C14A C15A C51A 164.6(4) . . . . ?
 C13A C14A C50A C34A -170.2(4) . . . . ?
 C13A C14A C50A C49A 9.2(6) . . . . ?
 C14A C15A C16A C17A -28.9(7) . . . . ?
 C14A C15A C16A C21A 153.6(4) . . . . ?
 C14A C15A C51A C33A 12.7(6) . . . . ?
 C14A C15A C51A C52A -160.4(4) . . . . ?
 C15A C14A C50A C34A 1.6(6) . . . . ?
 C15A C14A C50A C49A -179.0(4) . . . . ?
 C15A C16A C17A F3A -23(3) . . . . ?
 C15A C16A C17A C18A 174.9(5) . . . . ?
 C15A C16A C21A C20A -175.1(4) . . . . ?
 C15A C16A C21A C22A 11.6(7) . . . . ?
 C15A C51A C52A C22A 1.8(6) . . . . ?
 C15A C51A C52A C26A 176.4(4) . . . . ?
 C16A C15A C51A C33A -169.1(4) . . . . ?
 C16A C15A C51A C52A 17.8(6) . . . . ?
 C16A C17A C18A C19A 1.1(9) . . . . ?
 C16A C21A C22A C23A -176.9(5) . . . . ?
 C16A C21A C22A C52A 8.0(7) . . . . ?
 C17A C16A C21A C20A 7.3(7) . . . . ?
 C17A C16A C21A C22A -165.9(4) . . . . ?
 C17A C18A C19A F4A -178.2(6) . . . . ?
 C17A C18A C19A C20A 5.8(10) . . . . ?
 C18A C19A C20A C21A -6.0(9) . . . . ?
 C19A C20A C21A C16A -0.7(8) . . . . ?
 C19A C20A C21A C22A 172.4(5) . . . . ?
 C20A C21A C22A C23A 10.1(7) . . . . ?
 C20A C21A C22A C52A -165.0(5) . . . . ?
 C21A C16A C17A F3A 155(3) . . . . ?
 C21A C16A C17A C18A -7.6(8) . . . . ?
 C21A C22A C23A C24A -171.7(4) . . . . ?
 C21A C22A C52A C26A 170.4(4) . . . . ?
 C21A C22A C52A C51A -14.9(6) . . . . ?
 C22A C23A C24A C25A -0.4(7) . . . . ?
 C22A C23A C24A C67A 173.1(4) . . . . ?
 C23A C22A C52A C26A -4.8(7) . . . . ?
 C23A C22A C52A C51A 169.9(4) . . . . ?
 C23A C24A C25A C26A -1.0(7) . . . . ?
 C23A C24A C67A C68A -33.5(7) . . . . ?
 C23A C24A C67A C72A 152.0(5) . . . . ?
 C24A C25A C26A C27A 174.3(4) . . . . ?
 C24A C25A C26A C52A -0.6(7) . . . . ?
 C24A C67A C68A C69A -172.9(5) . . . . ?
 C24A C67A C72A C71A 172.5(4) . . . . ?
 C25A C24A C67A C68A 140.0(5) . . . . ?
 C25A C24A C67A C72A -34.5(7) . . . . ?
 C25A C26A C27A C28A -11.3(7) . . . . ?
 C25A C26A C27A C32A 172.1(4) . . . . ?
 C25A C26A C52A C22A 3.5(6) . . . . ?
 C25A C26A C52A C51A -171.1(4) . . . . ?
 C26A C27A C28A C29A -173.9(5) . . . . ?
 C26A C27A C32A C31A 171.6(4) . . . . ?
 C26A C27A C32A C33A -4.9(6) . . . . ?
 C27A C26A C52A C22A -171.4(4) . . . . ?
 C27A C26A C52A C51A 13.9(6) . . . . ?
 C27A C28A C29A F5A 178.5(5) . . . . ?
 C27A C28A C29A C30A 1.4(8) . . . . ?
 C27A C32A C33A C34A -159.0(4) . . . . ?
 C27A C32A C33A C51A 21.6(6) . . . . ?
 C28A C27A C32A C31A -5.0(7) . . . . ?
 C28A C27A C32A C33A 178.6(4) . . . . ?
 C28A C29A C30A C31A -2.6(9) . . . . ?
 C29A C30A C31A F6A 158(2) . . . . ?
 C29A C30A C31A C32A -0.1(8) . . . . ?
 C30A C31A C32A C27A 3.8(7) . . . . ?
 C30A C31A C32A C33A -179.8(5) . . . . ?
 C31A C32A C33A C34A 24.8(7) . . . . ?
 C31A C32A C33A C51A -154.6(5) . . . . ?
 C32A C27A C28A C29A 2.5(7) . . . . ?
 C32A C33A C34A C35A 19.6(7) . . . . ?
 C32A C33A C34A C50A -171.4(4) . . . . ?
 C32A C33A C51A C15A 166.2(4) . . . . ?
 C32A C33A C51A C52A -20.6(6) . . . . ?
 C33A C34A C35A C36A -180.0(5) . . . . ?
 C33A C34A C50A C14A -2.3(6) . . . . ?
 C33A C34A C50A C49A 178.3(4) . . . . ?
 C33A C51A C52A C22A -171.4(4) . . . . ?
 C33A C51A C52A C26A 3.2(6) . . . . ?
 C34A C33A C51A C15A -13.3(6) . . . . ?
 C34A C33A C51A C52A 159.9(4) . . . . ?
 C34A C35A C36A C37A 1.1(8) . . . . ?
 C35A C34A C50A C14A 167.2(4) . . . . ?
 C35A C34A C50A C49A -12.1(6) . . . . ?
 C35A C36A C37A C38A 176.5(5) . . . . ?
 C35A C36A C37A C49A -11.1(7) . . . . ?
 C36A C37A C38A C39A -13.3(7) . . . . ?
 C36A C37A C38A C48A 165.9(4) . . . . ?
 C36A C37A C49A C11A -168.6(4) . . . . ?
 C36A C37A C49A C50A 9.1(6) . . . . ?
 C37A C38A C39A C40A -25.9(7) . . . . ?
 C37A C38A C39A C44A 157.2(4) . . . . ?
 C37A C38A C48A C10A 10.6(6) . . . . ?
 C37A C38A C48A C47A -163.1(4) . . . . ?
 C37A C49A C50A C14A -177.0(4) . . . . ?
 C37A C49A C50A C34A 2.4(6) . . . . ?
 C38A C37A C49A C11A 4.0(6) . . . . ?
 C38A C37A C49A C50A -178.3(4) . . . . ?
 C38A C39A C40A F7A -5.8(19) . . . . ?
 C38A C39A C40A C41A 174.5(4) . . . . ?
 C38A C39A C44A C43A -174.5(4) . . . . ?
 C38A C39A C44A C45A 9.9(7) . . . . ?
 C39A C38A C48A C10A -170.2(4) . . . . ?
 C39A C38A C48A C47A 16.1(6) . . . . ?
 C39A C40A C41A C42A 2.6(8) . . . . ?
 C39A C44A C45A C46A -175.5(4) . . . . ?
 C39A C44A C45A C47A 7.9(7) . . . . ?
 C40A C39A C44A C43A 8.3(7) . . . . ?
 C40A C39A C44A C45A -167.2(4) . . . . ?
 C40A C41A C42A F8A -178.1(5) . . . . ?
 C40A C41A C42A C43A 3.7(8) . . . . ?
 C41A C42A C43A C44A -3.6(9) . . . . ?
 C42A C43A C44A C39A -2.7(8) . . . . ?
 C42A C43A C44A C45A 172.8(5) . . . . ?
 C43A C44A C45A C46A 9.0(7) . . . . ?
 C43A C44A C45A C47A -167.6(5) . . . . ?
 C44A C39A C40A F7A 171.2(18) . . . . ?
 C44A C39A C40A C41A -8.5(7) . . . . ?
 C44A C45A C46A C1A -174.4(4) . . . . ?
 C44A C45A C47A C3A 171.8(4) . . . . ?
 C44A C45A C47A C48A -13.9(6) . . . . ?
 C45A C47A C48A C10A -172.0(4) . . . . ?
 C45A C47A C48A C38A 1.8(6) . . . . ?
 C46A C1A C2A C3A 0.8(7) . . . . ?
 C46A C1A C53A C54A 142.4(5) . . . . ?
 C46A C1A C53A C58A -41.7(7) . . . . ?
 C46A C45A C47A C3A -4.8(7) . . . . ?
 C46A C45A C47A C48A 169.5(4) . . . . ?
 C47A C3A C4A C5A 162.6(4) . . . . ?
 C47A C3A C4A C9A -13.9(6) . . . . ?
 C47A C45A C46A C1A 2.2(7) . . . . ?
 C48A C10A C11A C12A -162.9(4) . . . . ?
 C48A C10A C11A C49A 9.9(6) . . . . ?
 C48A C38A C39A C40A 154.9(4) . . . . ?
 C48A C38A C39A C44A -22.0(6) . . . . ?
 C49A C11A C12A C13A 10.3(6) . . . . ?
 C49A C37A C38A C39A 174.5(4) . . . . ?
 C49A C37A C38A C48A -6.3(6) . . . . ?
 C50A C14A C15A C16A 175.1(4) . . . . ?
 C50A C14A C15A C51A -6.8(6) . . . . ?
 C50A C34A C35A C36A 10.6(7) . . . . ?
 C51A C15A C16A C17A 153.0(5) . . . . ?
 C51A C15A C16A C21A -24.5(6) . . . . ?
 C51A C33A C34A C35A -161.0(4) . . . . ?
 C51A C33A C34A C50A 8.0(6) . . . . ?
 C52A C22A C23A C24A 3.3(7) . . . . ?
 C52A C26A C27A C28A 163.6(4) . . . . ?
 C52A C26A C27A C32A -12.9(6) . . . . ?
 C53A C1A C2A C3A -173.9(4) . . . . ?
 C53A C1A C46A C45A 174.5(4) . . . . ?
 C53A C54A C55A C56A 0.3(7) . . . . ?
 C53A C54A C55A C59A -177.0(4) . . . . ?
 C54A C53A C58A C57A 1.5(8) . . . . ?
 C54A C55A C56A C57A 0.6(7) . . . . ?
 C54A C55A C59A C60A 111.2(5) . . . . ?
 C54A C55A C59A C61A -8.7(6) . . . . ?
 C54A C55A C59A C62A -129.9(5) . . . . ?
 C55A C56A C57A C58A -0.4(7) . . . . ?
 C55A C56A C57A C63A -176.8(5) . . . . ?
 C56A C55A C59A C60A -66.0(6) . . . . ?
 C56A C55A C59A C61A 174.1(5) . . . . ?
 C56A C55A C59A C62A 52.8(6) . . . . ?
 C56A C57A C58A C53A -0.6(7) . . . . ?
 C56A C57A C63A C64A -57.2(9) . . . . ?
 C56A C57A C63A C65A 65.8(8) . . . . ?
 C56A C57A C63A C66A -177.4(6) . . . . ?
 C58A C53A C54A C55A -1.3(7) . . . . ?
 C58A C57A C63A C64A 126.6(8) . . . . ?
 C58A C57A C63A C65A -110.5(7) . . . . ?
 C58A C57A C63A C66A 6.4(8) . . . . ?
 C59A C55A C56A C57A 177.9(4) . . . . ?
 C63A C57A C58A C53A 175.7(5) . . . . ?
 C67A C24A C25A C26A -174.8(4) . . . . ?
 C67A C68A C69A C70A -0.6(7) . . . . ?
 C67A C68A C69A C77A 174.0(5) . . . . ?
 C68A C67A C72A C71A -2.0(7) . . . . ?
 C68A C69A C70A C71A 0.0(7) . . . . ?
 C68A C69A C77A C78A 13.0(7) . . . . ?
 C68A C69A C77A C79A 133.6(5) . . . . ?
 C68A C69A C77A C80A -106.7(5) . . . . ?
 C69A C70A C71A C72A -0.4(7) . . . . ?
 C69A C70A C71A C73A 176.9(5) . . . . ?
 C70A C69A C77A C78A -172.4(5) . . . . ?
 C70A C69A C77A C79A -51.8(7) . . . . ?
 C70A C69A C77A C80A 67.8(6) . . . . ?
 C70A C71A C72A C67A 1.4(7) . . . . ?
 C70A C71A C73A C74A 55.0(6) . . . . ?
 C70A C71A C73A C75A -65.1(6) . . . . ?
 C70A C71A C73A C76A 174.9(5) . . . . ?
 C72A C67A C68A C69A 1.6(7) . . . . ?
 C72A C71A C73A C74A -127.7(5) . . . . ?
 C72A C71A C73A C75A 112.2(5) . . . . ?
 C72A C71A C73A C76A -7.9(7) . . . . ?
 C73A C71A C72A C67A -175.9(4) . . . . ?
 C77A C69A C70A C71A -174.7(5) . . . . ?
 F1 C6 C7 C8 179.7(8) . . . . ?
 F2 C8 C9 C4 -165(4) . . . . ?
 F2 C8 C9 C10 11(4) . . . . ?
 F3 C1AA C16 C15 -17(2) . . . . ?
 F3 C1AA C16 C21 160(2) . . . . ?
 F3 C1AA C18 C19 -168.0(19) . . . . ?
 F4 C19 C20 C21 179.2(6) . . . . ?
 F6 C31 C32 C27 -154.0(15) . . . . ?
 F6 C31 C32 C33 23.5(16) . . . . ?
 F7 C40 C41 C42 -173.4(17) . . . . ?
 F8 C42 C43 C44 -179.5(5) . . . . ?
 F5 C29 C30 C31 -178.3(6) . . . . ?
 C0AA C10 C48 C38 -14.3(6) . . . . ?
 C0AA C10 C48 C47 159.8(4) . . . . ?
 C0AA C12 C13 C14 1.8(8) . . . . ?
 C0AA C49 C50 C14 0.3(7) . . . . ?
 C0AA C49 C50 C34 -178.2(4) . . . . ?
 C1AA C16 C21 C20 8.1(8) . . . . ?
 C1AA C16 C21 C22 -166.1(5) . . . . ?
 C1AA C18 C19 F4 -178.1(6) . . . . ?
 C1AA C18 C19 C20 4.2(10) . . . . ?
 C2AA C4AA C46 C45 0.0(7) . . . . ?
 C2AA C4AA C53 C54 -43.8(7) . . . . ?
 C2AA C4AA C53 C58 133.5(5) . . . . ?
 C2AA C6AA C47 C45 2.8(6) . . . . ?
 C2AA C6AA C47 C48 -170.7(4) . . . . ?
 C4 C5 C6 F1 -180.0(8) . . . . ?
 C4 C5 C6 C7 8.1(14) . . . . ?
 C4 C6AA C47 C45 -171.8(4) . . . . ?
 C4 C6AA C47 C48 14.7(6) . . . . ?
 C4 C9 C10 C0AA -155.4(4) . . . . ?
 C4 C9 C10 C48 22.7(6) . . . . ?
 C4AA C2AA C6AA C4 173.3(5) . . . . ?
 C4AA C2AA C6AA C47 -1.1(7) . . . . ?
 C4AA C53 C54 C55 177.1(5) . . . . ?
 C4AA C53 C58 C57 -175.1(5) . . . . ?
 C5 C4 C6AA C2AA -9.3(8) . . . . ?
 C5 C4 C6AA C47 165.1(5) . . . . ?
 C5 C4 C9 C8 -7.6(8) . . . . ?
 C5 C4 C9 C10 176.2(5) . . . . ?
 C5 C6 C7 C8 -8.3(13) . . . . ?
 C6 C7 C8 F2 174(4) . . . . ?
 C6 C7 C8 C9 0.2(10) . . . . ?
 C6AA C2AA C4AA C46 -0.3(7) . . . . ?
 C6AA C2AA C4AA C53 -176.5(4) . . . . ?
 C6AA C4 C5 C6 -175.3(7) . . . . ?
 C6AA C4 C9 C8 168.0(4) . . . . ?
 C6AA C4 C9 C10 -8.2(7) . . . . ?
 C6AA C47 C48 C10 0.1(6) . . . . ?
 C6AA C47 C48 C38 174.3(4) . . . . ?
 C7 C8 C9 C4 7.5(8) . . . . ?
 C7 C8 C9 C10 -176.4(5) . . . . ?
 C8 C9 C10 C0AA 28.5(7) . . . . ?
 C8 C9 C10 C48 -153.4(5) . . . . ?
 C9 C4 C5 C6 0.2(10) . . . . ?
 C9 C4 C6AA C2AA 175.1(4) . . . . ?
 C9 C4 C6AA C47 -10.5(7) . . . . ?
 C9 C10 C48 C38 167.5(4) . . . . ?
 C9 C10 C48 C47 -18.4(6) . . . . ?
 C10 C0AA C12 C13 179.7(5) . . . . ?
 C10 C0AA C49 C37 -2.5(6) . . . . ?
 C10 C0AA C49 C50 179.3(4) . . . . ?
 C12 C0AA C10 C9 16.6(7) . . . . ?
 C12 C0AA C10 C48 -161.4(4) . . . . ?
 C12 C0AA C49 C37 168.6(4) . . . . ?
 C12 C0AA C49 C50 -9.6(6) . . . . ?
 C12 C13 C14 C15 179.5(5) . . . . ?
 C12 C13 C14 C50 -11.2(8) . . . . ?
 C13 C14 C15 C16 -14.3(8) . . . . ?
 C13 C14 C15 C51 167.1(5) . . . . ?
 C13 C14 C50 C34 -171.5(5) . . . . ?
 C13 C14 C50 C49 10.0(7) . . . . ?
 C14 C15 C16 C1AA -26.1(8) . . . . ?
 C14 C15 C16 C21 157.2(5) . . . . ?
 C14 C15 C51 C33 9.6(8) . . . . ?
 C14 C15 C51 C52 -163.4(5) . . . . ?
 C15 C14 C50 C34 -1.7(7) . . . . ?
 C15 C14 C50 C49 179.8(4) . . . . ?
 C15 C16 C21 C20 -175.0(5) . . . . ?
 C15 C16 C21 C22 10.8(8) . . . . ?
 C15 C51 C52 C22 1.9(8) . . . . ?
 C15 C51 C52 C26 176.6(5) . . . . ?
 C16 C1AA C18 C19 1.1(10) . . . . ?
 C16 C15 C51 C33 -169.1(5) . . . . ?
 C16 C15 C51 C52 17.9(7) . . . . ?
 C16 C21 C22 C23 -176.3(5) . . . . ?
 C16 C21 C22 C52 8.8(8) . . . . ?
 C18 C1AA C16 C15 176.1(5) . . . . ?
 C18 C1AA C16 C21 -7.2(9) . . . . ?
 C18 C19 C20 C21 -3.0(10) . . . . ?
 C19 C20 C21 C16 -3.2(9) . . . . ?
 C19 C20 C21 C22 171.0(6) . . . . ?
 C20 C21 C22 C23 9.6(9) . . . . ?
 C20 C21 C22 C52 -165.2(6) . . . . ?
 C21 C22 C23 C24 -172.4(5) . . . . ?
 C21 C22 C52 C26 169.7(5) . . . . ?
 C21 C22 C52 C51 -15.5(8) . . . . ?
 C22 C23 C24 C25 0.9(9) . . . . ?
 C22 C23 C24 C67 176.7(5) . . . . ?
 C23 C22 C52 C26 -5.3(8) . . . . ?
 C23 C22 C52 C51 169.5(5) . . . . ?
 C23 C24 C25 C26 -1.3(8) . . . . ?
 C23 C24 C67 C68 -37.5(8) . . . . ?
 C23 C24 C67 C72 149.6(6) . . . . ?
 C24 C25 C26 C27 175.6(5) . . . . ?
 C24 C25 C26 C52 -1.6(8) . . . . ?
 C24 C67 C68 C69 -173.8(6) . . . . ?
 C24 C67 C72 C71 173.5(5) . . . . ?
 C25 C24 C67 C68 138.3(6) . . . . ?
 C25 C24 C67 C72 -34.6(8) . . . . ?
 C25 C26 C27 C28 -13.4(8) . . . . ?
 C25 C26 C27 C32 171.3(5) . . . . ?
 C25 C26 C52 C22 4.9(7) . . . . ?
 C25 C26 C52 C51 -169.9(5) . . . . ?
 C26 C27 C28 C29 -176.7(5) . . . . ?
 C26 C27 C32 C31 171.7(5) . . . . ?
 C26 C27 C32 C33 -5.8(7) . . . . ?
 C27 C26 C52 C22 -172.4(5) . . . . ?
 C27 C26 C52 C51 12.8(7) . . . . ?
 C27 C28 C29 F5 -178.7(6) . . . . ?
 C27 C28 C29 C30 3.8(9) . . . . ?
 C27 C32 C33 C34 -158.3(5) . . . . ?
 C27 C32 C33 C51 22.1(7) . . . . ?
 C28 C27 C32 C31 -3.6(8) . . . . ?
 C28 C27 C32 C33 178.9(5) . . . . ?
 C28 C29 C30 C31 -0.7(9) . . . . ?
 C29 C30 C31 F6 157.9(14) . . . . ?
 C29 C30 C31 C32 -4.8(9) . . . . ?
 C30 C31 C32 C27 6.9(8) . . . . ?
 C30 C31 C32 C33 -175.6(5) . . . . ?
 C31 C32 C33 C34 24.3(8) . . . . ?
 C31 C32 C33 C51 -155.3(5) . . . . ?
 C32 C27 C28 C29 -1.5(9) . . . . ?
 C32 C33 C34 C35 19.6(7) . . . . ?
 C32 C33 C34 C50 -170.1(5) . . . . ?
 C32 C33 C51 C15 166.3(5) . . . . ?
 C32 C33 C51 C52 -20.7(7) . . . . ?
 C33 C34 C35 C36 -179.5(5) . . . . ?
 C33 C34 C50 C14 -2.2(7) . . . . ?
 C33 C34 C50 C49 176.4(4) . . . . ?
 C33 C51 C52 C22 -171.3(5) . . . . ?
 C33 C51 C52 C26 3.4(7) . . . . ?
 C34 C33 C51 C15 -13.4(7) . . . . ?
 C34 C33 C51 C52 159.7(5) . . . . ?
 C34 C35 C36 C37 3.1(7) . . . . ?
 C35 C34 C50 C14 168.7(4) . . . . ?
 C35 C34 C50 C49 -12.8(6) . . . . ?
 C35 C36 C37 C38 177.5(4) . . . . ?
 C35 C36 C37 C49 -12.4(6) . . . . ?
 C36 C37 C38 C39 -15.5(7) . . . . ?
 C36 C37 C38 C48 163.6(4) . . . . ?
 C36 C37 C49 C0AA -169.3(4) . . . . ?
 C36 C37 C49 C50 8.9(6) . . . . ?
 C37 C38 C39 C40 -28.2(7) . . . . ?
 C37 C38 C39 C44 156.8(4) . . . . ?
 C37 C38 C48 C10 12.8(6) . . . . ?
 C37 C38 C48 C47 -161.3(4) . . . . ?
 C37 C49 C50 C14 -177.9(4) . . . . ?
 C37 C49 C50 C34 3.6(7) . . . . ?
 C38 C37 C49 C0AA 0.9(6) . . . . ?
 C38 C37 C49 C50 179.1(4) . . . . ?
 C38 C39 C40 F7 -6(2) . . . . ?
 C38 C39 C40 C41 178.1(5) . . . . ?
 C38 C39 C44 C43 -178.1(4) . . . . ?
 C38 C39 C44 C45 7.9(6) . . . . ?
 C39 C38 C48 C10 -168.0(4) . . . . ?
 C39 C38 C48 C47 17.9(6) . . . . ?
 C39 C40 C41 C42 2.5(8) . . . . ?
 C39 C44 C45 C46 -174.9(4) . . . . ?
 C39 C44 C45 C47 10.7(6) . . . . ?
 C40 C39 C44 C43 6.7(7) . . . . ?
 C40 C39 C44 C45 -167.3(4) . . . . ?
 C40 C41 C42 F8 179.6(5) . . . . ?
 C40 C41 C42 C43 2.0(8) . . . . ?
 C41 C42 C43 C44 -1.9(8) . . . . ?
 C42 C43 C44 C39 -2.6(7) . . . . ?
 C42 C43 C44 C45 171.2(5) . . . . ?
 C43 C44 C45 C46 11.2(7) . . . . ?
 C43 C44 C45 C47 -163.1(4) . . . . ?
 C44 C39 C40 F7 168.7(19) . . . . ?
 C44 C39 C40 C41 -6.8(7) . . . . ?
 C44 C45 C46 C4AA -172.5(4) . . . . ?
 C44 C45 C47 C6AA 171.3(4) . . . . ?
 C44 C45 C47 C48 -15.3(6) . . . . ?
 C45 C47 C48 C10 -173.4(4) . . . . ?
 C45 C47 C48 C38 0.8(6) . . . . ?
 C46 C4AA C53 C54 140.1(5) . . . . ?
 C46 C4AA C53 C58 -42.5(7) . . . . ?
 C46 C45 C47 C6AA -3.1(6) . . . . ?
 C46 C45 C47 C48 170.3(4) . . . . ?
 C47 C45 C46 C4AA 1.7(7) . . . . ?
 C48 C38 C39 C40 152.6(4) . . . . ?
 C48 C38 C39 C44 -22.3(6) . . . . ?
 C49 C0AA C10 C9 -172.8(4) . . . . ?
 C49 C0AA C10 C48 9.1(6) . . . . ?
 C49 C0AA C12 C13 8.8(7) . . . . ?
 C49 C37 C38 C39 174.9(4) . . . . ?
 C49 C37 C38 C48 -5.9(6) . . . . ?
 C50 C14 C15 C16 176.7(5) . . . . ?
 C50 C14 C15 C51 -1.9(7) . . . . ?
 C50 C34 C35 C36 9.8(7) . . . . ?
 C51 C15 C16 C1AA 152.5(5) . . . . ?
 C51 C15 C16 C21 -24.2(7) . . . . ?
 C51 C33 C34 C35 -160.8(5) . . . . ?
 C51 C33 C34 C50 9.5(7) . . . . ?
 C52 C22 C23 C24 2.4(9) . . . . ?
 C52 C26 C27 C28 163.8(5) . . . . ?
 C52 C26 C27 C32 -11.5(7) . . . . ?
 C53 C4AA C46 C45 176.1(4) . . . . ?
 C53 C54 C55 C56 -1.8(7) . . . . ?
 C53 C54 C55 C59 -176.9(5) . . . . ?
 C54 C53 C58 C57 2.3(8) . . . . ?
 C54 C55 C56 C57 1.9(7) . . . . ?
 C54 C55 C59 C60 106.7(5) . . . . ?
 C54 C55 C59 C61 -11.4(7) . . . . ?
 C54 C55 C59 C62 -131.1(5) . . . . ?
 C55 C56 C57 C58 0.0(8) . . . . ?
 C55 C56 C57 C63 -177.8(5) . . . . ?
 C56 C55 C59 C60 -68.3(6) . . . . ?
 C56 C55 C59 C61 173.6(5) . . . . ?
 C56 C55 C59 C62 53.9(6) . . . . ?
 C56 C57 C58 C53 -2.1(7) . . . . ?
 C56 C57 C63 C64 -5.9(7) . . . . ?
 C56 C57 C63 C65 114.2(6) . . . . ?
 C56 C57 C63 C66 -123.0(6) . . . . ?
 C58 C53 C54 C55 -0.2(8) . . . . ?
 C58 C57 C63 C64 176.3(5) . . . . ?
 C58 C57 C63 C65 -63.6(7) . . . . ?
 C58 C57 C63 C66 59.2(7) . . . . ?
 C59 C55 C56 C57 177.2(5) . . . . ?
 C63 C57 C58 C53 175.8(5) . . . . ?
 C67 C24 C25 C26 -177.3(5) . . . . ?
 C67 C68 C69 C70 -0.2(10) . . . . ?
 C67 C68 C69 C77 176.1(6) . . . . ?
 C68 C67 C72 C71 0.6(9) . . . . ?
 C68 C69 C70 C71 1.7(11) . . . . ?
 C68 C69 C77 C78 -1.8(11) . . . . ?
 C68 C69 C77 C79 124.4(8) . . . . ?
 C68 C69 C77 C80 -118.3(8) . . . . ?
 C69 C70 C71 C72 -1.9(10) . . . . ?
 C69 C70 C71 C73 173.9(7) . . . . ?
 C70 C69 C77 C78 174.4(8) . . . . ?
 C70 C69 C77 C79 -59.4(10) . . . . ?
 C70 C69 C77 C80 57.9(10) . . . . ?
 C70 C71 C72 C67 0.8(9) . . . . ?
 C70 C71 C73 C74 55.5(8) . . . . ?
 C70 C71 C73 C75 -64.9(8) . . . . ?
 C70 C71 C73 C76 175.4(6) . . . . ?
 C72 C67 C68 C69 -0.9(9) . . . . ?
 C72 C71 C73 C74 -128.9(6) . . . . ?
 C72 C71 C73 C75 110.7(6) . . . . ?
 C72 C71 C73 C76 -8.9(9) . . . . ?
 C73 C71 C72 C67 -175.0(6) . . . . ?
 C77 C69 C70 C71 -174.6(7) . . . . ?

_shelx_res_file
;
    lhb1501010-1_2_smart_sq.res created by SHELXL-2014/7

TITL lhb1501010-1_2_smart in P-1
REM P-1 (#2 in standard setting)
REM EADP F8A F7A
CELL 1.54184 14.99959 23.156833 44.2689 76.5448 84.5867 76.0922
ZERR 2 0.000215 0.000304 0.000568 0.0011 0.0011 0.0012
LATT 1
SFAC C H Cl F O
UNIT 670 544 36 32 6
SIMU 0.02 0.04 1.7 C241 C238 C240 C237 C242 C239
SIMU 0.02 0.04 1.7 C243 C244 C249 C247 C245 C246 C248
ISOR C241
ISOR 0.01 0.02 C240 C237 C242 C239 C241 C238
ISOR 0.01 0.02 C23X C41X H23K H23L H23M H41B H41C H41D
ISOR 0.01 0.02 C249 C244 C247 C245 C243 C248 C246
ISOR 0.01 0.02 Cl17
ISOR 0.01 0.02 C10X
ISOR 0.01 0.02 F16
EADP F4A F3A
EADP F1A F2A
EADP F5A F6A
EADP F22 F21
EADP F19 F20
EADP F18 F5A
EADP F4 F3
EADP F1 F2
EADP F15 F5
EADP F8 F18
EADP F14 F13
EADP F9 F1A
EADP F11 F8A

L.S. 4 0 330
PLAN  20
BOND $H
MORE -1
CONF
ABIN
fmap 2
acta
OMIT 1 2 1
OMIT -1 -2 8
OMIT -2 3 1
OMIT -3 -4 1
OMIT 1 3 8
OMIT 1 -1 7
OMIT 0 -1 8
OMIT 1 2 0
REM <olex2.extras>
REM <HklSrc "%.\\lhb1501010-1_2_smart.hkl">
REM </olex2.extras>

WGHT    0.100000
FVAR       1.00765   0.61700   0.56988   0.61374   0.88811   0.91593   0.91430
FVAR       0.89692
PART 1
F15   4    0.430863   -0.025904    0.427847    61.00000    0.13043    0.05959 =
         0.05971   -0.01803   -0.00790   -0.05457
PART 0
PART 2
F16   4    0.495675    0.024223    0.324771   -61.00000    0.02617    0.05345 =
         0.05994   -0.00565   -0.01348   -0.00828
F17   4    0.438241    0.183800    0.241170   -71.00000    0.10580    0.04818 =
         0.05043    0.01715   -0.02890   -0.04080
PART 0
PART 1
F18   4    0.309380    0.372340    0.202594    71.00000    0.08665    0.04039 =
         0.05324   -0.00846   -0.01526   -0.02481
F19   4    0.297684    0.017373    0.052453    71.00000    0.11539    0.04385 =
         0.03685   -0.01839   -0.01418   -0.00413
PART 0
PART 2
F20   4    0.447351   -0.048954    0.143504   -71.00000    0.11539    0.04385 =
         0.03685   -0.01839   -0.01418   -0.00413
F21   4    0.515771   -0.194732    0.226598   -71.00000    0.08668    0.02571 =
         0.04756   -0.01366    0.00791   -0.01830
PART 0
PART 1
F22   4    0.472526   -0.386191    0.271417    71.00000    0.08668    0.02571 =
         0.04756   -0.01366    0.00791   -0.01830
PART 0
C164  1    0.329854   -0.251277    0.385453    11.00000    0.03776    0.03406 =
         0.03280   -0.00521   -0.00235   -0.01730
C165  1    0.346770   -0.196446    0.388661    11.00000    0.05088    0.03384 =
         0.02949   -0.00602   -0.00144   -0.02303
AFIX  43
H165  2    0.335181   -0.185756    0.407881    11.00000   -1.20000
AFIX   0
C166  1    0.380746   -0.157024    0.363723    11.00000    0.04001    0.03555 =
         0.03476   -0.00811   -0.00204   -0.01853
C167  1    0.400429   -0.100026    0.367334    11.00000    0.04535    0.03725 =
         0.03698   -0.00965    0.00227   -0.02420
C168  1    0.403249   -0.088569    0.396935    11.00000    0.08723    0.05440 =
         0.03509   -0.01484    0.01068   -0.04784
AFIX  43
H168  2    0.388035   -0.115704    0.414597    11.00000   -1.20000
AFIX   0
C169  1    0.428993   -0.036282    0.399601    11.00000    0.08815    0.05474 =
         0.03976   -0.02178    0.00544   -0.04389
PART 2
AFIX  43
H169  2    0.425853   -0.027115    0.419096   -61.00000   -1.20000
AFIX   0
PART 0
C170  1    0.458921    0.002249    0.374329    11.00000    0.05957    0.04249 =
         0.05022   -0.01868    0.00230   -0.03165
AFIX  43
H170  2    0.481167    0.034982    0.376800    11.00000   -1.20000
AFIX   0
C171  1    0.455330   -0.008514    0.345456    11.00000    0.04360    0.03567 =
         0.04108   -0.01131    0.00316   -0.02170
PART 1
AFIX  43
H171  2    0.475736    0.017468    0.328293    61.00000   -1.20000
AFIX   0
PART 0
C172  1    0.421761   -0.057665    0.340655    11.00000    0.03464    0.03018 =
         0.03453   -0.00977    0.00191   -0.01559
C173  1    0.412086   -0.067309    0.309673    11.00000    0.03138    0.03213 =
         0.03185   -0.00974    0.00352   -0.01595
C174  1    0.394139   -0.018917    0.283223    11.00000    0.03220    0.02939 =
         0.03423   -0.00959    0.00448   -0.01462
C175  1    0.365739    0.043333    0.285472    11.00000    0.03419    0.03378 =
         0.03266   -0.01270    0.00393   -0.01638
AFIX  43
H175  2    0.359521    0.052489    0.305042    11.00000   -1.20000
AFIX   0
C176  1    0.347333    0.089982    0.260025    11.00000    0.03831    0.02731 =
         0.04078   -0.01353    0.00346   -0.01578
AFIX  43
H176  2    0.329747    0.129834    0.262763    11.00000   -1.20000
AFIX   0
C177  1    0.354349    0.079272    0.229213    11.00000    0.03665    0.02983 =
         0.03801   -0.01186    0.00412   -0.01546
C178  1    0.332666    0.127201    0.203126    11.00000    0.03847    0.03066 =
         0.03708   -0.01123    0.00579   -0.01527
C179  1    0.324774    0.191684    0.203533    11.00000    0.04886    0.02829 =
         0.03459   -0.00660    0.00421   -0.01483
C180  1    0.374904    0.209308    0.224011    11.00000    0.05312    0.03310 =
         0.03672   -0.01277    0.00441   -0.01675
PART 1
AFIX  43
H180  2    0.413177    0.179291    0.237861    71.00000   -1.20000
AFIX   0
PART 0
C181  1    0.368634    0.270025    0.224033    11.00000    0.05827    0.03746 =
         0.04632   -0.01563    0.00430   -0.02206
AFIX  43
H181  2    0.400868    0.280853    0.237986    11.00000   -1.20000
AFIX   0
C182  1    0.314008    0.313372    0.203073    11.00000    0.07429    0.03127 =
         0.05133   -0.01677    0.00822   -0.02533
PART 2
AFIX  43
H182  2    0.308813    0.354126    0.203257   -71.00000   -1.20000
AFIX   0
PART 0
C183  1    0.265759    0.299618    0.181466    11.00000    0.06389    0.02989 =
         0.04484   -0.00755    0.00100   -0.01519
AFIX  43
H183  2    0.230527    0.330566    0.167137    11.00000   -1.20000
AFIX   0
C184  1    0.270980    0.237947    0.181574    11.00000    0.05745    0.02576 =
         0.03675   -0.00852    0.00772   -0.01805
C185  1    0.227412    0.220960    0.157969    11.00000    0.05730    0.02574 =
         0.03166   -0.00600    0.00503   -0.01500
C186  1    0.156827    0.261673    0.140595    11.00000    0.05814    0.02428 =
         0.03765   -0.00710    0.00269   -0.01404
AFIX  43
H186  2    0.134894    0.300162    0.144891    11.00000   -1.20000
AFIX   0
C187  1    0.117651    0.246315    0.116711    11.00000    0.06191    0.02752 =
         0.02839   -0.00373    0.00337   -0.01242
C188  1    0.155989    0.189441    0.109512    11.00000    0.06479    0.03016 =
         0.03201   -0.00291   -0.00087   -0.01679
AFIX  43
H188  2    0.134089    0.179563    0.092847    11.00000   -1.20000
AFIX   0
C189  1    0.225705    0.147422    0.126535    11.00000    0.05498    0.02520 =
         0.02945   -0.00482    0.00423   -0.01244
C190  1    0.268016    0.088848    0.118370    11.00000    0.06192    0.02919 =
         0.03078   -0.00528    0.00387   -0.01733
C191  1    0.256599    0.078655    0.089168    11.00000    0.07863    0.03302 =
         0.03350   -0.01003   -0.00141   -0.01211
AFIX  43
H191  2    0.216502    0.107321    0.075354    11.00000   -1.20000
AFIX   0
C192  1    0.305462    0.025732    0.081235    11.00000    0.08920    0.04109 =
         0.03450   -0.01284   -0.00209   -0.01592
PART 2
AFIX  43
H192  2    0.297236    0.018987    0.061885   -71.00000   -1.20000
AFIX   0
PART 0
C193  1    0.366261   -0.017842    0.100803    11.00000    0.08037    0.02825 =
         0.04613   -0.01191    0.00488   -0.01383
AFIX  43
H193  2    0.399497   -0.052897    0.094637    11.00000   -1.20000
AFIX   0
C194  1    0.376489   -0.008354    0.129336    11.00000    0.05781    0.02985 =
         0.03968   -0.01309    0.00562   -0.01196
PART 1
AFIX  43
H194  2    0.418544   -0.037133    0.142423    71.00000   -1.20000
AFIX   0
PART 0
C195  1    0.325569    0.043654    0.139875    11.00000    0.05567    0.02475 =
         0.03442   -0.00666    0.00245   -0.01292
C196  1    0.334491    0.053348    0.170954    11.00000    0.04299    0.02838 =
         0.03610   -0.00942    0.00579   -0.01321
C197  1    0.357548    0.005227    0.197104    11.00000    0.03861    0.02864 =
         0.03199   -0.00837    0.00604   -0.01151
C198  1    0.354692   -0.056910    0.197136    11.00000    0.04418    0.02748 =
         0.03684   -0.01192    0.00297   -0.01604
AFIX  43
H198  2    0.338700   -0.065379    0.179103    11.00000   -1.20000
AFIX   0
C199  1    0.374208   -0.102757    0.222159    11.00000    0.03967    0.02669 =
         0.03334   -0.00993    0.00284   -0.01264
AFIX  43
H199  2    0.371282   -0.141803    0.220928    11.00000   -1.20000
AFIX   0
C200  1    0.399667   -0.092948    0.250981    11.00000    0.03275    0.02907 =
         0.02976   -0.00999    0.00619   -0.01246
C201  1    0.417225   -0.141388    0.277420    11.00000    0.02898    0.02963 =
         0.03157   -0.00855    0.00330   -0.01178
C202  1    0.434767   -0.205710    0.275841    11.00000    0.03275    0.02635 =
         0.03414   -0.00603   -0.00418   -0.01139
C203  1    0.476329   -0.227297    0.249337    11.00000    0.03617    0.03438 =
         0.03588   -0.00947    0.00629   -0.01373
PART 1
AFIX  43
H203  2    0.495182   -0.199899    0.232491    71.00000   -1.20000
AFIX   0
PART 0
C204  1    0.489818   -0.287028    0.247572    11.00000    0.04875    0.03560 =
         0.03734   -0.01489    0.00159   -0.01275
AFIX  43
H204  2    0.516294   -0.300189    0.229788    11.00000   -1.20000
AFIX   0
C205  1    0.462658   -0.327334    0.273220    11.00000    0.05153    0.02867 =
         0.04371   -0.01648    0.00174   -0.01230
PART 2
AFIX  43
H205  2    0.468828   -0.367653    0.271968   -71.00000   -1.20000
AFIX   0
PART 0
C206  1    0.427327   -0.310259    0.300155    11.00000    0.03877    0.03011 =
         0.03731   -0.00513   -0.00171   -0.01408
AFIX  43
H206  2    0.411906   -0.338941    0.317066    11.00000   -1.20000
AFIX   0
C207  1    0.414341   -0.249332    0.302261    11.00000    0.03436    0.03082 =
         0.02906   -0.00809   -0.00421   -0.01216
C208  1    0.385434   -0.229901    0.331508    11.00000    0.02976    0.03217 =
         0.03553   -0.00872   -0.00293   -0.01169
C209  1    0.350492   -0.267350    0.356835    11.00000    0.03483    0.02777 =
         0.03370   -0.00556   -0.00773   -0.01361
AFIX  43
H209  2    0.340683   -0.304217    0.354521    11.00000   -1.20000
AFIX   0
C210  1    0.397236   -0.172554    0.334431    11.00000    0.03411    0.02991 =
         0.03097   -0.00928    0.00005   -0.01371
C211  1    0.414331   -0.127608    0.307149    11.00000    0.02766    0.03200 =
         0.03084   -0.00806    0.00100   -0.01103
C212  1    0.389198   -0.031535    0.253494    11.00000    0.03180    0.03068 =
         0.02921   -0.00751    0.00164   -0.01365
C213  1    0.368030    0.017723    0.226478    11.00000    0.03637    0.02230 =
         0.03723   -0.00661    0.00398   -0.00994
C214  1    0.314304    0.114134    0.174862    11.00000    0.04534    0.02946 =
         0.03470   -0.00730    0.00827   -0.01598
C215  1    0.259481    0.161525    0.152184    11.00000    0.05382    0.02547 =
         0.03013   -0.00631    0.00705   -0.01667
C216  1    0.293079   -0.291657    0.412364    11.00000    0.04118    0.02973 =
         0.03096   -0.00698   -0.00131   -0.01591
C217  1    0.322223   -0.297884    0.442292    11.00000    0.04368    0.03409 =
         0.03666   -0.00827   -0.00439   -0.01934
AFIX  43
H217  2    0.366284   -0.277474    0.444956    11.00000   -1.20000
AFIX   0
C218  1    0.287232   -0.333620    0.468054    11.00000    0.03822    0.03191 =
         0.02821   -0.00618   -0.00400   -0.00964
C219  1    0.220483   -0.363585    0.463532    11.00000    0.03751    0.03356 =
         0.02868   -0.00409    0.00182   -0.01491
AFIX  43
H219  2    0.196090   -0.387391    0.480700    11.00000   -1.20000
AFIX   0
C220  1    0.189423   -0.358989    0.434284    11.00000    0.03361    0.03208 =
         0.03046   -0.00750    0.00063   -0.01135
C221  1    0.226907   -0.322793    0.408827    11.00000    0.03298    0.03098 =
         0.02858   -0.00606   -0.00474   -0.01117
AFIX  43
H221  2    0.207319   -0.319344    0.389037    11.00000   -1.20000
AFIX   0
C222  1    0.324358   -0.340010    0.500441    11.00000    0.04262    0.04186 =
         0.03110   -0.00688   -0.00234   -0.01899
C223  1    0.323393   -0.277653    0.506108    11.00000    0.14184    0.05463 =
         0.03984   -0.00837   -0.02227   -0.04629
AFIX 137
H22A  2    0.374070   -0.262926    0.494687    11.00000   -1.50000
H22B  2    0.328754   -0.280747    0.527896    11.00000   -1.50000
H22C  2    0.266747   -0.249865    0.499324    11.00000   -1.50000
AFIX   0
C224  1    0.422085   -0.378215    0.501426    11.00000    0.04342    0.13705 =
         0.03687   -0.02003   -0.01120   -0.01140
AFIX 137
H22D  2    0.421674   -0.418899    0.500021    11.00000   -1.50000
H22E  2    0.448182   -0.379365    0.520601    11.00000   -1.50000
H22F  2    0.458207   -0.360544    0.484280    11.00000   -1.50000
AFIX   0
C225  1    0.267779   -0.371015    0.526696    11.00000    0.05749    0.06552 =
         0.02800   -0.00536   -0.00560   -0.02620
AFIX 137
H22G  2    0.204502   -0.349552    0.525324    11.00000   -1.50000
H22H  2    0.290018   -0.370759    0.546290    11.00000   -1.50000
H22I  2    0.273041   -0.412337    0.525076    11.00000   -1.50000
AFIX   0
C226  1    0.116707   -0.392244    0.428976    11.00000    0.04432    0.04745 =
         0.02945   -0.00913   -0.00010   -0.02444
C227  1    0.079152   -0.426427    0.459437    11.00000    0.05005    0.05427 =
         0.03204   -0.00851   -0.00054   -0.02944
AFIX 137
H22J  2    0.128908   -0.455191    0.470581    11.00000   -1.50000
H22K  2    0.035972   -0.447657    0.455005    11.00000   -1.50000
H22L  2    0.048991   -0.397903    0.471855    11.00000   -1.50000
AFIX   0
C228  1    0.159168   -0.436651    0.408501    11.00000    0.08182    0.07320 =
         0.05947   -0.04143    0.02414   -0.05297
AFIX 137
H22M  2    0.186411   -0.415632    0.390000    11.00000   -1.50000
H22N  2    0.112419   -0.453805    0.402953    11.00000   -1.50000
H22O  2    0.205584   -0.468660    0.419573    11.00000   -1.50000
AFIX   0
C229  1    0.034645   -0.345759    0.412710    11.00000    0.05326    0.09569 =
         0.05615    0.01145   -0.01734   -0.04204
AFIX 137
H22P  2    0.009201   -0.316368    0.425142    11.00000   -1.50000
H22Q  2   -0.011414   -0.366497    0.410101    11.00000   -1.50000
H22R  2    0.054888   -0.325374    0.392725    11.00000   -1.50000
AFIX   0
C230  1    0.038032    0.288423    0.100414    11.00000    0.07111    0.03033 =
         0.02824   -0.00388    0.00073   -0.01336
C231  1   -0.028342    0.326721    0.116203    11.00000    0.08006    0.03133 =
         0.02899   -0.00287   -0.00335   -0.01015
AFIX  43
H231  2   -0.019113    0.326783    0.136676    11.00000   -1.20000
AFIX   0
C232  1   -0.106513    0.364067    0.102144    11.00000    0.07788    0.02464 =
         0.04011    0.00122   -0.00561   -0.00926
C233  1   -0.117604    0.363380    0.071407    11.00000    0.07669    0.02988 =
         0.04896   -0.00203   -0.01319   -0.00931
AFIX  43
H233  2   -0.169708    0.388382    0.061574    11.00000   -1.20000
AFIX   0
C234  1   -0.054162    0.326927    0.054729    11.00000    0.08866    0.03036 =
         0.03592    0.00100   -0.01275   -0.02107
C235  1    0.024207    0.289943    0.069461    11.00000    0.07186    0.03222 =
         0.03144   -0.00404    0.00011   -0.01566
AFIX  43
H235  2    0.067954    0.265915    0.058515    11.00000   -1.20000
AFIX   0
C236  1   -0.176830    0.406002    0.119274    11.00000    0.07867    0.03799 =
         0.05155   -0.00861   -0.00648    0.00375
PART 1
C237  1   -0.164822    0.395651    0.153222    21.00000    0.13612    0.10651 =
         0.06691   -0.02701   -0.00219    0.05119
AFIX 137
H23A  2   -0.152087    0.352703    0.162137    21.00000   -1.50000
H23B  2   -0.220093    0.415482    0.162858    21.00000   -1.50000
H23C  2   -0.114533    0.412085    0.156588    21.00000   -1.50000
AFIX   0
C238  1   -0.181036    0.471718    0.101985    21.00000    0.10019    0.03165 =
         0.08253   -0.01319    0.01767    0.00339
AFIX 137
H23D  2   -0.125811    0.483250    0.105103    21.00000   -1.50000
H23E  2   -0.233154    0.498121    0.109781    21.00000   -1.50000
H23F  2   -0.186791    0.475143    0.080188    21.00000   -1.50000
AFIX   0
C239  1   -0.272024    0.398499    0.115560    21.00000    0.11088    0.12491 =
         0.14170   -0.05814    0.02113   -0.03461
AFIX 137
H23G  2   -0.279182    0.398271    0.094269    21.00000   -1.50000
H23H  2   -0.316804    0.431716    0.121416    21.00000   -1.50000
H23I  2   -0.280703    0.360732    0.128630    21.00000   -1.50000
AFIX   0
PART 0
PART 2
C240  1   -0.115804    0.435003    0.138802   -21.00000    0.11714    0.09041 =
         0.12725   -0.08762    0.01275   -0.02324
AFIX 137
H24A  2   -0.156357    0.464494    0.148783   -21.00000   -1.50000
H24B  2   -0.073649    0.454345    0.124702   -21.00000   -1.50000
H24C  2   -0.082084    0.402956    0.154225   -21.00000   -1.50000
AFIX   0
C241  1   -0.244167    0.449300    0.101984   -21.00000    0.11833    0.11055 =
         0.11243   -0.01721   -0.00878    0.02569
AFIX   3
H24D  2   -0.215957    0.478510    0.087774   -21.00000   -1.50000
H24E  2   -0.287677    0.469610    0.115624   -21.00000   -1.50000
H24F  2   -0.275247    0.430100    0.090524   -21.00000   -1.50000
AFIX   0
C242  1   -0.226594    0.368271    0.142766   -21.00000    0.07095    0.06391 =
         0.10521   -0.03954    0.03544   -0.00681
AFIX 137
H24G  2   -0.254062    0.344370    0.132924   -21.00000   -1.50000
H24H  2   -0.273746    0.394029    0.152954   -21.00000   -1.50000
H24I  2   -0.184583    0.341690    0.157813   -21.00000   -1.50000
AFIX   0
PART 0
C243  1   -0.067694    0.328786    0.020459    11.00000    0.09413    0.04685 =
         0.04109   -0.00799   -0.01697   -0.01322
PART 2
C244  1   -0.083329    0.260703    0.020268   -31.00000    0.14213    0.10214 =
         0.06557   -0.04787   -0.04147   -0.00179
AFIX 137
H24J  2   -0.066878    0.233626    0.039896   -31.00000   -1.50000
H24K  2   -0.045472    0.245133    0.003921   -31.00000   -1.50000
H24L  2   -0.146730    0.263756    0.016876   -31.00000   -1.50000
AFIX   0
C245  1   -0.177018    0.367258    0.011339   -31.00000    0.10030    0.06885 =
         0.04251   -0.01366   -0.02191   -0.01240
AFIX 137
H24M  2   -0.218702    0.355766    0.028258   -31.00000   -1.50000
H24N  2   -0.193023    0.357390   -0.007041   -31.00000   -1.50000
H24O  2   -0.180949    0.410303    0.007659   -31.00000   -1.50000
AFIX   0
C246  1   -0.012460    0.357882    0.002253   -31.00000    0.09971    0.10540 =
         0.04821   -0.00372   -0.00777   -0.00735
AFIX 137
H24P  2   -0.018428    0.396948    0.007138   -31.00000   -1.50000
H24Q  2   -0.027732    0.363418   -0.018965   -31.00000   -1.50000
H24R  2    0.049695    0.334834    0.005101   -31.00000   -1.50000
AFIX   0
PART 0
PART 1
C247  1   -0.152605    0.314445    0.016531    31.00000    0.10081    0.11042 =
         0.05636   -0.02934    0.00173   -0.03589
AFIX 137
H24S  2   -0.149852    0.272218    0.025695    31.00000   -1.50000
H24T  2   -0.163336    0.322196   -0.005237    31.00000   -1.50000
H24U  2   -0.201775    0.339268    0.026492    31.00000   -1.50000
AFIX   0
C248  1   -0.057317    0.391576    0.001403    31.00000    0.11738    0.03774 =
         0.03649    0.00305   -0.01239   -0.00963
AFIX 137
H24V  2   -0.101914    0.422910    0.008917    31.00000   -1.50000
H24W  2   -0.066928    0.394467   -0.020083    31.00000   -1.50000
H24X  2    0.003370    0.396563    0.003476    31.00000   -1.50000
AFIX   0
C249  1    0.013242    0.282355    0.006258    31.00000    0.10630    0.05467 =
         0.03749   -0.01223   -0.02059   -0.00138
AFIX 137
H24Y  2    0.002922    0.285871   -0.015236    31.00000   -1.50000
H     2    0.014185    0.241433    0.017513    31.00000   -1.50000
HA    2    0.071104    0.291947    0.007988    31.00000   -1.50000
AFIX   0

F9    4    0.191519   -0.370336    0.321632    71.00000    0.07298    0.02886 =
         0.05829   -0.00595   -0.01278   -0.01473
PART 0
PART 2
F10   4    0.085320   -0.172845    0.317600   -71.00000    0.10035    0.08438 =
         0.06996   -0.04659    0.00145   -0.04774

PART 0
PART 1
F11   4    0.214685    0.023234    0.442978    11.00000    0.10503    0.05721 =
         0.04161   -0.00926   -0.00757   -0.03199

PART 0
F12   4    0.038658    0.384471    0.207714    11.00000    0.09432    0.04307 =
         0.06209   -0.00369   -0.02344   -0.03124

PART 2
F13   4    0.004885    0.042822    0.168129   -61.00000    0.12521    0.06096 =
         0.04917   -0.01959   -0.00195   -0.03348

PART 0
PART 1
F14   4    0.103632   -0.015495    0.077898    61.00000    0.12521    0.06096 =
         0.04917   -0.01959   -0.00195   -0.03348

PART 0
C81   1    0.289356   -0.257770    0.177092    11.00000    0.03515    0.04379 =
         0.06246   -0.03197    0.01044   -0.01929

C82   1    0.273518   -0.271183    0.209482    11.00000    0.03721    0.04101 =
         0.06044   -0.02607    0.00300   -0.01716
AFIX  43
H82   2    0.296821   -0.310257    0.220901    11.00000   -1.20000
AFIX   0

C83   1    0.222918   -0.226271    0.224799    11.00000    0.03325    0.03769 =
         0.05480   -0.02673    0.00572   -0.01738
C84   1    0.200632   -0.240684    0.257921    11.00000    0.03006    0.03722 =
         0.05680   -0.02120   -0.00476   -0.01470
C85   1    0.209345   -0.301238    0.274909    11.00000    0.04156    0.03361 =
         0.06235   -0.02023   -0.00922   -0.01121
AFIX  43
H85   2    0.234492   -0.333547    0.265306    11.00000   -1.20000
AFIX   0

C86   1    0.181010   -0.312222    0.305235    11.00000    0.04767    0.03938 =
         0.05125   -0.01218   -0.00817   -0.01954
PART 2
AFIX  43
H86   2    0.190043   -0.352375    0.316380   -71.00000   -1.20000
AFIX   0

PART 0
C87   1    0.138814   -0.265629    0.320384    11.00000    0.03756    0.04515 =
         0.05068   -0.01409   -0.00517   -0.01854
AFIX  43
H87   2    0.116402   -0.274320    0.340855    11.00000   -1.20000
AFIX   0

C88   1    0.131357   -0.206753    0.304245    11.00000    0.03453    0.03718 =
         0.04896   -0.01792   -0.00425   -0.01398
PART 1
AFIX  43
H88   2    0.103689   -0.175138    0.314060    71.00000   -1.20000
AFIX   0

PART 0
C89   1    0.164258   -0.192702    0.273309    11.00000    0.02944    0.03567 =
         0.04847   -0.01947   -0.00140   -0.01450

C90   1    0.156140   -0.129107    0.256260    11.00000    0.02760    0.03423 =
         0.04854   -0.01935    0.00047   -0.01330
C91   1    0.155401   -0.080883    0.270922    11.00000    0.03062    0.03476 =
         0.04856   -0.02051    0.00301   -0.01312
C92   1    0.187139   -0.092699    0.301932    11.00000    0.03527    0.03495 =
         0.04780   -0.01686   -0.00182   -0.01526
AFIX  43
H92   2    0.207068   -0.132864    0.312555    11.00000   -1.20000
AFIX   0

C93   1    0.188847   -0.047405    0.316011    11.00000    0.03461    0.03732 =
         0.04345   -0.01687    0.00026   -0.01271
AFIX  43
H93   2    0.211909   -0.057128    0.335789    11.00000   -1.20000
AFIX   0

C94   1    0.155962    0.015744    0.301322    11.00000    0.03478    0.03273 =
         0.04615   -0.01902    0.00058   -0.01546
C95   1    0.155872    0.064023    0.316259    11.00000    0.03157    0.03586 =
         0.04340   -0.01933    0.00053   -0.01445
C96   1    0.170180    0.053024    0.349840    11.00000    0.03425    0.03591 =
         0.04309   -0.01703    0.00543   -0.01225
C97   1    0.144735    0.004062    0.371356    11.00000    0.04013    0.03736 =
         0.05014   -0.01593    0.00645   -0.01723
H97   2    0.108798   -0.028199    0.367250    11.00000   -1.20000
C98   1    0.160439   -0.006912    0.402300    11.00000    0.06230    0.04178 =
         0.04678   -0.00962    0.00473   -0.02418
AFIX  43
H98   2    0.144694   -0.040101    0.416202    11.00000   -1.20000
AFIX   0

C99   1    0.201003    0.033407    0.412422    11.00000    0.07300    0.04644 =
         0.03855   -0.01065    0.00018   -0.02557
C100  1    0.221695    0.083416    0.392499    11.00000    0.06537    0.04071 =
         0.03944   -0.01539   -0.00147   -0.02449
AFIX  43
H100  2    0.246499    0.110059    0.400145    11.00000   -1.20000
AFIX   0

C101  1    0.206244    0.095189    0.360879    11.00000    0.04560    0.03476 =
         0.04082   -0.01724    0.00099   -0.01551
C102  1    0.220356    0.150663    0.339853    11.00000    0.03577    0.03673 =
         0.03531   -0.02011    0.00833   -0.01486
C103  1    0.269333    0.188554    0.348018    11.00000    0.04163    0.03851 =
         0.03329   -0.01867    0.00267   -0.01578
AFIX  43
H103  2    0.296740    0.176540    0.367152    11.00000   -1.20000
AFIX   0

C104  1    0.278754    0.243671    0.328617    11.00000    0.03804    0.03870 =
         0.03542   -0.01934    0.00481   -0.01701
C105  1    0.234601    0.261838    0.300410    11.00000    0.04218    0.03508 =
         0.03803   -0.01718    0.00319   -0.01671
AFIX  43
H105  2    0.238689    0.299037    0.287413    11.00000   -1.20000
AFIX   0

C106  1    0.184448    0.225670    0.291173    11.00000    0.03602    0.03452 =
         0.03687   -0.01842    0.00178   -0.01564
C107  1    0.132940    0.245867    0.262637    11.00000    0.04010    0.03443 =
         0.03796   -0.01659    0.00013   -0.01496
C108  1    0.111706    0.307583    0.247600    11.00000    0.05161    0.03797 =
         0.04217   -0.01573   -0.00182   -0.02142
AFIX  43
H108  2    0.134325    0.335935    0.254626    11.00000   -1.20000
AFIX   0

C109  1    0.057485    0.325474    0.222555    11.00000    0.06013    0.03612 =
         0.04481   -0.00952   -0.00545   -0.01802
C110  1    0.020315    0.286036    0.211533    11.00000    0.04763    0.04586 =
         0.03818   -0.01394   -0.00281   -0.01690
AFIX  43
H110  2   -0.017747    0.300003    0.194705    11.00000   -1.20000
AFIX   0

C111  1    0.040946    0.225107    0.226096    11.00000    0.04101    0.04290 =
         0.04560   -0.02020   -0.00339   -0.01594
AFIX  43
H111  2    0.015216    0.197980    0.219197    11.00000   -1.20000
AFIX   0

C112  1    0.100728    0.202886    0.251439    11.00000    0.03599    0.03450 =
         0.03953   -0.01784   -0.00020   -0.01172
C113  1    0.122383    0.138117    0.267098    11.00000    0.03338    0.03493 =
         0.04645   -0.02024    0.00077   -0.01407
C114  1    0.123249    0.090255    0.252012    11.00000    0.03021    0.03564 =
         0.04772   -0.02053   -0.00246   -0.01056
C115  1    0.125615    0.099366    0.219002    11.00000    0.04164    0.03491 =
         0.04363   -0.01641   -0.00078   -0.01456
AFIX  43
H115  2    0.125932    0.138105    0.207068    11.00000   -1.20000
AFIX   0

C116  1    0.127418    0.053929    0.204327    11.00000    0.04451    0.04121 =
         0.04345   -0.01599   -0.00271   -0.01904
AFIX  43
H116  2    0.129283    0.062290    0.182716    11.00000   -1.20000
AFIX   0

C117  1    0.126517   -0.007318    0.221414    11.00000    0.03075    0.03639 =
         0.04815   -0.02016   -0.00051   -0.01474
C118  1    0.130399   -0.055903    0.206084    11.00000    0.03732    0.03981 =
         0.04514   -0.01988    0.00093   -0.01913
C119  1    0.117935   -0.046068    0.172855    11.00000    0.04205    0.03656 =
         0.05136   -0.02219    0.00138   -0.02220
C120  1    0.061933    0.007989    0.155598    11.00000    0.04931    0.04129 =
         0.05031   -0.01906   -0.00381   -0.02226
PART 1
AFIX  43
H120  2    0.028047    0.037121    0.166076    61.00000   -1.20000
AFIX   0

PART 0
C121  1    0.056563    0.018254    0.124212    11.00000    0.07014    0.04557 =
         0.05211   -0.01647   -0.00819   -0.02446
AFIX  43
H121  2    0.020135    0.053922    0.113182    11.00000   -1.20000
AFIX   0

C122  1    0.107212   -0.026228    0.109173    11.00000    0.09329    0.05063 =
         0.04541   -0.01844   -0.00549   -0.03514
PART 2
AFIX  43
H122  2    0.107770   -0.018422    0.087585   -61.00000   -1.20000
AFIX   0

PART 0
C123  1    0.156039   -0.080747    0.124728    11.00000    0.06728    0.04573 =
         0.05334   -0.02510    0.00814   -0.02614
AFIX  43
H123  2    0.186646   -0.109998    0.113796    11.00000   -1.20000
AFIX   0

C124  1    0.160427   -0.093027    0.157121    11.00000    0.04716    0.04223 =
         0.05164   -0.02342    0.00802   -0.02650
C125  1    0.202111   -0.153239    0.174535    11.00000    0.03785    0.03879 =
         0.05183   -0.02264    0.00265   -0.02001
C126  1    0.251961   -0.199623    0.160509    11.00000    0.04430    0.05441 =
         0.05463   -0.03082    0.01137   -0.02786
AFIX  43
H126  2    0.260608   -0.191222    0.138987    11.00000   -1.20000
AFIX   0

C127  1    0.190080   -0.166545    0.207605    11.00000    0.03724    0.04125 =
         0.04927   -0.02614    0.00430   -0.02150
C128  1    0.154529   -0.116531    0.223302    11.00000    0.03011    0.03467 =
         0.05000   -0.02244    0.00107   -0.01581
C129  1    0.138271   -0.019867    0.253922    11.00000    0.02790    0.03627 =
         0.04670   -0.02052    0.00155   -0.01180
C130  1    0.137480    0.029052    0.269287    11.00000    0.03013    0.03224 =
         0.04784   -0.02154    0.00266   -0.01307
C131  1    0.148084    0.123420    0.298403    11.00000    0.03121    0.03693 =
         0.04329   -0.01993    0.00279   -0.01547
C132  1    0.180685    0.167819    0.310709    11.00000    0.03471    0.03258 =
         0.03732   -0.01865    0.00259   -0.01154
C133  1    0.344241   -0.305404    0.160666    11.00000    0.04059    0.04835 =
         0.07159   -0.03558    0.01799   -0.02183
C134  1    0.419379   -0.348598    0.175273    11.00000    0.04201    0.04405 =
         0.07847   -0.03436    0.01319   -0.01825
AFIX  43
H134  2    0.433892   -0.348174    0.195174    11.00000   -1.20000
AFIX   0

C135  1    0.472121   -0.392205    0.159639    11.00000    0.03922    0.05367 =
         0.08575   -0.03547    0.02085   -0.02164
C136  1    0.447798   -0.391284    0.129995    11.00000    0.05791    0.05505 =
         0.07865   -0.04144    0.03173   -0.02410
AFIX  43
H136  2    0.482903   -0.419999    0.119493    11.00000   -1.20000
AFIX   0

C137  1    0.372577   -0.348951    0.115149    11.00000    0.06359    0.05899 =
         0.06476   -0.03592    0.02986   -0.03019
C138  1    0.321941   -0.305867    0.131388    11.00000    0.05069    0.04910 =
         0.06048   -0.02911    0.02403   -0.02178
AFIX  43
H138  2    0.272099   -0.276919    0.122145    11.00000   -1.20000
AFIX   0

C139  1    0.555157   -0.440239    0.174399    11.00000    0.04640    0.05660 =
         0.12129   -0.05340    0.01732   -0.01414
C140  1    0.538594   -0.504810    0.176457    11.00000    0.06821    0.05423 =
         0.12223   -0.03880   -0.00203   -0.01140
AFIX 137
H14A  2    0.487584   -0.510878    0.190688    11.00000   -1.50000
H14B  2    0.592659   -0.535024    0.183687    11.00000   -1.50000
H14C  2    0.525312   -0.508403    0.156268    11.00000   -1.50000
AFIX   0

C141  1    0.641815   -0.432536    0.153447    11.00000    0.05024    0.07869 =
         0.17994   -0.06593    0.02604   -0.02014
AFIX 137
H14D  2    0.630965   -0.433575    0.132573    11.00000   -1.50000
H14E  2    0.692855   -0.465062    0.161119    11.00000   -1.50000
H14F  2    0.655450   -0.394187    0.153635    11.00000   -1.50000
AFIX   0

C142  1    0.570044   -0.436778    0.207938    11.00000    0.06586    0.07706 =
         0.13083   -0.06348   -0.01196    0.00453
AFIX 137
H14G  2    0.574744   -0.396282    0.208204    11.00000   -1.50000
H14H  2    0.625649   -0.465246    0.215217    11.00000   -1.50000
H14I  2    0.518989   -0.446656    0.221231    11.00000   -1.50000
AFIX   0

C143  1    0.341198   -0.349069    0.082657    11.00000    0.10365    0.08105 =
         0.05685   -0.03832    0.03614   -0.03188
C144  1    0.399262   -0.401475    0.068756    11.00000    0.11151    0.11658 =
         0.07151   -0.05271    0.03087   -0.01088
AFIX 137
H14J  2    0.462279   -0.398253    0.066448    11.00000   -1.50000
H14K  2    0.377082   -0.399322    0.048787    11.00000   -1.50000
H14L  2    0.394799   -0.439681    0.082324    11.00000   -1.50000
AFIX   0

C145  1    0.344510   -0.288289    0.060377    11.00000    0.13335    0.08871 =
         0.06390   -0.02301    0.04167   -0.03221
AFIX 137
H14M  2    0.298351   -0.256371    0.066812    11.00000   -1.50000
H14N  2    0.333223   -0.290438    0.039723    11.00000   -1.50000
H14O  2    0.404039   -0.279870    0.060598    11.00000   -1.50000
AFIX   0

C146  1    0.243546   -0.357877    0.085573    11.00000    0.09306    0.08652 =
         0.05920   -0.04362    0.01069   -0.03042
AFIX 137
H14P  2    0.241036   -0.395959    0.099605    11.00000   -1.50000
H14Q  2    0.224352   -0.358100    0.065525    11.00000   -1.50000
H14R  2    0.203428   -0.325148    0.093433    11.00000   -1.50000
AFIX   0

C147  1    0.335773    0.280414    0.337455    11.00000    0.04069    0.03683 =
         0.04111   -0.02041    0.00368   -0.01720
C148  1    0.339635    0.282257    0.368405    11.00000    0.04386    0.03911 =
         0.03922   -0.01806    0.00286   -0.02184
AFIX  43
H148  2    0.303288    0.261929    0.383305    11.00000   -1.20000
AFIX   0

C149  1    0.396968    0.314002    0.377758    11.00000    0.04458    0.03846 =
         0.03926   -0.01835   -0.00293   -0.01566
C150  1    0.448496    0.345158    0.354915    11.00000    0.04032    0.04409 =
         0.04897   -0.02481   -0.00054   -0.01879
AFIX  43
H150  2    0.486695    0.366380    0.360908    11.00000   -1.20000
AFIX   0

C151  1    0.445825    0.346221    0.323352    11.00000    0.04205    0.03896 =
         0.04698   -0.01886    0.00284   -0.01775
C152  1    0.388684    0.312686    0.315015    11.00000    0.04733    0.04177 =
         0.03831   -0.01866    0.00363   -0.02068
AFIX  43
H152  2    0.386023    0.311950    0.294208    11.00000   -1.20000
AFIX   0

C153  1    0.400198    0.316079    0.411971    11.00000    0.05216    0.05129 =
         0.04475   -0.02198   -0.00173   -0.02494
C154  1    0.344827    0.274769    0.433728    11.00000    0.07665    0.07038 =
         0.04347   -0.02151   -0.00304   -0.03927
AFIX 137
H15A  2    0.282642    0.285171    0.427215    11.00000   -1.50000
H15B  2    0.345229    0.280150    0.454568    11.00000   -1.50000
H15C  2    0.371822    0.233034    0.433070    11.00000   -1.50000
AFIX   0

C155  1    0.499407    0.297774    0.421691    11.00000    0.06985    0.06335 =
         0.05223   -0.01807   -0.01605   -0.02375
AFIX 137
H15D  2    0.524654    0.256006    0.420689    11.00000   -1.50000
H15E  2    0.501575    0.302436    0.442580    11.00000   -1.50000
H15F  2    0.534629    0.323323    0.407942    11.00000   -1.50000
AFIX   0

C156  1    0.358257    0.381735    0.415650    11.00000    0.06196    0.05691 =
         0.04575   -0.03047   -0.00339   -0.02040
AFIX 137
H15G  2    0.390769    0.409094    0.401931    11.00000   -1.50000
H15H  2    0.363160    0.384313    0.436740    11.00000   -1.50000
H15I  2    0.294688    0.392742    0.410573    11.00000   -1.50000
AFIX   0

C157  1    0.502553    0.382621    0.298635    11.00000    0.05817    0.05138 =
         0.05764   -0.02493    0.01142   -0.03191
PART 1
C158  1    0.471714    0.448714    0.298213    41.00000    0.08892    0.06185 =
         0.07895   -0.02693    0.03490   -0.04864
AFIX 137
H15J  2    0.413310    0.464406    0.288716    41.00000   -1.50000
H15K  2    0.516024    0.469810    0.286528    41.00000   -1.50000
H15L  2    0.465869    0.454657    0.319122    41.00000   -1.50000
AFIX   0

C159  1    0.606573    0.359593    0.308256    41.00000    0.05671    0.08840 =
         0.08416   -0.02447    0.01347   -0.03682
AFIX 137
H15M  2    0.612334    0.368462    0.328021    41.00000   -1.50000
H15N  2    0.644709    0.379977    0.292849    41.00000   -1.50000
H15O  2    0.625582    0.316413    0.309718    41.00000   -1.50000
AFIX   0

C160  1    0.504226    0.371231    0.266433    41.00000    0.07958    0.08268 =
         0.05480   -0.02328    0.01979   -0.04848
AFIX 137
H16A  2    0.525066    0.328366    0.267181    41.00000   -1.50000
H16B  2    0.545207    0.392814    0.253002    41.00000   -1.50000
H16C  2    0.443471    0.385253    0.258585    41.00000   -1.50000
AFIX   0

PART 0
PART 2
C161  1    0.430188    0.428922    0.274693   -41.00000    0.06767    0.05755 =
         0.04856   -0.00893    0.01234   -0.02740
AFIX 137
H16D  2    0.402111    0.406212    0.264293   -41.00000   -1.50000
H16E  2    0.461536    0.455053    0.259634   -41.00000   -1.50000
H16F  2    0.383665    0.453174    0.285843   -41.00000   -1.50000
AFIX   0

C162  1    0.551057    0.419656    0.311877   -41.00000    0.06088    0.07225 =
         0.09096   -0.03545    0.02947   -0.05083
AFIX 137
H16G  2    0.509414    0.440929    0.325600   -41.00000   -1.50000
H16H  2    0.572640    0.448585    0.295324   -41.00000   -1.50000
H16I  2    0.602348    0.393302    0.323235   -41.00000   -1.50000
AFIX   0

C163  1    0.563290    0.342965    0.280036   -41.00000    0.04028    0.07655 =
         0.07237   -0.02376    0.02234   -0.02713
AFIX 137
H16J  2    0.608520    0.313755    0.293053   -41.00000   -1.50000
H16K  2    0.593458    0.367229    0.263562   -41.00000   -1.50000
H16L  2    0.527572    0.322002    0.271344   -41.00000   -1.50000
AFIX   0

PART 0
PART 1
F1A   4    0.898751   -0.347807    0.347267    61.00000    0.07298    0.02886 =
         0.05829   -0.00595   -0.01278   -0.01473

PART 0
PART 2
F2A   4    0.836769   -0.152745    0.346041   -61.00000    0.07298    0.02886 =
         0.05829   -0.00595   -0.01278   -0.01473

F3A   4    0.838844    0.001236    0.392538   -51.00000    0.10803    0.06014 =
         0.04117   -0.00030   -0.01516   -0.04172
PART 0
PART 1
F4A   4    0.969303    0.040628    0.467370    51.00000    0.10803    0.06014 =
         0.04117   -0.00030   -0.01516   -0.04172

F5A   4    0.783025    0.404318    0.232558    71.00000    0.08665    0.04039 =
         0.05324   -0.00846   -0.01526   -0.02481
PART 0
PART 2
F6A   4    0.745374    0.203947    0.247655   -71.00000    0.08665    0.04039 =
         0.05324   -0.00846   -0.01526   -0.02481

F7A   4    0.777676    0.067950    0.198731   -51.00000    0.04669    0.06628 =
         0.08763   -0.02361   -0.01087    0.01284
PART 0
PART 1
F8A   4    0.829478    0.005033    0.103852    51.00000    0.10503    0.05721 =
         0.04161   -0.00926   -0.00757   -0.03199

PART 0
C1A   1    0.991819   -0.245285    0.202320    11.00000    0.03437    0.04069 =
         0.05617   -0.02624   -0.00033   -0.01301

C2A   1    0.982580   -0.256480    0.234562    11.00000    0.03824    0.03188 =
         0.05604   -0.01540   -0.01171   -0.01248
AFIX  43
H2A   2    1.000898   -0.296129    0.246049    11.00000   -1.20000
AFIX   0

C3A   1    0.946498   -0.209568    0.249954    11.00000    0.03383    0.03512 =
         0.04863   -0.01992   -0.00475   -0.01280
C4A   1    0.926445   -0.221829    0.284091    11.00000    0.03385    0.03304 =
         0.04766   -0.01219   -0.00983   -0.01280
C5A   1    0.924493   -0.280979    0.300465    11.00000    0.04118    0.03389 =
         0.05624   -0.01596   -0.01623   -0.00915
AFIX  43
H5A   2    0.939176   -0.313175    0.290308    11.00000   -1.20000
AFIX   0

C6A   1    0.900948   -0.291047    0.331366    11.00000    0.04510    0.03793 =
         0.05118   -0.00644   -0.01746   -0.01304
PART 2
AFIX  43
H6A   2    0.902818   -0.330793    0.342295   -61.00000   -1.20000
AFIX   0

PART 0
C7A   1    0.874112   -0.243789    0.347199    11.00000    0.03995    0.04125 =
         0.04834   -0.00535   -0.01164   -0.01415
AFIX  43
H7A   2    0.856587   -0.251412    0.368207    11.00000   -1.20000
AFIX   0

C8A   1    0.874335   -0.185589    0.330828    11.00000    0.03588    0.03913 =
         0.04493   -0.01368   -0.00509   -0.01336
PART 1
AFIX  43
H8A   2    0.853954   -0.153339    0.340812    61.00000   -1.20000
AFIX   0

PART 0
C9A   1    0.904746   -0.173274    0.299144    11.00000    0.03266    0.03463 =
         0.03961   -0.01159   -0.00498   -0.01023

C10A  1    0.906661   -0.111486    0.281822    11.00000    0.02749    0.03555 =
         0.04810   -0.01478   -0.00109   -0.01051
C11A  1    0.912709   -0.063559    0.296331    11.00000    0.02905    0.03662 =
         0.04645   -0.01813    0.00388   -0.01100
C12A  1    0.942728   -0.075189    0.327316    11.00000    0.03266    0.03283 =
         0.04715   -0.01568   -0.00327   -0.01024
AFIX  43
H12A  2    0.961992   -0.115253    0.338168    11.00000   -1.20000
AFIX   0

C13A  1    0.943689   -0.028548    0.341331    11.00000    0.03252    0.04128 =
         0.04820   -0.01951   -0.00104   -0.01486
AFIX  43
H13A  2    0.963471   -0.037887    0.361547    11.00000   -1.20000
AFIX   0

C14A  1    0.915538    0.033578    0.326077    11.00000    0.02909    0.03548 =
         0.04558   -0.01699    0.00346   -0.01464
C15A  1    0.914883    0.082565    0.341046    11.00000    0.02690    0.03879 =
         0.04272   -0.01521    0.00427   -0.01490
C16A  1    0.923633    0.073370    0.374610    11.00000    0.03599    0.02803 =
         0.04683   -0.01290    0.00124   -0.01045
C17A  1    0.893454    0.026097    0.396300    11.00000    0.04652    0.04061 =
         0.04809   -0.00907   -0.00376   -0.01858
PART 1
AFIX  43
H17A  2    0.862563    0.001706    0.389281    51.00000   -1.20000
AFIX   0

PART 0
C18A  1    0.908349    0.015101    0.427393    11.00000    0.07180    0.04246 =
         0.04649   -0.00683   -0.00119   -0.02627
AFIX  43
H18A  2    0.889049   -0.016642    0.441398    11.00000   -1.20000
AFIX   0

C19A  1    0.953259    0.052931    0.437341    11.00000    0.06920    0.04874 =
         0.04200   -0.00653   -0.00384   -0.02061
PART 2
AFIX  43
H19A  2    0.968912    0.043837    0.458024   -51.00000   -1.20000
AFIX   0

PART 0
C20A  1    0.975216    0.103175    0.417671    11.00000    0.05761    0.03823 =
         0.04334   -0.01130   -0.00139   -0.01973
AFIX  43
H20A  2    1.000010    0.129588    0.425502    11.00000   -1.20000
AFIX   0

C21A  1    0.960517    0.114850    0.385950    11.00000    0.04187    0.03580 =
         0.03987   -0.01131   -0.00059   -0.01143
C22A  1    0.972533    0.171659    0.365136    11.00000    0.04008    0.03226 =
         0.03816   -0.01434    0.00417   -0.01402
C23A  1    1.012578    0.212925    0.374633    11.00000    0.04367    0.03572 =
         0.03359   -0.01347   -0.00058   -0.01263
AFIX  43
H23J  2    1.039369    0.201572    0.393863    11.00000   -1.20000
AFIX   0

C24A  1    1.013575    0.270279    0.356255    11.00000    0.04074    0.03518 =
         0.03693   -0.01639    0.00556   -0.01569
C25A  1    0.973520    0.286747    0.327204    11.00000    0.04381    0.03343 =
         0.03388   -0.01397    0.00805   -0.01607
AFIX  43
H25A  2    0.972864    0.325224    0.314790    11.00000   -1.20000
AFIX   0

C26A  1    0.934589    0.246447    0.316559    11.00000    0.03416    0.03381 =
         0.03973   -0.01868    0.00382   -0.01463
C27A  1    0.885038    0.265849    0.287389    11.00000    0.04013    0.03758 =
         0.03688   -0.01630    0.00369   -0.01643
C28A  1    0.861555    0.327219    0.272389    11.00000    0.05664    0.03640 =
         0.03965   -0.01216   -0.00055   -0.02442
AFIX  43
H28A  2    0.882039    0.356191    0.279627    11.00000   -1.20000
AFIX   0

C29A  1    0.808126    0.344521    0.246930    11.00000    0.05725    0.03514 =
         0.04253   -0.00690   -0.00304   -0.01864
PART 2
AFIX  43
H29A  2    0.794031    0.385388    0.236831   -71.00000   -1.20000
AFIX   0

PART 0
C30A  1    0.774542    0.303290    0.235781    11.00000    0.05653    0.04445 =
         0.04110   -0.00811   -0.00766   -0.02469
AFIX  43
H30A  2    0.736335    0.316146    0.218991    11.00000   -1.20000
AFIX   0

C31A  1    0.799283    0.242350    0.250268    11.00000    0.05317    0.03719 =
         0.04446   -0.01061   -0.00430   -0.02449
PART 1
AFIX  43
H31A  2    0.776888    0.214282    0.242925    71.00000   -1.20000
AFIX   0

PART 0
C32A  1    0.857223    0.221090    0.275777    11.00000    0.04255    0.03485 =
         0.03573   -0.01267    0.00317   -0.02035

C33A  1    0.883542    0.156630    0.291016    11.00000    0.03557    0.03390 =
         0.04173   -0.01463    0.00353   -0.01471
C34A  1    0.885229    0.108201    0.276344    11.00000    0.03575    0.03740 =
         0.04367   -0.01682    0.00403   -0.01759
C35A  1    0.888880    0.116497    0.243311    11.00000    0.05413    0.04081 =
         0.03846   -0.01430    0.00757   -0.02661
AFIX  43
H35A  2    0.890202    0.154889    0.231130    11.00000   -1.20000
AFIX   0

C36A  1    0.890496    0.070097    0.229012    11.00000    0.05013    0.04179 =
         0.04025   -0.01653    0.00730   -0.02505
AFIX  43
H36A  2    0.893953    0.077646    0.207411    11.00000   -1.20000
AFIX   0

C37A  1    0.887039    0.010180    0.246205    11.00000    0.03524    0.03362 =
         0.04884   -0.01681    0.00659   -0.01488
C38A  1    0.883618   -0.037810    0.231360    11.00000    0.03274    0.03673 =
         0.04449   -0.01658    0.00471   -0.01309
C39A  1    0.864004   -0.027021    0.198712    11.00000    0.04142    0.03715 =
         0.04651   -0.01831    0.00586   -0.02003
C40A  1    0.812787    0.028788    0.182070    11.00000    0.04389    0.03624 =
         0.05114   -0.01614    0.00467   -0.01702
PART 1
AFIX  43
H40A  2    0.785857    0.059150    0.192783    51.00000   -1.20000
AFIX   0

PART 0
C41A  1    0.800989    0.040183    0.150315    11.00000    0.05562    0.04176 =
         0.04804   -0.01155   -0.00452   -0.01909
AFIX  43
H41A  2    0.768976    0.077876    0.139648    11.00000   -1.20000
AFIX   0

C42A  1    0.838279   -0.006191    0.135217    11.00000    0.06799    0.04496 =
         0.03851   -0.01284   -0.00018   -0.02382
PART 2
AFIX  43
H42A  2    0.834110    0.001405    0.113765   -51.00000   -1.20000
AFIX   0

PART 0
C43A  1    0.881550   -0.063433    0.150618    11.00000    0.05921    0.04414 =
         0.04527   -0.02109    0.00113   -0.01837
AFIX  43
H43A  2    0.902901   -0.094289    0.139760    11.00000   -1.20000
AFIX   0

C44A  1    0.893449   -0.075240    0.182673    11.00000    0.04286    0.03395 =
         0.04830   -0.01478    0.00444   -0.01555
C45A  1    0.929545   -0.137386    0.200184    11.00000    0.03848    0.03703 =
         0.05189   -0.01747    0.00048   -0.01707
C46A  1    0.964880   -0.185120    0.185358    11.00000    0.04475    0.04136 =
         0.04790   -0.02062   -0.00066   -0.01791
AFIX  43
H46A  2    0.970824   -0.177091    0.163772    11.00000   -1.20000
AFIX   0

C47A  1    0.922969   -0.148502    0.233045    11.00000    0.03043    0.03568 =
         0.04611   -0.01697   -0.00299   -0.01309
C48A  1    0.901166   -0.098616    0.248952    11.00000    0.02863    0.03524 =
         0.04658   -0.01843    0.00138   -0.01271
C49A  1    0.898548   -0.001847    0.278646    11.00000    0.03413    0.03026 =
         0.04652   -0.01533    0.00473   -0.01525
C50A  1    0.899488    0.046946    0.293825    11.00000    0.03070    0.03707 =
         0.04311   -0.01874    0.00633   -0.01598
C51A  1    0.908197    0.142298    0.322833    11.00000    0.03751    0.03070 =
         0.03875   -0.01454    0.00192   -0.01430
C52A  1    0.936086    0.187602    0.335165    11.00000    0.03389    0.03366 =
         0.03845   -0.01538    0.00452   -0.01341
C53A  1    1.021822   -0.296809    0.186166    11.00000    0.04252    0.03628 =
         0.05446   -0.01836    0.00148   -0.01657
C54A  1    1.093743   -0.346430    0.197192    11.00000    0.04522    0.03444 =
         0.04807   -0.01866    0.00558   -0.02124
AFIX  43
H54A  2    1.126827   -0.345758    0.213800    11.00000   -1.20000
AFIX   0

C55A  1    1.116047   -0.396639    0.183516    11.00000    0.04799    0.03203 =
         0.04485   -0.01554    0.01379   -0.02108
C56A  1    1.065217   -0.395843    0.158613    11.00000    0.04764    0.03501 =
         0.05128   -0.02184    0.01096   -0.02044
AFIX  43
H56A  2    1.079479   -0.429481    0.149505    11.00000   -1.20000
AFIX   0

C57A  1    0.994494   -0.347442    0.146744    11.00000    0.04805    0.04635 =
         0.05114   -0.02349    0.00876   -0.02592
C58A  1    0.973143   -0.297029    0.160825    11.00000    0.04066    0.04305 =
         0.05822   -0.02258   -0.00168   -0.01548
AFIX  43
H58A  2    0.926387   -0.263663    0.153234    11.00000   -1.20000
AFIX   0

C59A  1    1.191703   -0.452936    0.196279    11.00000    0.05726    0.02972 =
         0.05099   -0.01333    0.01087   -0.01702
C60A  1    1.145518   -0.506668    0.210728    11.00000    0.08925    0.03546 =
         0.06134   -0.01327    0.00961   -0.02785
AFIX 137
H60A  2    1.100381   -0.495271    0.226425    11.00000   -1.50000
H60B  2    1.191271   -0.541542    0.219901    11.00000   -1.50000
H60C  2    1.116269   -0.516504    0.194815    11.00000   -1.50000
AFIX   0

C61A  1    1.245282   -0.443044    0.220799    11.00000    0.06077    0.03547 =
         0.06689   -0.01343   -0.00278   -0.00861
AFIX 137
H61A  2    1.278703   -0.412218    0.211798    11.00000   -1.50000
H61B  2    1.287631   -0.480412    0.229222    11.00000   -1.50000
H61C  2    1.203839   -0.430166    0.237086    11.00000   -1.50000
AFIX   0

C62A  1    1.259173   -0.470590    0.169987    11.00000    0.05934    0.05249 =
         0.06014   -0.01753    0.01447   -0.01137
AFIX 137
H62A  2    1.227528   -0.482461    0.155392    11.00000   -1.50000
H62B  2    1.308051   -0.504016    0.178472    11.00000   -1.50000
H62C  2    1.284224   -0.436357    0.159620    11.00000   -1.50000
AFIX   0

C63A  1    0.937322   -0.350381    0.120294    11.00000    0.05276    0.06008 =
         0.04776   -0.02689    0.00060   -0.02554
C64A  1    0.995816   -0.362040    0.093203    11.00000    0.07748    0.22445 =
         0.06552   -0.07782    0.01126   -0.02991
AFIX 137
H64A  2    1.042530   -0.339029    0.090214    11.00000   -1.50000
H64B  2    0.959320   -0.350069    0.075151    11.00000   -1.50000
H64C  2    1.024171   -0.404709    0.096377    11.00000   -1.50000
AFIX   0

C65A  1    0.883790   -0.399208    0.132442    11.00000    0.12742    0.18408 =
         0.06815   -0.02222   -0.01133   -0.11801
AFIX 137
H65A  2    0.916920   -0.429853    0.148564    11.00000   -1.50000
H65B  2    0.875709   -0.417442    0.115805    11.00000   -1.50000
H65C  2    0.824738   -0.381343    0.140674    11.00000   -1.50000
AFIX   0

C66A  1    0.864361   -0.289354    0.109662    11.00000    0.09573    0.10860 =
         0.09875   -0.05707   -0.03534   -0.00810
AFIX 137
H66A  2    0.831844   -0.276625    0.127593    11.00000   -1.50000
H66B  2    0.821679   -0.295652    0.096564    11.00000   -1.50000
H66C  2    0.894907   -0.258436    0.098321    11.00000   -1.50000
AFIX   0

C67A  1    1.046449    0.317265    0.367308    11.00000    0.04031    0.03285 =
         0.03573   -0.01615    0.00029   -0.01241
C68A  1    1.032958    0.320924    0.398254    11.00000    0.04156    0.03527 =
         0.03343   -0.01114    0.00342   -0.01553
AFIX  43
H68A  2    1.009565    0.291132    0.412395    11.00000   -1.20000
AFIX   0

C69A  1    1.053830    0.368539    0.408637    11.00000    0.04088    0.03959 =
         0.03276   -0.01520   -0.00009   -0.01379
C70A  1    1.089498    0.411964    0.387009    11.00000    0.04601    0.03695 =
         0.03761   -0.02060    0.00397   -0.01852
AFIX  43
H70A  2    1.103703    0.443862    0.393625    11.00000   -1.20000
AFIX   0

C71A  1    1.104840    0.409464    0.355616    11.00000    0.03733    0.03318 =
         0.03451   -0.01208    0.00082   -0.01446
C72A  1    1.083705    0.361058    0.346176    11.00000    0.04332    0.03576 =
         0.02910   -0.01320    0.00247   -0.01622
AFIX  43
H72A  2    1.094583    0.357920    0.325523    11.00000   -1.20000
AFIX   0

C73A  1    1.140081    0.461033    0.332555    11.00000    0.05189    0.03094 =
         0.03872   -0.01405    0.00321   -0.01660
C74A  1    1.228865    0.469195    0.343825    11.00000    0.04726    0.04428 =
         0.04755   -0.01113    0.00357   -0.02486
AFIX 137
H74A  2    1.217543    0.478320    0.364103    11.00000   -1.50000
H74B  2    1.249222    0.502082    0.329614    11.00000   -1.50000
H74C  2    1.275450    0.432295    0.344819    11.00000   -1.50000
AFIX   0

C75A  1    1.066320    0.520301    0.330297    11.00000    0.05780    0.03595 =
         0.05601   -0.00908   -0.00282   -0.01708
AFIX 137
H75A  2    1.010754    0.515159    0.323212    11.00000   -1.50000
H75B  2    1.087362    0.552651    0.315872    11.00000   -1.50000
H75C  2    1.054601    0.530249    0.350390    11.00000   -1.50000
AFIX   0

C76A  1    1.160832    0.447353    0.300043    11.00000    0.07232    0.04859 =
         0.03573   -0.01016    0.00736   -0.02971
AFIX 137
H76A  2    1.209343    0.411439    0.300981    11.00000   -1.50000
H76B  2    1.179497    0.481218    0.286111    11.00000   -1.50000
H76C  2    1.106652    0.440835    0.292672    11.00000   -1.50000
AFIX   0

C77A  1    1.030629    0.376848    0.442385    11.00000    0.05352    0.04257 =
         0.03933   -0.02040    0.00544   -0.02154
C78A  1    1.004312    0.320105    0.463576    11.00000    0.08561    0.04754 =
         0.03598   -0.01121    0.00555   -0.02333
AFIX 137
H78A  2    0.948968    0.314345    0.456640    11.00000   -1.50000
H78B  2    0.994485    0.325624    0.484563    11.00000   -1.50000
H78C  2    1.053067    0.284949    0.462745    11.00000   -1.50000
AFIX   0

C79A  1    1.112216    0.388696    0.455958    11.00000    0.06193    0.09323 =
         0.03590   -0.02635   -0.00030   -0.03266
AFIX 137
H79A  2    1.163314    0.354380    0.456461    11.00000   -1.50000
H79B  2    1.095993    0.394672    0.476691    11.00000   -1.50000
H79C  2    1.128866    0.424520    0.443293    11.00000   -1.50000
AFIX   0

C80A  1    0.948183    0.432305    0.441389    11.00000    0.06273    0.04977 =
         0.03974   -0.02350    0.01095   -0.01563
AFIX 137
H80A  2    0.964140    0.467707    0.428015    11.00000   -1.50000
H80B  2    0.933311    0.439472    0.461970    11.00000   -1.50000
H80C  2    0.896018    0.424095    0.433566    11.00000   -1.50000
AFIX   0

PART 1
F1    4    0.776034    0.599002    0.239312    51.00000    0.34122    0.05790 =
         0.05348   -0.02731    0.02927   -0.09103

PART 0
PART 2
F2    4    0.781582    0.799399    0.195834   -51.00000    0.34122    0.05790 =
         0.05348   -0.02731    0.02927   -0.09103

F3    4    0.701959    0.941914    0.114420   -51.00000    0.14841    0.05857 =
         0.04417   -0.01239   -0.01780   -0.02754
PART 0
PART 1
F4    4    0.543079    1.014280    0.024458    51.00000    0.14841    0.05857 =
         0.04417   -0.01239   -0.01780   -0.02754

PART 0
PART 2
F6    4    0.684704    1.154020    0.215080   -61.00000    0.02573    0.02429 =
         0.02049   -0.00075   -0.01142    0.00068

F7    4    0.721296    1.016153    0.295678   -81.00000    0.05996    0.07560 =
         0.04808   -0.01860   -0.01728   -0.00044
PART 0
PART 1
F8    4    0.694746    0.951720    0.400857    81.00000    0.08665    0.04039 =
         0.05324   -0.00846   -0.01526   -0.02481

F5    4    0.550115    1.353585    0.184800    61.00000    0.13043    0.05959 =
         0.05971   -0.01803   -0.00790   -0.05457
PART 0
C0AA  1    0.648766    0.892036    0.222801    11.00000    0.03990    0.04761 =
         0.03412   -0.00713    0.00317   -0.02673

C1AA  1    0.623727    0.984690    0.101388    11.00000    0.09251    0.04606 =
         0.04017   -0.00205   -0.00656   -0.03256
PART 1
AFIX  43
H1AA  2    0.665439    0.955707    0.114516    51.00000   -1.20000
AFIX   0

PART 0
C2AA  1    0.647058    0.703971    0.329084    11.00000    0.03989    0.04471 =
         0.03680    0.00116   -0.00968   -0.02427
AFIX  43
H2AA  2    0.647741    0.664850    0.326949    11.00000   -1.20000
AFIX   0

C4    1    0.694580    0.732081    0.272780    11.00000    0.05828    0.04885 =
         0.03397   -0.00257   -0.01211   -0.03315
C4AA  1    0.628323    0.717639    0.357958    11.00000    0.03079    0.05441 =
         0.03539   -0.00143   -0.00528   -0.01908
C5    1    0.718925    0.671117    0.270014    11.00000    0.12163    0.05382 =
         0.03721   -0.00686   -0.00757   -0.04958
AFIX  43
H5    2    0.712370    0.639901    0.287000    11.00000   -1.20000
AFIX   0

C6    1    0.752553    0.658305    0.241847    11.00000    0.16840    0.05665 =
         0.04384   -0.02038   -0.00135   -0.06155
PART 2
AFIX  43
H6    2    0.761030    0.618452    0.239480   -51.00000   -1.20000
AFIX   0

PART 0
C6AA  1    0.665329    0.747722    0.302525    11.00000    0.03798    0.05198 =
         0.03323   -0.00411   -0.00674   -0.02636

C7    1    0.774628    0.701536    0.216683    11.00000    0.10773    0.05916 =
         0.04097   -0.01762   -0.00088   -0.03609
AFIX  43
H7    2    0.804527    0.690659    0.198771    11.00000   -1.20000
AFIX   0

C8    1    0.750096    0.761422    0.219511    11.00000    0.05947    0.05633 =
         0.03717   -0.00938   -0.00403   -0.03313
PART 1
AFIX  43
H8    2    0.763837    0.791445    0.202984    51.00000   -1.20000
AFIX   0

PART 0
C9    1    0.704770    0.779023    0.246611    11.00000    0.04474    0.04751 =
         0.03572   -0.00453   -0.00922   -0.02565

C10   1    0.674101    0.842873    0.248830    11.00000    0.03598    0.04392 =
         0.03322   -0.00514   -0.00230   -0.02182
C12   1    0.628042    0.882944    0.193551    11.00000    0.05316    0.04264 =
         0.03596   -0.00643    0.00089   -0.02635
AFIX  43
H12   2    0.631568    0.843388    0.191488    11.00000   -1.20000
AFIX   0

C13   1    0.603615    0.929299    0.168848    11.00000    0.06334    0.04425 =
         0.03531   -0.00341   -0.00610   -0.02913
AFIX  43
H13   2    0.589261    0.920764    0.150609    11.00000   -1.20000
AFIX   0

C14   1    0.599171    0.991539    0.169956    11.00000    0.05188    0.04481 =
         0.03464   -0.00350    0.00037   -0.02700
C15   1    0.574182    1.042234    0.144110    11.00000    0.05925    0.04276 =
         0.03573   -0.00223   -0.00069   -0.02840
C16   1    0.571126    1.034782    0.112168    11.00000    0.07732    0.04280 =
         0.03459   -0.00234   -0.00515   -0.03428
C18   1    0.616096    0.976685    0.072126    11.00000    0.10574    0.04456 =
         0.04255   -0.00752    0.00087   -0.02688
AFIX  43
H18   2    0.650997    0.942606    0.065451    11.00000   -1.20000
AFIX   0

C19   1    0.553625    1.021775    0.052449    11.00000    0.10396    0.05262 =
         0.04412   -0.00751   -0.00341   -0.03473
PART 2
AFIX  43
H19   2    0.544581    1.015807    0.033004   -51.00000   -1.20000
AFIX   0

PART 0
C20   1    0.506208    1.073717    0.061044    11.00000    0.09033    0.04448 =
         0.04519   -0.00165   -0.01517   -0.02474
AFIX  43
H20   2    0.467685    1.103473    0.047161    11.00000   -1.20000
AFIX   0

C21   1    0.515211    1.082516    0.090703    11.00000    0.08354    0.04489 =
         0.03675   -0.00028   -0.00500   -0.03406
C22   1    0.476181    1.140644    0.098632    11.00000    0.07364    0.04604 =
         0.03465    0.00352   -0.00289   -0.03311
C23   1    0.416758    1.187397    0.078991    11.00000    0.09006    0.05653 =
         0.03595    0.00248   -0.01145   -0.04037
AFIX  43
H23   2    0.396152    1.179370    0.061560    11.00000   -1.20000
AFIX   0

C24   1    0.387626    1.246218    0.085091    11.00000    0.07253    0.04581 =
         0.03648    0.00704   -0.00692   -0.03292
C25   1    0.420423    1.257340    0.111028    11.00000    0.06026    0.04086 =
         0.03925    0.00000    0.00398   -0.02475
AFIX  43
H25   2    0.402799    1.296210    0.115106    11.00000   -1.20000
AFIX   0

C26   1    0.479535    1.211327    0.131238    11.00000    0.05634    0.04550 =
         0.03842    0.00211   -0.00117   -0.02973
C27   1    0.518394    1.224941    0.157072    11.00000    0.05600    0.04716 =
         0.04182   -0.00597    0.00080   -0.03187
C28   1    0.513946    1.285615    0.158784    11.00000    0.06104    0.04059 =
         0.05507   -0.00255   -0.00812   -0.02252
AFIX  43
H28   2    0.483215    1.317734    0.143886    11.00000   -1.20000
AFIX   0

C29   1    0.555031    1.297212    0.182467    11.00000    0.06327    0.04220 =
         0.06133   -0.00922   -0.00806   -0.02517
PART 2
AFIX  43
H29   2    0.548584    1.337355    0.184077   -61.00000   -1.20000
AFIX   0

PART 0
C30   1    0.606844    1.249734    0.204452    11.00000    0.06019    0.06037 =
         0.06081   -0.01397   -0.01150   -0.03109
AFIX  43
H30   2    0.634954    1.258059    0.220299    11.00000   -1.20000
AFIX   0

C31   1    0.614437    1.190645    0.201680    11.00000    0.05291    0.04853 =
         0.05328   -0.00692   -0.00770   -0.02284
PART 1
AFIX  43
H31   2    0.652166    1.159167    0.215023    61.00000   -1.20000
AFIX   0

PART 0
C32   1    0.567034    1.175992    0.179308    11.00000    0.04821    0.04204 =
         0.04472   -0.00606   -0.00430   -0.02498

C33   1    0.569864    1.113480    0.177724    11.00000    0.04197    0.04398 =
         0.03898   -0.00743    0.00086   -0.01851
C34   1    0.588759    1.064383    0.203530    11.00000    0.03996    0.04502 =
         0.03448   -0.00462   -0.00302   -0.02008
C35   1    0.578992    1.072788    0.234668    11.00000    0.04092    0.04287 =
         0.04248   -0.00953   -0.00580   -0.01763
AFIX  43
H35   2    0.558951    1.112228    0.237873    11.00000   -1.20000
AFIX   0

C36   1    0.597231    1.026725    0.259550    11.00000    0.04026    0.04677 =
         0.03607   -0.01046   -0.00322   -0.01970
AFIX  43
H36   2    0.586598    1.035068    0.279303    11.00000   -1.20000
AFIX   0

C37   1    0.632815    0.964700    0.256565    11.00000    0.03070    0.04577 =
         0.03518   -0.00768   -0.00070   -0.01711
C38   1    0.655546    0.916272    0.282378    11.00000    0.02745    0.04656 =
         0.03484   -0.00719    0.00075   -0.01724
C39   1    0.666864    0.925619    0.313168    11.00000    0.02833    0.04426 =
         0.03445   -0.00825   -0.00008   -0.01220
C40   1    0.695415    0.976778    0.317700    11.00000    0.03702    0.04951 =
         0.03495   -0.00758   -0.00204   -0.01976
PART 1
AFIX  43
H40   2    0.709238    1.005044    0.300307    81.00000   -1.20000
AFIX   0

PART 0
C41   1    0.703653    0.986622    0.346540    11.00000    0.04102    0.05344 =
         0.04444   -0.01209   -0.00731   -0.02070
AFIX  43
H41   2    0.720278    1.021508    0.348834    11.00000   -1.20000
AFIX   0

C42   1    0.686198    0.942396    0.372424    11.00000    0.05310    0.05583 =
         0.03880   -0.01322   -0.00305   -0.02220
PART 2
AFIX  43
H42   2    0.689633    0.948982    0.392177   -81.00000   -1.20000
AFIX   0

PART 0
C43   1    0.664225    0.889727    0.369757    11.00000    0.04193    0.05479 =
         0.03140   -0.00747   -0.00078   -0.01764
AFIX  43
H43   2    0.654775    0.860750    0.387467    11.00000   -1.20000
AFIX   0

C44   1    0.655996    0.879662    0.339957    11.00000    0.02892    0.04839 =
         0.03788   -0.00401   -0.00316   -0.01468
C45   1    0.645612    0.820697    0.336020    11.00000    0.02927    0.05121 =
         0.03178   -0.00492   -0.00455   -0.01726
C46   1    0.627577    0.775900    0.361502    11.00000    0.03125    0.04614 =
         0.03580   -0.00468   -0.00495   -0.01350
AFIX  43
H46   2    0.614946    0.785143    0.381032    11.00000   -1.20000
AFIX   0

C47   1    0.662449    0.807356    0.306054    11.00000    0.02567    0.05046 =
         0.03306   -0.00287   -0.00332   -0.01782
C48   1    0.666966    0.855606    0.278728    11.00000    0.02884    0.04913 =
         0.03556   -0.00306   -0.00392   -0.01987
C49   1    0.629714    0.953296    0.226269    11.00000    0.03133    0.04698 =
         0.03251   -0.00345   -0.00173   -0.01986
C50   1    0.605165    1.002895    0.199788    11.00000    0.04198    0.04818 =
         0.03254   -0.00365   -0.00338   -0.02492
C51   1    0.553543    1.101729    0.149073    11.00000    0.05260    0.04285 =
         0.03438   -0.00219   -0.00056   -0.02547
C52   1    0.505022    1.151760    0.125770    11.00000    0.06235    0.04254 =
         0.03699    0.00077   -0.00533   -0.02927
C53   1    0.615030    0.668440    0.385345    11.00000    0.03108    0.04810 =
         0.03405    0.00310   -0.00356   -0.00942
C54   1    0.562060    0.627494    0.383535    11.00000    0.03317    0.04246 =
         0.03341    0.00224   -0.00555   -0.01252
AFIX  43
H54   2    0.532436    0.632148    0.365299    11.00000   -1.20000
AFIX   0

C55   1    0.552767    0.580195    0.408293    11.00000    0.03862    0.03793 =
         0.03262   -0.00310   -0.00309   -0.00719
C56   1    0.601059    0.573524    0.435361    11.00000    0.04679    0.03703 =
         0.03110   -0.00163   -0.00390   -0.00292
AFIX  43
H56   2    0.596888    0.541104    0.451965    11.00000   -1.20000
AFIX   0

C57   1    0.653775    0.612880    0.438135    11.00000    0.04172    0.04090 =
         0.03419   -0.00445   -0.00778   -0.00253
C58   1    0.659107    0.661783    0.412589    11.00000    0.03768    0.04480 =
         0.03583   -0.00902   -0.00407   -0.01030
AFIX  43
H58   2    0.692630    0.689929    0.414041    11.00000   -1.20000
AFIX   0

C59   1    0.499183    0.532203    0.406821    11.00000    0.04424    0.03109 =
         0.03579    0.00135   -0.00322   -0.01065
C60   1    0.568483    0.471768    0.405305    11.00000    0.05360    0.03910 =
         0.04951   -0.00868   -0.00649   -0.00826
AFIX 137
H60D  2    0.602106    0.476013    0.385660    11.00000   -1.50000
H60E  2    0.536066    0.439876    0.407501    11.00000   -1.50000
H60F  2    0.610448    0.461767    0.421809    11.00000   -1.50000
AFIX   0

C61   1    0.442642    0.550406    0.377556    11.00000    0.05399    0.04159 =
         0.05541    0.00550   -0.01637   -0.02182
AFIX 137
H61D  2    0.417366    0.517002    0.375841    11.00000   -1.50000
H61E  2    0.481569    0.560467    0.359552    11.00000   -1.50000
H61F  2    0.393634    0.585133    0.378974    11.00000   -1.50000
AFIX   0

C62   1    0.432015    0.524217    0.435170    11.00000    0.05560    0.04277 =
         0.04914   -0.00581    0.00875   -0.01938
AFIX 137
H62D  2    0.466047    0.508473    0.453770    11.00000   -1.50000
H62E  2    0.396036    0.496267    0.433170    11.00000   -1.50000
H62F  2    0.392052    0.562929    0.436259    11.00000   -1.50000
AFIX   0

C63   1    0.708689    0.604394    0.466964    11.00000    0.05746    0.05021 =
         0.03449   -0.01369   -0.01267   -0.00514
C64   1    0.689000    0.550736    0.493351    11.00000    0.06845    0.07262 =
         0.04425    0.00430   -0.01902   -0.01956
AFIX 137
H64D  2    0.623905    0.556278    0.497605    11.00000   -1.50000
H64E  2    0.718551    0.549977    0.511799    11.00000   -1.50000
H64F  2    0.712421    0.512921    0.486894    11.00000   -1.50000
AFIX   0

C65   1    0.808607    0.591232    0.457783    11.00000    0.04691    0.13188 =
         0.04340   -0.02263   -0.00994   -0.01897
AFIX 137
H65D  2    0.822607    0.558034    0.447280    11.00000   -1.50000
H65E  2    0.844128    0.580437    0.476024    11.00000   -1.50000
H65F  2    0.823355    0.626760    0.444141    11.00000   -1.50000
AFIX   0

C66   1    0.678921    0.661807    0.480502    11.00000    0.10684    0.05918 =
         0.04725   -0.01729   -0.01349   -0.00743
AFIX 137
H66D  2    0.687079    0.696748    0.464825    11.00000   -1.50000
H66E  2    0.715721    0.657548    0.497834    11.00000   -1.50000
H66F  2    0.615364    0.666993    0.487307    11.00000   -1.50000
AFIX   0

C67   1    0.328236    1.297935    0.063757    11.00000    0.07495    0.06081 =
         0.03600    0.01087   -0.00943   -0.04026
C68   1    0.341149    1.303941    0.031728    11.00000    0.07621    0.06516 =
         0.03842    0.00494   -0.00795   -0.02247
AFIX  43
H68   2    0.382286    1.273961    0.023496    11.00000   -1.20000
AFIX   0

C69   1    0.290702    1.356417    0.011813    11.00000    0.08578    0.06552 =
         0.04032    0.01022   -0.00823   -0.02650
C70   1    0.231499    1.398897    0.024461    11.00000    0.07475    0.05672 =
         0.04458    0.00793   -0.00903   -0.01866
AFIX  43
H70   2    0.197483    1.432657    0.011260    11.00000   -1.20000
AFIX   0

C71   1    0.219020    1.394643    0.056035    11.00000    0.08489    0.05142 =
         0.04351    0.01086   -0.01605   -0.03669
C72   1    0.268840    1.342362    0.075786    11.00000    0.08404    0.04205 =
         0.04156    0.00048   -0.00875   -0.03380
AFIX  43
H72   2    0.261163    1.338099    0.097224    11.00000   -1.20000
AFIX   0

C73   1    0.157930    1.447696    0.068130    11.00000    0.10178    0.03752 =
         0.05282    0.00270   -0.01551   -0.02951
C74   1    0.062870    1.463337    0.054705    11.00000    0.09900    0.05294 =
         0.05800   -0.00006   -0.01183   -0.03044
AFIX 137
H74D  2    0.068910    1.470920    0.032430    11.00000   -1.50000
H74E  2    0.026316    1.499075    0.060947    11.00000   -1.50000
H74F  2    0.033585    1.429855    0.062291    11.00000   -1.50000
AFIX   0

C75   1    0.202304    1.503407    0.058350    11.00000    0.10589    0.05311 =
         0.08649    0.01011   -0.02922   -0.03910
AFIX 137
H75D  2    0.260730    1.493958    0.067707    11.00000   -1.50000
H75E  2    0.162805    1.537649    0.065140    11.00000   -1.50000
H75F  2    0.210912    1.513185    0.036135    11.00000   -1.50000
AFIX   0

C76   1    0.144165    1.434333    0.104192    11.00000    0.13797    0.04001 =
         0.05410   -0.00007   -0.01813   -0.01845
AFIX 137
H76D  2    0.111761    1.402202    0.110860    11.00000   -1.50000
H76E  2    0.109232    1.470434    0.110492    11.00000   -1.50000
H76F  2    0.203019    1.422127    0.113451    11.00000   -1.50000
AFIX   0

C77   1    0.307817    1.366812   -0.024125    11.00000    0.09668    0.07795 =
         0.04459   -0.00343   -0.00794   -0.01387
C78   1    0.382589    1.317955   -0.034388    11.00000    0.13119    0.09143 =
         0.04740   -0.02131   -0.00411   -0.01999
AFIX 137
H78D  2    0.437291    1.312746   -0.023467    11.00000   -1.50000
H78E  2    0.395236    1.329768   -0.056339    11.00000   -1.50000
H78F  2    0.362805    1.280273   -0.029886    11.00000   -1.50000
AFIX   0

C79   1    0.220145    1.375256   -0.040272    11.00000    0.10438    0.10217 =
         0.04985   -0.01012   -0.01922   -0.03817
AFIX 137
H79D  2    0.195618    1.339527   -0.033244    11.00000   -1.50000
H79E  2    0.232641    1.381634   -0.062324    11.00000   -1.50000
H79F  2    0.176282    1.409989   -0.035544    11.00000   -1.50000
AFIX   0

C80   1    0.342540    1.427118   -0.035475    11.00000    0.10521    0.08589 =
         0.05711    0.00925   -0.00269   -0.03750
AFIX 137
H80D  2    0.293073    1.461301   -0.033545    11.00000   -1.50000
H80E  2    0.363773    1.430854   -0.056838    11.00000   -1.50000
H80F  2    0.392081    1.426205   -0.023009    11.00000   -1.50000
AFIX   0

CL13  3    0.079862    0.794916    0.105939    11.00000    0.09095    0.06745 =
         0.06407   -0.02216    0.00078   -0.02877
CL14  3   -0.040662    0.900687    0.071443    11.00000    0.10064    0.07661 =
         0.08531   -0.02758   -0.00427   -0.01247
CL15  3    0.074695    0.811951    0.039612    11.00000    0.12954    0.09367 =
         0.06139   -0.03185    0.00113   -0.02124
C5X   1    0.065967    0.848207    0.070403    11.00000    0.09011    0.06673 =
         0.06914   -0.01642    0.00322   -0.03752
AFIX  13
H5X   2    0.115007    0.870563    0.067595    11.00000   -1.20000
AFIX   0

CL10  3    0.468794    0.829736    0.137358    11.00000    0.06835    0.05719 =
         0.12988   -0.03176    0.01560   -0.01596
CL11  3    0.618539    0.735746    0.164763    11.00000    0.08199    0.06746 =
         0.06179   -0.02335   -0.00623   -0.02666
CL12  3    0.603099    0.764554    0.098809    11.00000    0.10036    0.24454 =
         0.07173   -0.06662   -0.00822    0.02739
C4X   1    0.541531    0.760662    0.134342    11.00000    0.06754    0.06453 =
         0.08043   -0.02975    0.00531   -0.02116
AFIX  13
H4X   2    0.504119    0.730536    0.136263    11.00000   -1.20000
AFIX   0

CL7   3    0.935309    0.179589    0.157152    11.00000    0.31806    0.09775 =
         0.12914    0.00301    0.08140   -0.09106
CL8   3    0.905098    0.168423    0.097469    11.00000    0.11805    0.06186 =
         0.21313   -0.02275    0.02672   -0.02249
CL9   3    0.747845    0.215046    0.132678    11.00000    0.14377    0.14232 =
         0.61195   -0.20479    0.19862   -0.08889
C3X   1    0.861151    0.213527    0.122583    11.00000    0.13536    0.07790 =
         0.22146   -0.03876    0.07029   -0.05186
AFIX  13
H3X   2    0.868582    0.255043    0.113577    11.00000   -1.20000
AFIX   0

CL16  3    0.520605    0.784841    0.444509    11.00000    0.13521    0.10877 =
         0.11410   -0.04020   -0.00686   -0.03621
CL17  3    0.619898    0.864088    0.455697    11.00000    0.43147    0.46108 =
         0.09865   -0.08341    0.05811   -0.38932
CL18  3    0.510161    0.810867    0.505886    11.00000    0.18852    0.19383 =
         0.09753   -0.01980   -0.01727   -0.07520
C6X   1    0.506628    0.841169    0.468844    11.00000    0.14131    0.11057 =
         0.15819    0.01190   -0.01728   -0.06003
AFIX  13
H6X   2    0.453161    0.875037    0.463582    11.00000   -1.20000
AFIX   0

CL1   3    0.238753    0.208159    1.019186    11.00000    0.14194    0.11259 =
         0.08623   -0.02907    0.00790   -0.06215
CL2   3    0.186257    0.182274    0.963555    11.00000    0.15936    0.20871 =
         0.11682   -0.04193   -0.04704   -0.03660
CL3   3    0.351718    0.117050    0.990944    11.00000    0.14956    0.21876 =
         0.11814   -0.08693   -0.01358    0.01693
C1X   1    0.239163    0.152803    0.999299    11.00000    0.11517    0.09239 =
         0.09611   -0.00609    0.01036   -0.03438
AFIX  13
H1X   2    0.207556    0.122573    1.012107    11.00000   -1.20000
AFIX   0

CL4   3    0.541102    0.149815    0.362540    11.00000    0.11747    0.08266 =
         0.08947   -0.03100    0.00828   -0.05374
CL5   3    0.669550    0.159853    0.309644    11.00000    0.05489    0.08833 =
         0.15607    0.01312    0.02062   -0.02137
CL6   3    0.484797    0.151042    0.302128    11.00000    0.07212    0.08058 =
         0.09249   -0.04212    0.01387   -0.02205
C2X   1    0.554922    0.178490    0.322795    11.00000    0.06228    0.05681 =
         0.10954   -0.01017    0.00215   -0.02584
AFIX  13
H2X   2    0.534881    0.223003    0.318798    11.00000   -1.20000
AFIX   0

O2    5    0.075036    0.120289    0.041322    11.00000    0.12194    0.08097 =
         0.22008    0.04802   -0.06555   -0.04629
C10X  1    0.077643    0.044579    0.014809    11.00000    0.17551    0.19265 =
         0.11442   -0.05754    0.00202   -0.03574
AFIX 137
H10A  2    0.051805    0.055536   -0.005324    11.00000   -1.50000
H10B  2    0.069687    0.004747    0.025193    11.00000   -1.50000
H10C  2    0.141996    0.044370    0.012496    11.00000   -1.50000
AFIX   0

C11X  1    0.032900    0.087160    0.032469    11.00000    0.12047    0.11432 =
         0.09495    0.01966   -0.00655   -0.01263
C12X  1   -0.072447    0.089290    0.042109    11.00000    0.14797    0.18295 =
         0.14869    0.06241   -0.03695   -0.07918
AFIX 137
H12B  2   -0.084608    0.095960    0.062857    11.00000   -1.50000
H12C  2   -0.086223    0.051300    0.041290    11.00000   -1.50000
H12D  2   -0.110134    0.121897    0.028004    11.00000   -1.50000
AFIX   0

O1    5    0.267502    0.869445    0.063851    11.00000    0.11818    0.09981 =
         0.11005   -0.04965    0.04127   -0.05374
C7X   1    0.413522    0.873512    0.041935    11.00000    0.10971    0.08397 =
         0.08952   -0.02235   -0.00033   -0.02194
AFIX 137
H7XA  2    0.433158    0.911237    0.035876    11.00000   -1.50000
H7XB  2    0.440096    0.847968    0.027654    11.00000   -1.50000
H7XC  2    0.433119    0.853232    0.062509    11.00000   -1.50000
AFIX   0

C8X   1    0.314900    0.885650    0.041584    11.00000    0.11849    0.08589 =
         0.07188   -0.03788    0.02848   -0.05145
C9X   1    0.265698    0.922709    0.011090    11.00000    0.17786    0.15556 =
         0.12550   -0.03021   -0.01014   -0.08773
AFIX 137
H9XA  2    0.299602    0.952126    0.000237    11.00000   -1.50000
H9XB  2    0.204572    0.943328    0.016250    11.00000   -1.50000
H9XC  2    0.262729    0.895414   -0.001930    11.00000   -1.50000
AFIX   0

O3    5    0.925459    0.466972    0.274078    11.00000    0.23030    0.14936 =
         0.21700    0.02917   -0.02952   -0.11934
C22X  1    0.923563    0.510273    0.250410    11.00000    0.12131    0.12944 =
         0.16054   -0.02768    0.00640   -0.06103
C23X  1    0.903826    0.510101    0.216528    11.00000    0.14746    0.18334 =
         0.14754   -0.06758    0.00598   -0.06084
AFIX 137
H23K  2    0.895267    0.470727    0.215712    11.00000   -1.50000
H23L  2    0.954835    0.518980    0.202920    11.00000   -1.50000
H23M  2    0.849210    0.540488    0.210064    11.00000   -1.50000
AFIX   0

C41X  1    0.941254    0.570575    0.254312    11.00000    0.15888    0.15664 =
         0.24209   -0.09712   -0.04030   -0.04827
AFIX 137
H41B  2    0.905712    0.582399    0.271978    11.00000   -1.50000
H41C  2    0.923743    0.601571    0.235975    11.00000   -1.50000
H41D  2    1.005390    0.565525    0.257427    11.00000   -1.50000
AFIX   0
HKLF 4

REM  lhb1501010-1_2_smart in P-1
REM R1 =  0.1334 for   43256 Fo > 4sig(Fo)  and  0.1476 for all   52971 data
REM   3550 parameters refined using    198 restraints

END

WGHT      0.2000      0.0000

REM Highest difference peak  1.478,  deepest hole -2.226,  1-sigma level  0.118
Q1    1   0.5918  0.8835  0.4540  11.00000  0.05    1.48
Q2    1   0.4831  0.8091  0.1600  11.00000  0.05    1.37
Q3    1   0.1459  0.1110  1.0115  11.00000  0.05    1.32
Q4    1   0.6245  1.0090  0.0176  11.00000  0.05    1.24
Q5    1   0.6796  0.1718  0.3360  11.00000  0.05    1.24
Q6    1   0.5087  0.1504  0.3227  11.00000  0.05    1.20
Q7    1   0.5455  0.1438  0.3873  11.00000  0.05    1.17
Q8    1   0.7356  0.2253  0.1235  11.00000  0.05    1.15
Q9    1   0.4692 -0.0474  0.4325  11.00000  0.05    1.14
Q10   1   0.4565  0.8563  0.5158  11.00000  0.05    1.06
Q11   1   0.8516  0.2298  0.1742  11.00000  0.05    1.04
Q12   1   0.4425  0.8117  0.0943  11.00000  0.05    1.02
Q13   1   0.4837  0.8244  0.0123  11.00000  0.05    0.97
Q14   1   0.9228  0.1741  0.1423  11.00000  0.05    0.96
Q15   1   0.2944  1.3256 -0.0281  11.00000  0.05    0.94
Q16   1   0.8640  0.2106  0.1635  11.00000  0.05    0.94
Q17   1   0.2777  1.2772 -0.0317  11.00000  0.05    0.93
Q18   1   0.9467 -0.3009  0.0939  11.00000  0.05    0.87
Q19   1   0.7780  0.2012  0.1565  11.00000  0.05    0.87
Q20   1   0.5207  0.8946  0.0339  11.00000  0.05    0.82
;
_shelx_res_checksum               16759
_shelx_hkl_file
;
   0   0   4 18102.8 183.419  16
   0   0  -4 18703.5 169.137  20
   0   0   5 3078.21 65.9218  16
   0   0  -5 3157.85 69.1358  17
   0   0  -5 3274.53 59.5196  20
   0   0   6 129.860 16.6752  16
   0   0  -6 156.134 15.2131  20
   0   0  -6 112.402 14.0363  17
   0   0   7 137.982 19.0535  16
   0   0  -7 118.644 15.5323  20
   0   0  -7 104.537 17.0663  17
   0   0  -8 31420.8 328.058  17
   0   0   8 29941.6 323.313  16
   0   0   9 12374.8 188.678  16
   0   0  -9 12488.9 189.963  17
   0   0  10 211.044 27.8331  16
   0   0 -10 196.832 24.6023  17
   0   0 -11 5613.21 129.267  17
   0   0  11 5622.36 131.450  16
   0   0  12 274.609 29.9866  16
   0   0 -12 270.859 28.3954  17
   0   0  13 252.136 32.1339  16
   0   0 -13 268.898 31.2902  17
   0   0 -14 748.967 51.5874  17
   0   0  14 753.792 54.1949  16
   0   0 -15 11564.0 217.300  17
   0   0  15 11327.7 221.666  16
   0   0  16 1017.51 65.0723  16
   0   0 -16 1107.16 65.6467  17
   0   0 -17 689.797 76.1079  19
   0   0 -17 705.975 55.3154  17
   0   0  17 772.858 61.3505  16
   0   0  18 156.776 28.0255  16
   0   0 -18 195.442 45.0935  19
   0   0 -18 187.409 31.2628  17
   0   0 -19 2637.57 108.738  17
   0   0  19 2766.97 122.360  16
   0   0 -19 2895.78 160.611  19
   0   0 -20 4020.52 201.916  19
   0   0  20 3699.99 147.465  16
   0   0 -20 3966.22 136.108  17
   0   0  21 26251.0 427.723  16
   0   0 -21 26983.9 393.058  17
   0   0 -22 1089.73 72.7376  17
   0   0 -22 1156.31 116.200  19
   0   0 -23 11297.6 360.485  19
   0   0 -24 23.7590 31.0638  19
   0   0 -25 744.423 100.715  19
   0   0 -26 92.3181 51.5588  19
   0   0 -27 47.1587 38.7542  19
   0   0 -28 42.1751 30.1597  19
   0   0 -29 623.231 101.913  19
   0   0 -30 8742.66 377.530  19
   0   0 -31 4089.41 256.413  19
   0   0 -32 1335.32 156.044  19
   0   0  32 1354.33 115.241   9
   0   0 -33 1147.07 152.064  19
   0   0 -33 1002.31 87.6535  13
   0   0  33 1056.78 103.683   9
   0   0  34 2171.44 148.109   9
   0   0 -34 1997.80 122.459  13
   0   0 -35 2708.94 224.958  19
   0   0 -35 2257.58 132.544  13
   0   0  35 2675.23 167.067   9
   0   0 -36 1377.31 168.032  19
   0   0 -36 1171.87 95.3013  13
   0   0  36 1349.34 118.471   9
   0   0 -37 151.184 36.8829  13
   0   0 -37 193.354 73.6331  19
   0   0  37 190.914 50.5296   9
   0   0  38 3942.59 205.242   9
   0   0 -38 3938.72 179.630  13
   0   0 -39 3698.81 172.111  13
   0   0  39 3873.23 200.752   9
   0   0  40 2744.12 171.008   9
   0   0 -40 2817.67 150.547  13
   0   0 -41 142.441 44.4454  13
   0   0  41 191.434 54.4191   9
   0   0 -42 5961.97 214.167  13
   0   0  42 5909.57 246.531   9
   0   0 -43 54.5153 32.3631  13
   0   0  43 84.5847 39.3539   9
   0   0  44 2152.82 143.206   9
   0   0  45 39.2754 29.8364   9
   0   0 -45 80.9522 27.6577   2
   0   0 -46 38.4906 21.2683   2
   0   0  46 81.5492 32.5427   9
   0   0  47 270.062 49.8103   9
   0   0  48 3.21214 24.0195   9
   0   0  49 332.316 48.8429   9
   0   0  50 382.971 49.8637   9
   0   0  51 2.22789 17.8497   9
   0  -1  51 68.7284 24.5299   9
   0  -1  50 18.5217 18.0506   9
   0  -1  49-1.36280 19.0124   9
   0  -1  48 305.348 49.8594   9
   0  -1  47 2.31753 23.7339   9
   0  -1  46 205.121 47.6135   9
   0   1 -45 788.075 71.1421   2
   0  -1  45 843.228 86.4909   9
   0  -1  44 887.008 93.3804   9
   0   1 -44 758.237 74.2683   2
   0  -1  43 13.7808 26.6341   9
   0   1 -43 25.5550 25.6533   2
   0   1 -42 2041.66 124.647  13
   0  -1  42 1977.42 141.189   9
   0   1 -41 1028.26 90.3038  13
   0  -1  41 1056.04 103.947   9
   0   1 -40 1026.35 92.6411  13
   0  -1  40 1037.95 105.684   9
   0   1 -39 954.127 89.3748  13
   0  -1  39 933.580 101.123   9
   0  -1  38 706.360 88.3469   9
   0   1 -38 731.046 80.2411  13
   0  -1  37 20573.3 479.487   9
   0   1 -37 20236.4 424.233  13
   0   1 -36 1177.96 162.926  19
   0  -1  36 945.486 107.605   9
   0   1 -36 1046.87 96.8099  13
   0  -1  35 15618.2 409.227   9
   0   1 -35 15974.1 565.624  19
   0   1 -35 15392.0 357.150  13
   0  -1  34 21003.3 471.491   9
   0   1 -34 21720.1 647.096  19
   0   1 -33 9044.46 267.717  13
   0  -1  33 9807.54 314.177   9
   0   1 -32 3487.21 158.088  13
   0   1 -32 3698.26 259.324  19
   0  -1  32 3825.64 188.339   9
   0   1 -31 2171.70 192.492  19
   0   1 -30 835.779 119.856  19
   0   1 -29 77.1484 48.0997  19
   0   1 -28 4097.91 250.909  19
   0   1 -27 357.857 75.7425  19
   0   1 -26 137.313 56.4542  19
   0   1 -25-23.6191 39.7895  19
   0   1 -24 63.6988 33.9519  19
   0  -1  23 2277.89 120.700  16
   0   1 -23 2452.45 172.310  19
   0  -1  22 554.794 59.3330  16
   0   1 -22 532.325 80.3707  19
   0  -1  21 5393.58 176.003  16
   0   1 -21 5667.54 242.725  19
   0  -1  20 12156.7 268.302  16
   0   1 -20 12535.7 233.652  17
   0  -1  19 2040.63 100.814  16
   0   1 -19 2063.98 138.562  19
   0   1 -19 2131.89 90.3962  17
   0  -1  18 65.8370 19.4239  16
   0   1 -18 97.0483 37.7137  19
   0   1 -18 81.6859 18.8008  17
   0  -1  17 22273.3 344.538  16
   0   1 -17 22556.8 316.979  17
   0   1 -16 2093.83 86.8706  17
   0  -1  16 2257.76 99.0023  16
   0   1 -15 3564.36 108.915  17
   0  -1  15 3345.12 117.223  16
   0   1 -14 8029.41 166.227  17
   0  -1  14 8188.70 180.702  16
   0   1 -13 626.412 45.6138  17
   0   1 -13 545.877 44.1438  20
   0  -1  13 610.379 47.7476  16
   0  -1  12 48.9137 17.7486  16
   0   1 -12 43.8584 14.9991  17
   0   1 -12 83.3760 19.9599  20
   0  -1  11 3284.04 99.7170  16
   0   1 -11 3286.93 97.1557  20
   0   1 -11 3263.82 93.6202  17
   0   1 -10 8999.28 163.701  20
   0   1 -10 9078.68 157.081  17
   0  -1  10 9067.06 165.288  16
   0   1  -9 2614.06 81.3576  20
   0   1  -9 2725.53 77.4298  17
   0   1  -8 974.825 47.9340  20
   0   1  -8 1072.33 45.7910  17
   0  -1   8 956.705 46.5572  16
   0  -1   7 828.484 41.1128  16
   0   1  -7 864.412 43.0226  20
   0   1  -6 10381.0 154.676  20
   0  -1   6 10008.0 144.904  16
   0  -1   5 35500.7 324.361  16
   0  -1   4 47537.2 396.968  16
   0  -1   3 6205.92 91.9126  16
   0  -1  -3 13782.1 155.368  17
   0  -1  -4 5820.64 98.1476  17
   0   1   5 150.590 15.8070  16
   0  -1  -5 117.379 15.3395  17
   0   1   6 21715.7 239.939  16
   0  -1  -6 21361.0 249.177  17
   0   1   7 4661.51 98.8903  16
   0  -1  -7 4618.03 106.183  17
   0   1   8 19901.7 247.835  16
   0  -1  -8 20262.3 257.730  17
   0  -1  -9 65.9902 19.6955  17
   0   1   9 82.9692 21.0536  16
   0  -1 -10 3026.69 96.5330  17
   0   1  10 2875.84 90.6873  16
   0  -1 -11 4869.89 126.872  17
   0   1  11 4764.49 121.545  16
   0  -1 -12 3485.80 109.355  17
   0   1  12 3137.54 103.034  16
   0  -1 -13 13445.4 236.538  17
   0   1  13 12691.7 226.469  16
   0  -1 -14 4614.95 134.797  17
   0   1  14 4506.92 133.845  16
   0  -1 -15 8560.52 189.939  17
   0   1  15 8076.33 189.204  16
   0  -1 -16 1207.49 91.0881  19
   0  -1 -16 1296.27 74.0021  17
   0   1  16 1176.10 75.3503  16
   0  -1 -17 41356.0 610.057  19
   0  -1 -17 43106.2 514.928  17
   0   1  17 41397.0 525.182  16
   0  -1 -18 527.686 64.7109  19
   0  -1 -18 554.602 52.1573  17
   0  -1 -19 8888.23 215.110  17
   0  -1 -19 8942.49 272.990  19
   0  -1 -20 496.870 51.9668  17
   0  -1 -20 481.098 69.7603  19
   0  -1 -21 1049.05 100.554  19
   0  -1 -21 906.933 69.1495  17
   0  -1 -22 4229.17 152.937  17
   0  -1 -22 4353.73 215.820  19
   0  -1 -23 172.151 38.2401  17
   0  -1 -23 159.385 50.4846  19
   0  -1 -24 128.329 31.0523  17
   0  -1 -24 190.455 62.0486  19
   0  -1 -25 557.558 89.0655  19
   0  -1 -26 140.360 56.1422  19
   0  -1 -27 2060.29 166.032  19
   0  -1 -28 1512.39 145.240  19
   0  -1 -29 837.230 113.581  19
   0  -1 -30 3955.61 242.514  19
   0  -1 -31 1754.20 167.588  19
   0  -1 -32 794.421 118.413  19
   0   1  33 2308.82 149.407   9
   0  -1 -33 2420.88 203.179  19
   0  -1 -33 2214.54 124.098  13
   0  -1 -34 1955.84 117.523  13
   0   1  34 1910.45 138.065   9
   0  -1 -34 2138.15 193.986  19
   0  -1 -35 502.066 62.3665  13
   0  -1 -35 619.008 109.344  19
   0   1  35 536.675 77.7389   9
   0   1  36 44.0875 32.0379   9
   0  -1 -36 29.8239 26.0342  13
   0  -1 -36 36.2039 41.2441  19
   0   1  37 203.073 52.3578   9
   0  -1 -37 225.581 46.5401  13
   0  -1 -37 247.374 86.6161  19
   0   1  38 3109.40 180.875   9
   0  -1 -38 3012.99 152.853  13
   0   1  39 453.895 71.4685   9
   0  -1 -39 428.779 60.2020  13
   0  -1 -40 4858.44 197.572  13
   0   1  40 5259.49 235.582   9
   0   1  41 815.662 94.5685   9
   0  -1 -41 671.430 74.1859  13
   0   1  42 617.146 81.7515   9
   0  -1 -42 573.662 67.7361  13
   0  -1 -43-23.5102 28.0847  13
   0   1  43 36.6508 25.5337   9
   0   1  44 77.6304 34.3521   9
   0  -1 -44 41.3420 24.4142  13
   0   1  45 72.1113 31.3101   9
   0  -1 -45 37.8378 24.4271  13
   0   1  46 668.106 78.3519   9
   0  -1 -47 100.013 24.9583   2
   0   1  47 103.686 36.6268   9
   0   1  48-0.62582 22.5003   9
   0   1  49 41.7157 25.5050   9
   0   1  50 160.501 33.7257   9
   0   1  51 389.046 47.0554   9
   0   1  52-11.4812 15.9638   9
   0  -2  50-2.70932 16.4656   9
   0  -2  49 530.471 58.3472   9
   0  -2  48 88.0258 29.5066   9
   0  -2  47 452.248 58.9003   9
   0  -2  46 20.7849 24.0277   9
   0  -2  45 499.051 67.8556   9
   0   2 -44 2111.86 116.696   2
   0  -2  44 2078.23 136.313   9
   0  -2  43 397.404 65.5122   9
   0   2 -43 524.823 63.5863   2
   0  -2  42 575.406 78.8639   9
   0   2 -42 425.528 59.5472   2
   0   2 -41 347.467 55.8778   2
   0  -2  41 296.428 58.1250   9
   0   2 -40 204.699 44.6242  13
   0  -2  40 195.857 51.7909   9
   0  -2  39 214.445 51.9299   9
   0   2 -39 210.713 46.5808  13
   0  -2  38 46.4174 34.0858   9
   0   2 -38 51.8803 28.2094  13
   0  -2  37 26.4697 30.1254   9
   0   2 -37 31.4708 25.8569  13
   0  -2  36 9546.62 320.033   9
   0   2 -36 9204.11 281.759  13
   0  -2  35 35363.0 639.826   9
   0   2 -35 33332.0 567.431  13
   0  -2  34 220.930 62.0824   9
   0   2 -34 298.258 63.4582  13
   0   2 -34 335.739 103.320  19
   0   2 -33 18598.3 603.632  19
   0  -2  33 17787.4 430.911   9
   0   2 -33 17223.6 379.204  13
   0   2 -32 245.807 46.9730  13
   0  -2  32 288.530 57.5999   9
   0   2 -32 236.805 71.0709  19
   0   2 -31 5822.07 207.339  13
   0   2 -31 6731.81 341.765  19
   0  -2  31 6343.74 243.419   9
   0   2 -30 999.405 133.987  19
   0   2 -29 4657.50 278.021  19
   0   2 -28 191.100 64.5613  19
   0   2 -27 687.759 103.660  19
   0   2 -26 1484.51 147.998  19
   0   2 -25 81.5072 44.4752  19
   0   2 -24 769.063 105.378  19
   0  -2  23 96.1297 28.5884  16
   0   2 -23 88.0776 36.1253  19
   0  -2  22 1369.07 90.8292  16
   0   2 -22 1454.48 130.225  19
   0  -2  21 484.378 58.0268  16
   0   2 -21 587.477 92.1647  19
   0   2 -20 640.552 84.6599  19
   0  -2  20 530.989 55.8196  16
   0   2 -19 1430.28 128.388  19
   0  -2  19 1329.24 88.4739  16
   0   2 -18 5076.97 213.407  19
   0  -2  18 5001.49 158.329  16
   0   2 -18 4880.11 126.640  17
   0  -2  17 540.789 50.1496  16
   0   2 -17 536.616 41.6755  17
   0  -2  16 614.783 54.1555  16
   0   2 -16 612.660 43.1525  17
   0   2 -16 660.597 56.7876  20
   0  -2  15 9678.73 205.375  16
   0   2 -15 9650.02 178.903  17
   0   2 -15 9610.08 211.055  20
   0   2 -14 6470.57 139.136  17
   0   2 -14 6196.11 163.727  20
   0  -2  14 6432.55 160.476  16
   0  -2  13 134.521 26.1702  16
   0   2 -13 113.829 20.9106  17
   0   2 -13 165.111 29.5359  20
   0   2 -12 24.7801 15.4801  20
   0  -2  12 20.3645 15.2404  16
   0   2 -12 39.3404 14.4042  17
   0   2 -11 6433.01 129.416  17
   0  -2  11 6141.90 140.680  16
   0   2 -11 6103.22 152.399  20
   0   2 -10 58.2955 20.6844  20
   0  -2  10 76.8787 18.7258  16
   0  -2   9 76.1430 18.7312  16
   0   2  -9 60.5711 21.1035  20
   0  -2   8 3246.42 89.8464  16
   0  -2   7 11177.4 171.873  16
   0  -2   6 80911.2 673.953  16
   0  -2   5 7778.23 125.115  16
   0  -2   4 46226.2 409.400  16
   0  -2   3 264.583 19.3310  16
   0  -2   2 29423.6 259.528  17
   0  -2   1 1381.39 37.7209  17
   0  -2   0 39541.8 331.086  17
   0  -2  -1 2626.52 59.2763  17
   0  -2  -2 1048.50 38.6975  17
   0  -2  -3 6245.60 106.843  17
   0  -2  -3 6570.09 71.9841  19
   0  -2  -4 30530.9 265.576  19
   0  -2  -4 28769.7 305.093  17
   0  -2  -5 63656.9 559.579  17
   0  -2  -6 20082.6 257.097  17
   0  -2  -7 9896.81 171.307  17
   0  -2  -8 12459.5 203.477  17
   0  -2  -9 2449.90 89.5595  17
   0  -2 -10 642.980 47.4971  17
   0  -2 -11 6297.16 153.194  17
   0  -2 -12 23.7006 15.7015  17
   0  -2 -13 155.417 29.0032  17
   0  -2 -14 1064.52 67.7552  17
   0  -2 -14 992.408 75.7997  19
   0  -2 -15 6086.72 191.345  19
   0  -2 -15 6248.60 169.512  17
   0  -2 -16 5332.28 185.418  19
   0  -2 -16 5482.54 160.812  17
   0  -2 -17 84.5109 35.3516  19
   0  -2 -17 62.3573 25.1179  17
   0  -2 -18 22236.1 363.334  17
   0  -2 -18 22243.4 421.033  19
   0  -2 -19 1452.20 89.0116  17
   0  -2 -19 1351.42 110.096  19
   0  -2 -20 6687.91 193.873  17
   0  -2 -20 6738.55 243.285  19
   0  -2 -21 10450.2 250.384  17
   0  -2 -21 10698.1 313.044  19
   0  -2 -22 4341.22 162.128  17
   0  -2 -22 4609.40 214.742  19
   0  -2 -23 8311.71 295.982  19
   0  -2 -23 8295.00 231.177  17
   0  -2 -24 7685.17 225.271  17
   0  -2 -24 7772.03 288.603  19
   0  -2 -25 780.362 72.5834  17
   0  -2 -25 634.789 89.1792  19
   0  -2 -26 9881.82 345.408  19
   0  -2 -27 661.649 100.651  19
   0  -2 -28 429.409 82.7843  19
   0  -2 -29 1565.52 145.048  19
   0  -2 -30 3161.33 215.147  19
   0  -2 -31 40.1317 43.0401  19
   0  -2 -32 4347.09 265.847  19
   0  -2 -33 75.6321 47.5178  19
   0  -2 -33 84.2986 30.7469  13
   0   2  33 67.7748 37.2620   9
   0  -2 -34 1263.89 146.394  19
   0   2  34 1264.68 113.446   9
   0  -2 -34 1038.06 86.7444  13
   0   2  35 1488.62 124.394   9
   0  -2 -35 1417.47 165.374  19
   0  -2 -35 1319.45 98.7059  13
   0  -2 -36 232.390 45.8919  13
   0   2  36 307.446 63.9645   9
   0  -2 -36 286.050 83.0977  19
   0   2  37 1117.42 110.770   9
   0  -2 -37 1066.09 90.0278  13
   0  -2 -37 987.825 143.871  19
   0   2  38 903.192 99.3818   9
   0  -2 -38 722.417 74.5895  13
   0   2  39 686.203 87.6408   9
   0  -2 -39 598.152 72.2187  13
   0   2  40 3086.07 181.860   9
   0  -2 -40 2972.11 151.617  13
   0   2  41 1524.21 128.662   9
   0  -2 -41 1545.88 108.960  13
   0   2  42 51.3971 33.6665   9
   0  -2 -42-20.0037 26.4925  13
   0   2  43 74.4936 39.1886   9
   0  -2 -43 125.509 36.2457  13
   0  -2 -44 268.664 45.2527  13
   0   2  44 289.217 56.5981   9
   0  -2 -45 6.46006 21.9944  13
   0   2  45 59.8905 33.6202   9
   0  -2 -46 224.308 42.0571  13
   0   2  46 169.260 42.3517   9
   0   2  47-3.17775 25.2128   9
   0   2  48 210.121 46.0473   9
   0   2  49 341.311 51.6330   9
   0   2  50 361.816 50.6849   9
   0   2  51 57.1653 24.8729   9
   0   2  52 14.6453 17.9653   9
   0  -3  50 14.1280 14.5869   9
   0  -3  49 35.1036 21.6189   9
   0  -3  48 23.3135 20.4755   9
   0  -3  47 749.255 71.5586   9
   0  -3  46 630.175 69.6286   9
   0  -3  45 356.803 54.9137   9
   0  -3  44 108.055 33.2465   9
   0   3 -43 1289.33 92.5879   2
   0  -3  43 1359.46 111.068   9
   0   3 -42 59.2895 25.2019   2
   0  -3  42 30.4801 24.0169   9
   0   3 -41 648.194 71.4473   2
   0  -3  41 718.858 85.7061   9
   0   3 -40 534.424 65.7510   2
   0  -3  40 486.219 70.8412   9
   0   3 -39 77.2897 33.0355   2
   0  -3  39 134.665 46.5179   9
   0  -3  38 45.9477 36.0126   9
   0   3 -37 6754.05 242.999  13
   0  -3  37 7178.96 278.172   9
   0   3 -36 518.371 72.9451  13
   0  -3  36 467.197 72.9900   9
   0   3 -35 604.747 76.4571  13
   0   3 -35 735.566 136.505  19
   0  -3  35 606.636 87.2450   9
   0  -3  34 22118.4 492.820   9
   0   3 -34 20596.0 433.896  13
   0   3 -34 22584.0 695.160  19
   0  -3  33 31087.7 595.252   9
   0   3 -33 31376.6 540.254  13
   0   3 -32 906.391 87.3534  13
   0  -3  32 1157.83 108.761   9
   0   3 -32 1256.56 155.841  19
   0   3 -31 61.6590 31.5978  13
   0  -3  31 32.1602 25.8894   9
   0   3 -31 87.6143 50.2286  19
   0   3 -30 127.695 48.7594  19
   0  -3  30 104.983 38.5990   9
   0   3 -29 1922.16 181.040  19
   0   3 -28 2592.99 203.627  19
   0   3 -27 1611.51 165.185  19
   0   3 -26 187.928 59.9987  19
   0   3 -25 1074.79 126.433  19
   0   3 -24 196.375 60.7985  19
   0   3 -23 649.078 100.180  19
   0  -3  22 3079.32 134.574  16
   0   3 -22 3274.39 204.101  19
   0   3 -21 6779.42 278.975  19
   0  -3  21 6375.61 193.366  16
   0   3 -20 5799.31 254.429  19
   0  -3  20 5907.50 183.263  16
   0   3 -19 9962.68 320.094  19
   0  -3  19 9851.31 235.831  16
   0  -3  18 3344.89 130.855  16
   0   3 -18 3256.56 138.611  20
   0   3 -18 3269.91 179.315  19
   0   3 -17 4543.04 159.930  20
   0  -3  17 4588.03 151.024  16
   0   3 -17 4466.49 201.110  19
   0   3 -16 6999.31 143.060  17
   0  -3  16 7560.70 189.346  16
   0   3 -16 7287.31 201.756  20
   0  -3  15 2435.61 105.569  16
   0   3 -15 2464.15 116.980  20
   0   3 -15 2339.57 79.3280  17
   0   3 -14 3173.20 128.121  20
   0  -3  14 3158.61 114.779  16
   0   3 -14 3049.34 90.4440  17
   0  -3  13 7816.45 177.456  16
   0   3 -13 7872.43 201.139  20
   0   3 -13 7894.98 149.263  17
   0  -3  12 20322.8 299.339  16
   0   3 -12 20428.3 334.159  20
   0   3 -11 9007.34 205.638  20
   0  -3  11 9029.87 181.245  16
   0   3 -10 1545.80 81.9085  20
   0  -3  10 1529.03 68.5113  16
   0  -3   9 647.569 45.2903  16
   0  -3   8 1370.90 61.0243  16
   0  -3   7 320.498 31.9017  16
   0  -3   6 51684.3 491.335  16
   0  -3   5 27677.1 305.696  16
   0  -3   4 16757.9 212.182  16
   0  -3   3 9466.32 132.664  17
   0  -3   2 356.313 24.7030  17
   0  -3   1 1376.93 47.1268  17
   0  -3   0 45603.7 410.072  17
   0   3   1 1477.52 46.0332   1
   0  -3  -1 1617.52 56.1592  17
   0   3   2 2847.02 64.2835   1
   0  -3  -2 5499.74 105.616  17
   0  -3  -3 19223.2 242.124  17
   0   3   3 21300.7 213.828   1
   0   3   4 36522.6 331.159   1
   0  -3  -4 37031.7 288.882  19
   0  -3  -5 640.761 40.6115  17
   0  -3  -5 686.851 26.8338  19
   0  -3  -6 7900.92 119.610  19
   0  -3  -6 7619.55 151.322  17
   0  -3  -7 451.528 44.0362  17
   0  -3  -7 567.834 36.1252  19
   0  -3  -8 18788.6 273.036  17
   0  -3  -8 18884.2 242.691  19
   0  -3  -9 845.219 49.5169  19
   0  -3  -9 800.404 56.1582  17
   0  -3 -10 974.451 61.1416  17
   0  -3 -10 950.862 56.8308  19
   0  -3 -11 649.856 53.0149  17
   0  -3 -11 566.581 51.8965  19
   0  -3 -12 275.736 36.8006  17
   0  -3 -12 248.921 34.7946  19
   0  -3 -13 944.246 66.9840  17
   0  -3 -13 914.725 66.3902  19
   0  -3 -14 1011.83 75.8707  19
   0  -3 -14 1029.21 73.5792  17
   0  -3 -15 23215.3 379.971  19
   0  -3 -15 22796.6 361.936  17
   0  -3 -16 11647.0 252.320  17
   0  -3 -16 11476.8 267.920  19
   0  -3 -17 21937.3 397.583  19
   0  -3 -17 21175.1 363.091  17
   0  -3 -18 328.976 50.5251  19
   0  -3 -18 323.391 47.4753  17
   0  -3 -19 12536.7 279.721  17
   0  -3 -19 13456.3 327.124  19
   0  -3 -20 423.804 64.4685  19
   0  -3 -20 392.646 52.4237  17
   0  -3 -21 8215.27 270.365  19
   0  -3 -21 8225.64 229.614  17
   0  -3 -22 325.898 64.2160  19
   0  -3 -22 258.366 48.4496  17
   0  -3 -23 6265.40 211.323  17
   0  -3 -23 6749.79 255.065  19
   0  -3 -24 22087.8 417.205  17
   0  -3 -24 22043.6 495.319  19
   0  -3 -25 318.829 59.2557  19
   0  -3 -25 321.263 51.6366  17
   0  -3 -26 75.9889 40.7673  19
   0  -3 -26 62.6861 26.2390  17
   0  -3 -27 3266.07 157.754  17
   0  -3 -27 3373.83 204.276  19
   0  -3 -28 2569.22 179.215  19
   0  -3 -29 247.895 66.3928  19
   0  -3 -30 2798.66 197.279  19
   0  -3 -31 1899.57 167.586  19
   0  -3 -32 275.614 68.0536  19
   0  -3 -33 1571.27 157.113  19
   0   3  33 1523.91 122.421   9
   0  -3 -34 106.109 35.5497  13
   0   3  34 94.8602 39.2807   9
   0  -3 -34 144.260 62.6608  19
   0  -3 -35 1079.20 139.750  19
   0  -3 -35 1095.46 90.4740  13
   0   3  35 1266.46 116.476   9
   0  -3 -36 353.124 88.7640  19
   0   3  36 485.106 74.4522   9
   0  -3 -36 397.047 55.8177  13
   0  -3 -37 110.251 54.5004  19
   0   3  37 124.399 42.5092   9
   0  -3 -37 88.7725 30.7931  13
   0   3  38 1892.93 141.443   9
   0  -3 -38 1916.99 118.446  13
   0  -3 -38 1644.14 171.327  19
   0  -3 -39 1309.37 100.033  13
   0   3  39 1352.81 119.913   9
   0  -3 -40 684.263 72.5536  13
   0   3  40 872.923 98.0625   9
   0   3  41 183.776 50.5920   9
   0  -3 -41 186.989 38.6626  13
   0   3  42 44.3396 33.8584   9
   0  -3 -42 40.8422 27.2344  13
   0   3  43 25.1110 26.7396   9
   0  -3 -43 10.3470 25.8586  13
   0  -3 -44 822.363 77.1049  13
   0   3  44 906.464 94.5344   9
   0  -3 -45 94.6203 33.2156  13
   0   3  45 104.361 40.5889   9
   0  -3 -46 231.812 40.6624  13
   0   3  46 179.353 41.8995   9
   0  -3 -47 11.1241 18.7351  13
   0   3  47 17.6708 26.3346   9
   0   3  48 104.533 33.7848   9
   0   3  49 19.5213 21.9612   9
   0   3  50 209.419 40.0415   9
   0   3  51-16.4951 18.2228   9
   0   3  52 45.5092 20.6160   9
   0  -4  49 83.3048 22.7820   9
   0  -4  48 32.9243 18.5383   9
   0  -4  47 5.02708 18.9564   9
   0  -4  46 42.3859 26.5915   9
   0  -4  45 198.653 42.4393   9
   0  -4  44 109.058 37.6593   9
   0  -4  43 175.925 44.7870   9
   0   4 -42 128.862 32.8862   2
   0  -4  42 104.555 37.6352   9
   0   4 -41 1759.75 112.550   2
   0  -4  41 1866.89 134.591   9
   0   4 -40 424.182 59.0931   2
   0  -4  40 621.257 82.9786   9
   0  -4  39 244.236 53.8017   9
   0   4 -39 222.531 41.4497   2
   0   4 -38 838.819 82.8660   2
   0  -4  38 730.508 88.2372   9
   0  -4  37 4660.29 221.868   9
   0   4 -37 4510.36 197.535   2
   0   4 -36 1522.64 115.888   2
   0  -4  36 1678.06 134.412   9
   0  -4  35 3017.88 178.603   9
   0   4 -35 3087.45 163.838   2
   0   4 -35 3179.14 164.866  13
   0   4 -34 1689.10 122.213  13
   0   4 -34 1954.00 211.896  19
   0  -4  34 1629.31 132.426   9
   0   4 -33 2502.90 145.773  13
   0  -4  33 2620.19 164.471   9
   0   4 -33 2867.92 241.488  19
   0   4 -32 599.227 72.8858  13
   0  -4  32 600.652 82.7374   9
   0   4 -32 823.659 132.467  19
   0   4 -31 3797.16 269.174  19
   0   4 -31 3376.15 163.705  13
   0  -4  31 3454.46 184.106   9
   0   4 -30 423.633 95.5923  19
   0  -4  30 303.115 59.3037   9
   0   4 -30 359.272 57.7971  13
   0   4 -29 787.922 115.584  19
   0   4 -28 139.704 53.8478  19
   0   4 -27 621.225 105.043  19
   0   4 -26 14085.5 472.952  19
   0   4 -25 816.592 114.371  19
   0   4 -24 190.179 61.3976  19
   0   4 -23 33.2084 27.1419  19
   0   4 -22 201.715 61.2326  19
   0   4 -21 3861.00 216.956  19
   0  -4  21 3601.83 146.689  16
   0  -4  20 3441.18 141.509  16
   0   4 -20 3369.59 200.263  19
   0   4 -19 166.749 52.8394  19
   0  -4  19 135.744 36.0423  16
   0   4 -19 141.089 37.6284  20
   0   4 -18 4676.34 219.798  19
   0  -4  18 4851.52 162.734  16
   0   4 -18 4845.71 181.916  20
   0   4 -17 8103.18 280.292  19
   0   4 -17 8210.41 235.178  20
   0  -4  17 8523.65 213.844  16
   0   4 -16 52.0142 34.3189  19
   0  -4  16 19.0132 18.7779  16
   0   4 -16 58.8885 26.6501  20
   0  -4  15 28819.1 410.346  16
   0   4 -15 28309.5 319.730  17
   0   4 -15 29629.7 463.589  20
   0   4 -14 4562.68 167.238  20
   0   4 -14 4435.91 108.257  17
   0  -4  14 4613.06 144.164  16
   0   4 -13 12508.7 276.291  20
   0  -4  13 11795.8 234.080  16
   0   4 -12 3840.67 148.125  20
   0  -4  12 3878.37 124.736  16
   0  -4  11 2360.50 96.8351  16
   0   4 -11 2776.58 124.727  20
   0  -4  10 534.990 45.5787  16
   0  -4   9 40141.7 452.432  16
   0  -4   8 722.982 47.8927  16
   0  -4   7 1918.72 77.4208  16
   0  -4   6 8098.91 159.589  16
   0  -4   5 58466.2 555.793  16
   0  -4   4 228910. 1688.95  17
   0  -4   4 225629. 1715.70  16
   0  -4   3 5850.24 79.7626  18
   0  -4   3 5796.41 112.863  17
   0  -4   2 132802. 1036.95  17
   0  -4   1 361.644 28.9462  17
   0  -4   0 4416.64 102.185  17
   0  -4  -1 9057.62 161.215  17
   0   4   1 9746.46 149.697   1
   0   4   2 59455.5 522.480   1
   0  -4  -2 63687.0 567.399  17
   0   4   3 6986.69 119.634   1
   0  -4  -3 8680.59 156.027  17
   0  -4  -4 5650.63 131.291  17
   0   4   4 5340.66 100.443   1
   0   4   5 61059.3 523.487   1
   0  -4  -5 60586.4 591.293  17
   0  -4  -6 14943.3 243.224  17
   0  -4  -6 16635.8 169.422  19
   0  -4  -7 213.129 18.6296  19
   0  -4  -7 204.713 31.7370  17
   0  -4  -8 142.509 27.5641  17
   0  -4  -8 189.672 21.3454  19
   0  -4  -9 356.689 42.3241  17
   0  -4  -9 453.456 33.1777  19
   0  -4 -10 399.915 36.1518  19
   0  -4 -10 338.320 41.0625  17
   0  -4 -11 87.0825 24.3287  17
   0  -4 -11 82.0332 22.9138  19
   0  -4 -12 724.280 56.9693  17
   0  -4 -12 741.873 52.7280  19
   0  -4 -13 4365.30 139.518  19
   0  -4 -13 4425.21 147.791  17
   0  -4 -14 229.459 36.4402  17
   0  -4 -14 222.754 37.4623  19
   0  -4 -15 1685.70 97.0552  17
   0  -4 -15 1740.20 95.8138  19
   0  -4 -16 3545.33 140.441  19
   0  -4 -16 3309.64 135.465  17
   0  -4 -17 724.713 67.4407  17
   0  -4 -17 693.728 67.8630  19
   0  -4 -18 11750.1 273.442  17
   0  -4 -18 12208.2 290.243  19
   0  -4 -19 3669.99 151.815  17
   0  -4 -19 3666.37 159.375  19
   0  -4 -20 8682.83 258.242  19
   0  -4 -20 8660.95 242.575  17
   0  -4 -21 8526.60 249.298  17
   0  -4 -21 9098.21 272.763  19
   0  -4 -22 31227.2 550.942  19
   0  -4 -22 30779.4 505.205  17
   0  -4 -23 589.246 73.8214  19
   0  -4 -23 542.288 63.0346  17
   0  -4 -24 677.265 73.4566  17
   0  -4 -24 652.101 80.2927  19
   0  -4 -25 6106.80 249.873  19
   0  -4 -25 6026.05 216.182  17
   0  -4 -26 7136.88 239.490  17
   0  -4 -26 7349.79 281.101  19
   0  -4 -27 3776.51 175.372  17
   0  -4 -27 3810.78 208.449  19
   0  -4 -28 926.397 111.962  19
   0  -4 -28 939.109 94.0149  17
   0  -4 -29 6925.57 294.964  19
   0  -4 -30 1030.00 120.749  19
   0  -4 -31 205.653 57.8429  19
   0  -4 -32 435.638 83.6275  19
   0   4  33 2801.62 163.357   9
   0  -4 -33 2749.22 205.584  19
   0   4  34 1903.59 137.737   9
   0  -4 -34 1743.33 110.675  13
   0  -4 -34 1790.16 170.659  19
   0  -4 -35 202.906 40.9951  13
   0   4  35 229.258 50.2297   9
   0  -4 -35 124.142 48.7989  19
   0  -4 -36 410.327 88.7364  19
   0  -4 -36 311.334 49.8807  13
   0   4  36 377.989 64.7049   9
   0  -4 -37 451.382 86.1630  19
   0   4  37 442.548 71.7586   9
   0  -4 -37 561.761 67.1634  13
   0  -4 -38 622.326 102.022  19
   0   4  38 612.198 83.8993   9
   0  -4 -38 528.622 66.4885  13
   0  -4 -39 72.9402 32.9514  13
   0   4  39 54.2355 36.8246   9
   0  -4 -40 456.268 59.2407  13
   0   4  40 447.056 74.9634   9
   0   4  41 41.8719 33.2983   9
   0  -4 -41 15.6423 19.9400  13
   0  -4 -42 117.896 37.9868  13
   0   4  42 132.711 47.0527   9
   0  -4 -43 268.980 46.4665  13
   0   4  43 349.411 64.8323   9
   0   4  44 976.059 98.2333   9
   0  -4 -44 1082.67 86.0422  13
   0  -4 -45 626.402 65.1904  13
   0   4  45 571.900 75.4410   9
   0  -4 -46 812.608 72.6713  13
   0   4  46 800.622 86.4827   9
   0  -4 -47 93.8412 28.0810  13
   0   4  47 64.0569 31.8961   9
   0  -4 -48 430.535 48.8727  13
   0   4  48 433.830 61.2356   9
   0   4  49 357.579 55.2369   9
   0   4  50 10.2049 19.8386   9
   0   4  51 163.378 37.3289   9
   0   4  52 11.1711 16.6779   9
   0  -5  48 16.7273 16.0351   9
   0  -5  47 146.224 30.0438   9
   0  -5  46 341.129 48.2794   9
   0  -5  45 47.8046 24.8578   9
   0  -5  44 113.692 35.3922   9
   0  -5  43 1066.70 95.4937   9
   0  -5  42 1241.14 104.355   9
   0  -5  41 1446.93 116.682   9
   0   5 -41 1273.35 92.1576   2
   0  -5  40 273.076 53.3542   9
   0   5 -40 255.558 46.1746   2
   0  -5  39 3992.88 199.433   9
   0   5 -39 3537.63 166.928   2
   0  -5  38 1840.78 138.478   9
   0   5 -38 1841.20 122.453   2
   0  -5  37 3092.83 180.293   9
   0   5 -37 2979.03 155.430   2
   0   5 -36 50.8774 27.0310   2
   0  -5  36 54.1347 37.8717   9
   0   5 -35 215.733 46.4883   2
   0  -5  35 192.193 54.6270   9
   0   5 -34 1165.60 100.958   2
   0  -5  34 1462.85 125.828   9
   0   5 -33 9919.62 298.391   2
   0  -5  33 10604.3 336.090   9
   0   5 -32 1769.93 190.577  19
   0  -5  32 1661.43 130.440   9
   0   5 -32 1441.95 111.285   2
   0   5 -31 504.005 110.341  19
   0   5 -31 618.480 75.1622  13
   0  -5  31 525.114 73.6354   9
   0   5 -31 381.671 61.3469   2
   0   5 -30 116.968 41.8761  13
   0   5 -30 64.9407 45.1517  19
   0  -5  30 86.6390 43.7339   9
   0  -5  29 84.5424 36.3079   9
   0   5 -29 85.0707 36.1699  13
   0   5 -29 85.4439 62.6002  19
   0   5 -28 156.962 62.2171  19
   0   5 -27 344.387 78.5476  19
   0   5 -26 827.084 122.791  19
   0   5 -25 509.101 97.2238  19
   0   5 -24 27.4153 37.1290  19
   0   5 -23 638.951 101.366  19
   0   5 -22 227.150 62.9506  19
   0   5 -21 239.461 63.5387  19
   0   5 -20 214.170 48.4320  20
   0  -5  20 161.765 36.6683  16
   0   5 -20 261.335 61.9293  19
   0   5 -19 104.740 32.0837  20
   0  -5  19 66.0677 25.0974  16
   0   5 -19 146.848 54.2944  19
   0   5 -18 376.748 56.4946  20
   0   5 -18 388.405 70.8391  19
   0  -5  18 325.717 46.4627  16
   0   5 -17 18157.9 389.613  20
   0  -5  17 17610.5 328.133  16
   0   5 -17 17480.1 429.215  19
   0   5 -16 157.265 51.5953  19
   0  -5  16 180.385 34.2720  16
   0   5 -16 207.293 44.6637  20
   0   5 -15 225.538 43.1609  20
   0   5 -15 282.843 57.2727  19
   0  -5  15 200.244 36.7724  16
   0   5 -14 11103.6 285.711  20
   0  -5  14 11014.6 237.949  16
   0   5 -13 9633.29 261.407  20
   0  -5  13 9383.80 213.663  16
   0   5 -12 1693.65 108.071  20
   0  -5  12 1695.89 85.9914  16
   0  -5  11 4405.10 136.734  16
   0  -5  10 91.6592 24.0873  16
   0  -5   9 54961.4 586.277  16
   0  -5   8 32209.1 404.382  16
   0  -5   7 20916.5 303.610  16
   0  -5   6 15091.5 245.358  16
   0  -5   5 9056.46 178.607  16
   0  -5   4 16520.6 232.134  17
   0  -5   3 1152.63 55.7118  17
   0  -5   3 1175.89 38.7981  18
   0  -5   2 34042.8 370.882  17
   0  -5   1 1243.97 59.0369  17
   0  -5   0 47801.8 484.410  17
   0   5   1 25771.3 306.278   1
   0  -5  -1 26895.7 326.791  17
   0  -5  -2 2467.83 86.7151  17
   0   5   2 1852.43 66.6714   1
   0   5   3 120124. 964.290   1
   0  -5  -3 122263. 1025.82  17
   0  -5  -4 35220.0 413.587  17
   0   5   4 34768.1 353.916   1
   0  -5  -5 103008. 901.403  17
   0   5   5 98639.0 814.438   1
   0  -5  -6 2290.35 100.150  17
   0   5   6 1068.42 50.0853   1
   0  -5  -7 29171.6 389.947  17
   0  -5  -8 647.118 53.6138  17
   0  -5  -8 718.293 32.4496  19
   0  -5  -9 2451.02 107.946  17
   0  -5  -9 2422.93 69.2416  19
   0  -5 -10 15593.3 211.767  19
   0  -5 -10 14427.4 274.955  17
   0  -5 -11 1895.96 73.5013  19
   0  -5 -11 2145.94 104.964  17
   0  -5 -12 13653.8 224.594  19
   0  -5 -12 13336.2 272.358  17
   0  -5 -13 740.823 71.9545  17
   0  -5 -13 682.220 54.6411  19
   0  -5 -14 935.312 65.1497  19
   0  -5 -14 921.770 75.9779  17
   0  -5 -15 7370.64 187.878  19
   0  -5 -15 6732.20 203.106  17
   0  -5 -16 15266.3 316.810  17
   0  -5 -16 15311.7 291.751  19
   0  -5 -17 2890.06 138.351  17
   0  -5 -17 3131.20 131.111  19
   0  -5 -18 1898.81 111.816  17
   0  -5 -18 1891.81 105.652  19
   0  -5 -19 8177.58 234.007  19
   0  -5 -19 8170.06 241.505  17
   0  -5 -20 60515.9 764.959  17
   0  -5 -20 60555.0 757.900  19
   0  -5 -21 20206.7 405.612  17
   0  -5 -21 20287.5 408.632  19
   0  -5 -22 14982.3 351.520  17
   0  -5 -22 14740.2 356.115  19
   0  -5 -23 75.4731 37.2905  19
   0  -5 -23 84.8896 36.7138  17
   0  -5 -24 774.891 87.0323  19
   0  -5 -24 824.515 82.3989  17
   0  -5 -25 2115.76 133.410  17
   0  -5 -25 2077.00 142.327  19
   0  -5 -26 786.654 95.3939  19
   0  -5 -26 717.548 82.5961  17
   0  -5 -27 4941.86 211.586  17
   0  -5 -27 4909.90 232.259  19
   0  -5 -28 3023.88 184.444  19
   0  -5 -28 3129.74 170.206  17
   0  -5 -29 229.618 57.9185  19
   0  -5 -29 186.986 45.7686  17
   0  -5 -30 574.375 91.6929  19
   0  -5 -31 1226.91 128.878  19
   0  -5 -32 111.092 54.7908  19
   0  -5 -33 178.658 50.6946  19
   0   5  33 100.012 35.4787   9
   0  -5 -34 426.628 60.9641  13
   0   5  34 408.068 72.1644   9
   0  -5 -34 486.257 91.1063  19
   0  -5 -35 1492.17 153.038  19
   0  -5 -35 1253.49 94.4620  13
   0   5  35 1513.59 124.661   9
   0  -5 -36 1116.29 141.953  19
   0   5  36 998.856 105.151   9
   0  -5 -36 915.308 84.7101  13
   0  -5 -37 211.242 47.6726  13
   0  -5 -37 139.585 58.8826  19
   0   5  37 185.483 52.9882   9
   0  -5 -38 618.046 70.2206  13
   0   5  38 629.422 85.0965   9
   0  -5 -39 80.4363 29.5722  13
   0   5  39 127.896 45.9955   9
   0   5  40 745.733 91.9770   9
   0  -5 -40 717.687 72.0604  13
   0   5  41 26.8406 28.6479   9
   0  -5 -41 11.3209 20.4947  13
   0   5  42 39.6269 32.6015   9
   0  -5 -42-2.94033 25.8903  13
   0   5  43 383.147 65.7602   9
   0  -5 -43 409.789 55.1954  13
   0  -5 -44 38.4084 20.0961  13
   0   5  44 12.0272 23.9470   9
   0   5  45 337.003 58.8160   9
   0  -5 -45 420.545 54.5867  13
   0   5  46 95.2731 36.1579   9
   0  -5 -46 69.2364 24.6510  13
   0  -5 -47 42.1041 23.0085  13
   0   5  47 47.5390 29.6325   9
   0  -5 -48 65.3730 21.9419  13
   0   5  48 122.581 36.8990   9
   0   5  49-7.74723 22.5881   9
   0   5  50 158.659 37.8080   9
   0   5  51 66.7637 23.9227   9
   0   5  52 97.9414 26.6838   9
   0   5  53 57.4608 22.1856   9
   0  -6  47 86.8732 25.5951   9
   0  -6  46 128.433 30.0917   9
   0  -6  45 75.7864 28.1237   9
   0  -6  44 30.8706 24.5344   9
   0  -6  43 602.100 69.3657   9
   0  -6  42 846.728 86.2508   9
   0  -6  41 244.148 51.8694   9
   0  -6  40 631.543 78.7504   9
   0   6 -40 616.411 65.6362   2
   0  -6  39 215.811 50.1212   9
   0   6 -39 200.853 40.6216   2
   0  -6  38 650.021 85.0763   9
   0   6 -38 577.567 68.0962   2
   0   6 -37 1378.54 107.041   2
   0  -6  37 1329.47 119.292   9
   0  -6  36 363.126 67.4170   9
   0   6 -36 290.655 56.6706   2
   0   6 -35 568.969 72.9862   2
   0  -6  35 834.620 96.4104   9
   0   6 -34 3276.55 167.670   2
   0  -6  34 3562.37 192.688   9
   0   6 -33 2055.48 131.219   2
   0  -6  33 2114.98 149.375   9
   0   6 -32 522.532 117.001  19
   0   6 -32 657.913 78.9170   2
   0  -6  32 753.722 91.1864   9
   0  -6  31 6523.39 260.126   9
   0   6 -31 6440.74 234.526   2
   0   6 -31 6692.37 363.011  19
   0   6 -30 86.8996 40.1863   2
   0   6 -30 99.9558 61.7261  19
   0  -6  30 94.3835 40.3732   9
   0   6 -29 135.027 60.3600  19
   0  -6  29 152.691 40.4935   9
   0   6 -29 115.979 34.2933   2
   0  -6  28 427.296 63.7016   9
   0   6 -28 362.093 84.3514  19
   0   6 -27 1073.47 144.776  19
   0   6 -27 1124.00 94.1069  13
   0   6 -26 222.162 73.6871  19
   0   6 -25 1487.63 160.759  19
   0   6 -24 1411.13 151.276  19
   0   6 -23 778.323 114.422  19
   0   6 -22 508.330 88.4163  19
   0   6 -21 1146.30 130.744  19
   0   6 -21 1046.97 101.999  20
   0   6 -20 8207.48 324.541  19
   0   6 -20 7437.83 265.484  20
   0   6 -19 1604.99 121.076  20
   0   6 -19 1524.33 144.710  19
   0  -6  18 89.9314 30.6580  16
   0   6 -18 69.0968 37.4335  19
   0   6 -18 52.6757 24.3629  20
   0  -6  17 264.471 45.5887  16
   0   6 -17 343.185 69.2711  19
   0   6 -17 303.592 60.3872  20
   0   6 -16 1121.62 112.392  19
   0  -6  16 1170.81 83.1345  16
   0   6 -16 1233.61 103.515  20
   0   6 -15 41652.8 639.071  20
   0  -6  15 40246.8 537.966  16
   0   6 -15 40176.7 663.422  19
   0   6 -14 2778.11 156.804  19
   0   6 -14 3052.23 155.050  20
   0  -6  14 3114.87 127.726  16
   0   6 -13 27222.7 487.501  20
   0  -6  13 25266.2 393.489  16
   0  -6  12 1249.82 80.8762  16
   0   6 -12 1335.34 104.695  20
   0  -6  11 292.159 40.9827  16
   0  -6  10 3509.53 128.668  16
   0  -6   9 3048.27 118.105  16
   0  -6   8 3042.60 116.958  16
   0  -6   7 15485.8 270.939  16
   0  -6   6 11406.6 223.880  16
   0  -6   5 2067.64 88.3206  16
   0  -6   5 2275.64 86.4676  17
   0  -6   4 86163.4 781.428  17
   0  -6   3 2160.14 58.6589  18
   0  -6   3 2045.44 81.0413  17
   0  -6   2 10743.5 195.196  17
   0  -6   1 1061.37 60.5745  17
   0   6   0 34597.6 412.993   1
   0  -6   0 36703.8 425.816  17
   0   6   1 2369.15 85.2657   1
   0  -6  -1 2006.66 86.2784  17
   0   6   2 224.661 16.0383  19
   0  -6  -2 309.284 35.5417  17
   0   6   3 30638.7 349.113   1
   0  -6  -3 29723.6 391.570  17
   0   6   4 3719.36 100.242   1
   0  -6  -4 5533.08 149.400  17
   0  -6  -5 3855.55 128.133  17
   0   6   5 4535.20 109.862   1
   0  -6  -6 647.582 54.0088  17
   0   6   6 768.664 44.0883   1
   0   6   7 8914.98 157.984   1
   0  -6  -7 5860.92 168.492  17
   0  -6  -8 21349.4 342.571  17
   0  -6  -9 13248.5 267.459  17
   0  -6 -10 7262.95 200.189  17
   0  -6 -10 8539.00 133.415  19
   0  -6 -11 1709.99 98.8248  17
   0  -6 -11 1801.64 65.0546  19
   0  -6 -12 1825.21 105.249  17
   0  -6 -12 2015.51 74.0509  19
   0  -6 -13 1709.94 106.086  17
   0  -6 -13 1323.18 69.3599  19
   0  -6 -14 4208.07 124.170  19
   0  -6 -14 4310.17 163.678  17
   0  -6 -15 587.655 66.9625  17
   0  -6 -15 532.994 48.6537  19
   0  -6 -16 10250.7 266.082  17
   0  -6 -16 10423.2 224.520  19
   0  -6 -17 1423.00 84.8422  19
   0  -6 -17 1346.45 97.4265  17
   0  -6 -18 17085.4 364.503  17
   0  -6 -18 16753.5 320.021  19
   0  -6 -19 3035.95 150.386  17
   0  -6 -19 2981.00 133.848  19
   0  -6 -20 5509.14 207.787  17
   0  -6 -20 5541.61 191.235  19
   0  -6 -21 682.344 71.7287  19
   0  -6 -21 698.660 77.6223  17
   0  -6 -22 1607.72 116.718  17
   0  -6 -22 1548.27 107.497  19
   0  -6 -23 2615.77 149.180  17
   0  -6 -23 2666.61 144.838  19
   0  -6 -24 3155.82 165.036  19
   0  -6 -24 3302.45 171.361  17
   0  -6 -25 5903.01 233.243  19
   0  -6 -25 5980.38 236.843  17
   0  -6 -26 49.5488 34.1460  19
   0  -6 -26 88.4175 37.2767  17
   0  -6 -27 2845.46 165.032  17
   0  -6 -27 2783.00 169.463  19
   0  -6 -28 2059.92 154.879  19
   0  -6 -28 2339.49 159.069  17
   0  -6 -29 4750.37 222.056  17
   0  -6 -29 4619.25 233.367  19
   0  -6 -30 701.406 89.3437  17
   0  -6 -30 701.517 97.7381  19
   0  -6 -31 51.7039 34.3871  19
   0  -6 -32 243.543 61.4353  19
   0  -6 -33 1120.80 128.317  19
   0   6  33 1076.36 103.391   9
   0  -6 -34 114.320 43.3451  19
   0   6  34 190.997 46.4295   9
   0  -6 -34 107.862 29.4693  13
   0  -6 -35 146.662 39.2898  13
   0   6  35 121.454 45.8680   9
   0   6  36 1204.43 113.751   9
   0  -6 -36 1063.31 88.2184  13
   0  -6 -37 62.1299 28.4961  13
   0   6  37 78.6053 37.5889   9
   0  -6 -38 150.773 38.4706  13
   0   6  38 145.628 50.0820   9
   0   6  39 78.9287 41.3788   9
   0  -6 -39 38.6348 22.4355  13
   0  -6 -40 70.7908 33.1556  13
   0   6  40 68.8211 35.1508   9
   0  -6 -41 67.9297 27.2055  13
   0   6  41 79.1417 35.6525   9
   0   6  42 36.9999 36.3694   9
   0  -6 -42 69.6760 29.7529  13
   0  -6 -43 487.285 59.1843  13
   0   6  43 464.732 71.6940   9
   0  -6 -44 408.524 52.1400  13
   0   6  44 425.950 69.9205   9
   0   6  45-16.4430 28.7091   9
   0  -6 -45 13.2089 21.0277  13
   0  -6 -46 60.8640 28.2762  13
   0   6  46-0.08448 24.5528   9
   0  -6 -47 51.1399 18.3683  13
   0   6  47-20.3861 26.0412   9
   0   6  48 224.788 44.4246   9
   0  -6 -48 252.822 37.8057  13
   0  -6 -49 141.615 29.4056  13
   0   6  49 109.835 30.7235   9
   0   6  50 37.9624 22.5167   9
   0   6  51 41.2360 24.2029   9
   0   6  52 260.631 39.1841   9
   0   6  53 5.80720 16.6170   9
   0  -7  47 73.4495 21.1113   9
   0  -7  46 459.521 47.0113   9
   0  -7  46 290.757 33.3084  10
   0  -7  45 284.135 40.8928   9
   0  -7  44 28.6175 20.3209   9
   0  -7  43 8.87310 21.1374   9
   0  -7  42 344.542 53.8947   9
   0  -7  41 490.082 65.0111   9
   0  -7  40 24.3820 26.2924   9
   0  -7  39 523.912 71.9830   9
   0   7 -39 561.795 62.4444   2
   0   7 -38 36.8963 25.9920   2
   0  -7  38 26.6105 25.7693   9
   0   7 -37 21.5816 24.5157   2
   0  -7  37 12.4254 26.7498   9
   0  -7  36 514.432 73.9359   9
   0   7 -36 486.784 65.1639   2
   0  -7  35 1284.35 116.816   9
   0   7 -35 1249.10 102.478   2
   0  -7  34 873.501 97.7053   9
   0   7 -34 876.277 87.8977   2
   0  -7  33 2505.62 163.554   9
   0   7 -33 2379.89 143.739   2
   0   7 -32 690.847 82.0379   2
   0  -7  32 763.037 92.3808   9
   0  -7  31 104.713 43.6862   9
   0   7 -31 135.855 66.6098  19
   0   7 -31 218.298 47.9343   2
   0   7 -30 1550.59 180.056  19
   0  -7  30 1571.09 128.415   9
   0   7 -30 1418.16 109.971   2
   0   7 -29 36.6723 28.2011   2
   0  -7  29 62.1162 26.5374   9
   0   7 -28 68.0544 29.1141   2
   0  -7  28 14.7256 30.4909   9
   0   7 -27 159.532 41.7180   2
   0   7 -27 118.965 52.3335  19
   0  -7  27 141.135 41.3733   9
   0   7 -26 51.7611 47.8047  19
   0  -7  26 29.0111 22.5208   9
   0   7 -25 736.371 118.499  19
   0   7 -24 21.6051 32.8982  19
   0   7 -23 1041.27 130.248  19
   0   7 -22 2235.31 158.395  20
   0   7 -22 2677.26 198.810  19
   0   7 -21 317.592 66.3483  20
   0   7 -21 336.335 78.7893  19
   0   7 -20 4777.82 225.911  20
   0   7 -20 4884.32 258.548  19
   0   7 -19 1688.91 133.890  20
   0   7 -19 1712.25 153.067  19
   0   7 -18 183.468 48.2090  20
   0   7 -18 200.673 58.2034  19
   0   7 -17 9759.74 315.702  20
   0  -7  17 9712.39 254.516  16
   0   7 -17 9987.62 343.087  19
   0   7 -16 164.778 52.8955  20
   0   7 -16 109.836 44.1487  19
   0  -7  16 82.5574 30.6736  16
   0   7 -15 843.327 93.5990  19
   0  -7  15 683.648 66.4293  16
   0   7 -15 742.847 88.8776  20
   0  -7  14 19196.0 353.754  16
   0   7 -14 19023.0 438.030  19
   0   7 -14 19505.7 438.552  20
   0   7 -13 635.631 84.8648  19
   0  -7  13 747.192 67.6805  16
   0   7 -13 737.608 88.9637  20
   0  -7  12 8535.77 223.023  16
   0   7 -12 8497.12 272.797  19
   0   7 -12 9067.21 282.660  20
   0   7 -11 167.008 46.9268  19
   0  -7  11 122.295 32.2267  16
   0  -7  10 6197.36 182.478  16
   0  -7   9 85.4364 28.1495  16
   0  -7   8 9565.70 224.544  16
   0  -7   7 4709.47 151.635  16
   0  -7   6 12746.2 254.943  16
   0  -7   5 225.332 34.0584  17
   0  -7   5 184.805 36.1405  16
   0  -7   4 1169.74 73.7682  17
   0  -7   3 2657.60 101.057  17
   0  -7   3 2898.68 76.1343  18
   0  -7   2 14618.7 252.448  17
   0  -7   2 14506.2 204.281  18
   0  -7   1 604.744 50.2815  17
   0   7   0 13344.7 191.651  19
   0  -7   0 14078.1 249.776  17
   0   7   1 3041.11 73.6656  19
   0  -7  -1 3050.29 116.669  17
   0   7   2 333.287 19.3924  19
   0  -7  -2 406.854 44.3244  17
   0   7   3 6786.68 154.209   1
   0  -7  -3 8948.67 201.186  17
   0  -7  -4 24937.7 383.107  17
   0   7   4 27859.0 343.266   1
   0  -7  -5 928.832 66.5343  17
   0   7   5 883.684 51.3612   1
   0  -7  -6 1788.29 94.0903  17
   0   7   6 1569.04 66.9762   1
   0   7   7 18209.9 252.971   1
   0  -7  -7 16170.5 304.901  17
   0  -7  -8 1492.01 90.0245  17
   0  -7  -9 6276.25 186.811  17
   0  -7 -10 4053.78 154.530  17
   0  -7 -11 1399.55 91.7055  17
   0  -7 -12 223.164 40.9554  17
   0  -7 -13 3108.30 90.3896  19
   0  -7 -13 3408.55 147.142  17
   0  -7 -14 1768.53 73.1624  19
   0  -7 -14 1689.42 105.528  17
   0  -7 -15 651.754 48.0817  19
   0  -7 -15 626.907 67.6665  17
   0  -7 -16 146.110 40.1796  17
   0  -7 -16 149.793 29.3926  19
   0  -7 -17 4751.09 147.907  19
   0  -7 -17 4598.30 184.528  17
   0  -7 -18 2746.39 116.192  19
   0  -7 -18 2765.74 145.814  17
   0  -7 -19 766.176 66.1746  19
   0  -7 -19 703.652 74.8974  17
   0  -7 -20 1118.18 83.7679  19
   0  -7 -20 1062.44 98.4245  17
   0  -7 -21 7071.02 215.703  19
   0  -7 -21 7155.86 247.759  17
   0  -7 -22 1225.92 93.5339  19
   0  -7 -22 1101.50 100.173  17
   0  -7 -23 4538.97 186.704  19
   0  -7 -23 4765.78 210.816  17
   0  -7 -24 176.676 47.1356  17
   0  -7 -24 311.178 56.2747  19
   0  -7 -25 664.633 82.3838  17
   0  -7 -25 641.153 74.9852  19
   0  -7 -26 1749.87 134.968  17
   0  -7 -26 1393.13 114.007  19
   0  -7 -27 388.314 65.2371  19
   0  -7 -27 490.535 75.3158  17
   0  -7 -28 279.474 59.2948  19
   0  -7 -28 267.232 60.5165  17
   0  -7 -29 1160.34 113.190  19
   0  -7 -29 1240.53 119.555  17
   0  -7 -30 8923.96 323.693  17
   0  -7 -31 2708.61 179.498  17
   0   7  32 306.393 62.6872   9
   0   7  33 31.2940 27.0301   9
   0  -7 -33 135.512 40.3938  13
   0  -7 -34 1440.18 101.002  13
   0   7  34 1682.05 130.980   9
   0   7  35 244.999 58.7292   9
   0  -7 -35 121.129 32.8618  13
   0  -7 -36 1494.88 101.909  13
   0   7  36 1640.30 132.090   9
   0  -7 -37 4117.43 169.487  13
   0   7  37 4604.19 222.822   9
   0  -7 -38 86.5327 30.0728  13
   0   7  38 114.493 46.8415   9
   0  -7 -39 1173.16 90.4100  13
   0   7  39 1206.35 114.661   9
   0   7  40 159.800 47.2906   9
   0  -7 -40 133.655 35.4482  13
   0   7  41 142.983 46.4448   9
   0  -7 -41 117.071 34.8355  13
   0  -7 -42 136.965 32.5717  13
   0   7  42 151.070 44.8907   9
   0   7  43 129.596 40.8997   9
   0  -7 -43 115.139 32.6142  13
   0  -7 -44 702.326 67.8355  13
   0   7  44 791.646 89.2447   9
   0   7  45 537.023 73.2220   9
   0  -7 -45 543.377 59.7056  13
   0  -7 -46 340.875 45.7807  13
   0   7  46 297.701 56.6677   9
   0  -7 -47 150.147 32.5157  13
   0   7  47 165.089 44.5236   9
   0  -7 -48 162.493 30.6863  13
   0   7  48 149.655 39.6505   9
   0   7  49 41.0988 26.0950   9
   0   7  50 69.3901 28.7252   9
   0   7  51 71.9176 25.6163   9
   0   7  52 62.4240 24.7201   9
   0   7  53 10.5575 14.5777   9
   0  -8  46 473.763 43.8410   9
   0  -8  45 362.286 41.7274   9
   0  -8  45 210.192 31.3690  10
   0  -8  44-1.83931 18.1411   9
   0  -8  43 357.985 48.4644   9
   0  -8  42 1078.53 85.9588   9
   0  -8  41 692.916 73.7618   9
   0  -8  40 398.071 59.1962   9
   0  -8  39 88.4057 34.3205   9
   0  -8  38 118.511 38.8262   9
   0   8 -38 86.3275 30.5196   2
   0  -8  37 433.189 67.4020   9
   0   8 -37 435.920 56.7389   2
   0  -8  36 44.9370 35.3534   9
   0   8 -36 31.6723 21.2597   2
   0  -8  35 75.4206 36.1505   9
   0   8 -35-7.04380 22.6648   2
   0  -8  34 17.9377 26.6894   9
   0   8 -34-0.37681 22.2897   2
   0   8 -33 1160.75 98.1282   2
   0  -8  33 1168.35 111.344   9
   0   8 -32 546.075 72.1054   2
   0  -8  32 747.166 90.4484   9
   0   8 -31 140.051 37.7105   2
   0  -8  31 266.375 56.8399   9
   0   8 -30 376.632 59.4923   2
   0  -8  30 531.767 77.9068   9
   0  -8  29-8.61533 30.8303   9
   0   8 -29 64.7270 35.1644   2
   0   8 -29 135.777 76.1573  19
   0  -8  28 1484.22 126.267   9
   0   8 -28 1044.67 98.0400   2
   0   8 -27 621.892 118.258  19
   0  -8  27 648.002 82.7241   9
   0   8 -27 581.220 75.6674   2
   0   8 -26 1511.27 168.900  19
   0  -8  26 1476.04 117.797   9
   0   8 -26 1147.04 98.2662   2
   0  -8  25 144.590 43.9112   9
   0   8 -25 101.293 50.5847  19
   0   8 -24 18.7490 34.4204  19
   0   8 -23 2677.05 205.837  19
   0   8 -22 194.385 62.2884  19
   0   8 -22 154.397 46.0555  20
   0   8 -21 255.643 55.7874  20
   0   8 -21 217.680 60.3120  19
   0   8 -20 765.916 97.4777  20
   0   8 -20 791.286 109.562  19
   0   8 -19 211.859 59.8379  19
   0   8 -19 138.565 46.1228  20
   0   8 -18 3281.00 198.842  20
   0   8 -18 3621.20 221.650  19
   0   8 -17 4150.69 215.314  20
   0   8 -17 4481.70 232.157  19
   0   8 -16 156.493 51.5556  19
   0  -8  16 109.259 36.5925  16
   0   8 -16 158.410 48.9502  20
   0   8 -15 854.847 98.6919  20
   0  -8  15 822.663 74.0193  16
   0   8 -15 832.829 97.8002  19
   0  -8  14 12525.3 293.858  16
   0   8 -14 12425.4 366.050  20
   0   8 -14 12095.7 352.325  19
   0   8 -13 7920.06 273.904  19
   0  -8  13 7325.22 218.343  16
   0   8 -12 1620.73 136.732  20
   0   8 -12 1649.28 121.632  19
   0  -8  11 20858.8 377.134  16
   0   8 -11 20163.8 421.442  19
   0   8 -10 1072.01 95.1275  19
   0  -8  10 1371.46 91.5339  16
   0  -8   9 572.621 60.5743  16
   0   8  -9 366.913 58.7699  19
   0  -8   8 4672.69 164.055  16
   0   8  -8 3665.99 158.449  19
   0   8  -7 536.855 63.1292  19
   0  -8   7 635.045 65.9639  16
   0  -8   6 20867.1 355.727  16
   0   8  -6 19142.9 347.375  19
   0  -8   5 1741.46 96.2014  16
   0  -8   5 1923.28 95.7461  17
   0   8  -5 1855.65 97.2878  19
   0  -8   4 23500.9 360.098  17
   0   8  -4 24832.1 366.648  19
   0  -8   3 3827.28 131.436  17
   0   8  -3 3777.41 124.289  19
   0  -8   3 3879.65 95.7223  18
   0  -8   2 5616.10 125.383  18
   0   8  -2 5335.09 138.743  19
   0  -8   2 5332.01 157.023  17
   0   8  -1 3006.21 96.0525  19
   0  -8   1 3142.12 121.559  17
   0   8   0 149.438 22.9872  19
   0   8   0 142.613 29.8700   1
   0  -8   0 167.339 32.6974  17
   0   8   1 2808.10 70.6356  19
   0  -8  -1 2847.37 118.823  17
   0   8   2 4652.43 74.1504  19
   0   8   2 4525.04 133.797   1
   0   8   3 8899.08 188.062   1
   0  -8  -3 7683.20 203.712  17
   0  -8  -4 200.116 38.6380  17
   0   8   4 119.793 22.8068   1
   0  -8  -5 608.015 60.2218  17
   0   8   5 456.550 39.8304   1
   0  -8  -6 556.697 59.2615  17
   0   8   6 730.088 48.1421   1
   0  -8  -7 14679.4 303.025  17
   0   8   7 14597.8 232.377   1
   0  -8  -8 12853.8 285.314  17
   0  -8  -9 2480.06 124.384  17
   0  -8 -10 1652.82 104.064  17
   0  -8 -11 137.031 38.4226  17
   0  -8 -12 598.096 69.3121  17
   0  -8 -13 2427.19 137.748  17
   0  -8 -14 560.971 70.9238  17
   0  -8 -15 1290.54 105.967  17
   0  -8 -16 20696.7 418.142  17
   0  -8 -16 19694.5 285.103  19
   0  -8 -17 89.9777 23.1287  19
   0  -8 -17 179.682 47.9478  17
   0  -8 -18 2950.45 113.015  19
   0  -8 -18 3062.30 159.471  17
   0  -8 -19 7625.71 257.247  17
   0  -8 -19 7160.64 188.780  19
   0  -8 -20 4388.01 153.473  19
   0  -8 -20 4201.36 196.668  17
   0  -8 -21 618.533 76.9543  17
   0  -8 -21 640.641 62.6355  19
   0  -8 -22 1081.23 102.137  17
   0  -8 -23 119.062 42.8116  17
   0  -8 -24 896.334 98.2854  17
   0  -8 -25 807.280 94.9739  17
   0  -8 -26 208.155 53.4158  17
   0  -8 -27 2747.37 176.869  17
   0  -8 -28 960.651 105.925  17
   0  -8 -29 324.442 63.4835  17
   0  -8 -30 856.447 106.424  17
   0  -8 -31 2192.70 167.681  17
   0   8  32 444.596 70.9031   9
   0  -8 -32 476.585 79.6251  17
   0  -8 -33 1055.70 87.7687  13
   0   8  33 1015.89 104.307   9
   0  -8 -34 3280.75 150.170  13
   0   8  34 3794.66 198.759   9
   0  -8 -35 101.838 29.1394  13
   0   8  35 186.860 52.0504   9
   0   8  36 86.7575 36.4947   9
   0  -8 -36 38.6245 26.1734  13
   0  -8 -37 103.080 29.5931  13
   0   8  37 110.015 38.3589   9
   0  -8 -38 871.391 78.7245  13
   0   8  38 856.402 99.5056   9
   0  -8 -39 139.697 36.6151  13
   0   8  39 102.274 37.7003   9
   0  -8 -40 3085.79 145.572  13
   0   8  40 3458.09 193.170   9
   0   8  41 214.364 53.5801   9
   0  -8 -41 161.235 36.9574  13
   0   8  42 209.432 50.4176   9
   0  -8 -42 211.778 41.6031  13
   0   8  43 801.427 91.9253   9
   0  -8 -43 746.865 69.6414  13
   0  -8 -44 60.6892 27.8599  13
   0   8  44 93.5749 36.3825   9
   0   8  45 27.9336 25.8004   9
   0  -8 -45 24.5263 19.1490  13
   0   8  46 96.0139 39.1060   9
   0  -8 -46 100.496 27.9540  13
   0  -8 -47 139.661 29.3028  13
   0   8  47 198.575 46.6417   9
   0   8  48 191.829 42.9014   9
   0   8  49-15.3548 19.6398   9
   0   8  50 21.2906 21.0265   9
   0   8  51 196.829 36.3795   9
   0   8  52 1.14650 16.5045   9
   0  -9  45 68.2332 19.5498   9
   0  -9  44 57.1827 22.7094   9
   0  -9  44 25.0465 16.9908  10
   0  -9  43 70.5597 25.1785   9
   0  -9  43 24.0935 21.7683  10
   0  -9  42 163.279 33.5564   9
   0  -9  41 514.778 60.2441   9
   0  -9  40 1584.73 108.390   9
   0  -9  39 11.0427 24.7116   9
   0  -9  38 203.648 43.9627   9
   0  -9  37 206.473 46.0661   9
   0  -9  36 489.207 68.5447   9
   0   9 -36 531.286 62.7341   2
   0  -9  35 415.574 68.2314   9
   0   9 -35 404.767 58.2981   2
   0   9 -34 1.42910 26.0035   2
   0  -9  34 31.7847 28.0080   9
   0   9 -33 1245.80 99.0754   2
   0  -9  33 1255.75 113.008   9
   0   9 -32 217.101 51.6286   2
   0  -9  32 138.870 38.6791   9
   0   9 -31 420.927 64.1477   2
   0  -9  31 502.940 76.2350   9
   0  -9  30 516.792 74.1519   9
   0   9 -30 459.127 66.6089   2
   0   9 -29 71.0286 58.3664  19
   0  -9  29 35.2734 38.3076   9
   0   9 -29 3.15557 26.2809   2
   0  -9  28 1596.11 130.344   9
   0   9 -28 1859.69 196.592  19
   0   9 -27 258.260 54.2085   2
   0   9 -27 236.658 85.1265  19
   0  -9  27 294.233 60.2012   9
   0  -9  26 114.084 40.0369   9
   0   9 -26 90.4849 34.8799   2
   0   9 -25 476.678 100.690  19
   0   9 -25 593.894 73.9663   2
   0  -9  25 650.784 80.9530   9
   0   9 -24 244.934 75.4106  19
   0  -9  24 252.140 52.4212   9
   0   9 -24 287.321 52.9446   2
   0  -9  23 230.531 54.1794   9
   0   9 -23 145.134 55.0172  19
   0   9 -22 96.2638 43.6963  20
   0   9 -22 109.921 55.3976  19
   0   9 -21 56.4202 45.5148  19
   0   9 -21 50.4954 33.6372  20
   0   9 -20 103.112 45.2374  20
   0   9 -20 128.797 53.9750  19
   0   9 -19 2403.98 178.167  20
   0   9 -19 2549.19 189.477  19
   0   9 -18-3.51199 29.3333  19
   0   9 -18 15.2190 33.6351  20
   0   9 -17 41.6844 32.5638  20
   0   9 -17 42.9056 33.3458  19
   0   9 -16 361.828 71.5511  20
   0   9 -16 370.418 74.1244  19
   0   9 -15 1552.89 138.892  20
   0   9 -15 1649.83 139.845  19
   0  -9  15 1658.46 110.006  16
   0   9 -14 3508.31 199.832  19
   0   9 -14 3606.85 205.123  20
   0  -9  14 3393.54 156.311  16
   0  -9  13 10694.3 279.699  16
   0   9 -13 10684.2 352.385  20
   0   9 -13 11619.8 353.941  19
   0   9 -12 1587.23 143.051  20
   0  -9  12 1342.56 98.2029  16
   0   9 -11 10565.2 313.922  19
   0  -9  11 11694.1 289.044  16
   0   9 -11 11112.1 353.027  20
   0  -9  10 181.796 44.0302  16
   0   9 -10 233.141 59.1157  19
   0  -9   9 12021.0 292.135  16
   0   9  -9 12745.1 320.587  19
   0  -9   8 94284.3 1005.37  16
   0   9  -8 96041.6 1029.77  19
   0   9  -7 10021.9 259.187  19
   0  -9   7 8962.31 244.325  16
   0   9  -6 125536. 1197.88  19
   0  -9   6 124996. 1214.90  16
   0   9  -5 175.850 40.0842  19
   0  -9   5 174.949 40.4309  16
   0   9  -4 37507.6 493.338  19
   0  -9   4 37928.5 508.188  17
   0  -9   3 2902.65 85.4237  18
   0  -9   3 2999.42 127.046  17
   0   9  -3 2731.13 109.879  19
   0   9  -2 4425.25 129.792  19
   0  -9   2 4793.99 159.860  17
   0   9  -1 764.357 52.0343  19
   0  -9   1 682.588 50.5758  18
   0   9  -1 670.344 62.9862   1
   0  -9   1 755.215 66.2736  17
   0   9   0 235.482 38.8048   1
   0  -9   0 170.506 34.6775  17
   0   9   0 176.203 23.1746  19
   0   9   1 441.242 28.3237  19
   0  -9  -1 555.250 56.9396  17
   0  -9  -2 3612.71 144.740  17
   0   9   2 3680.34 127.748   1
   0  -9  -3 796.628 70.8349  17
   0   9   3 1017.09 66.2032   1
   0   9   4 233.794 33.6081   1
   0  -9  -4 303.670 46.9186  17
   0   9   5 68.6513 17.9226   1
   0  -9  -5 126.275 32.3416  17
   0   9   6 276.197 34.8353   1
   0  -9  -6 630.165 68.2633  17
   0   9   7 25970.9 344.143   1
   0  -9  -7 25744.8 440.641  17
   0  -9  -8 508.368 60.8758  17
   0   9   8 283.765 33.7050   1
   0  -9  -9 468.485 60.5128  17
   0  -9 -10 245.306 51.0585  17
   0  -9 -11 599.556 72.8145  17
   0  -9 -12 234.681 50.6084  17
   0  -9 -13 1165.34 99.2683  17
   0  -9 -14 963.266 91.2636  17
   0  -9 -15 3268.26 165.028  17
   0  -9 -16 166.784 48.1202  17
   0  -9 -17 1170.52 103.145  17
   0  -9 -18 960.001 96.7893  17
   0  -9 -19 753.814 88.9871  17
   0  -9 -20 3263.86 182.336  17
   0  -9 -21 437.080 70.6460  17
   0  -9 -22 329.984 63.7335  17
   0  -9 -23 264.618 57.9988  17
   0  -9 -24 178.443 50.9101  17
   0  -9 -25 2017.92 151.897  17
   0  -9 -26 2982.67 186.991  17
   0  -9 -27 559.272 88.0579  17
   0  -9 -28 7673.12 311.615  17
   0  -9 -29 171.946 57.0210  17
   0  -9 -30 17733.3 490.352  17
   0  -9 -31 203.988 62.1708  17
   0   9  31 161.440 42.6215   9
   0   9  32 2783.91 169.007   9
   0  -9 -32 2735.49 135.524  12
   0  -9 -33 989.477 123.216  17
   0   9  33 1028.67 109.484   9
   0  -9 -33 1055.94 87.2421  12
   0   9  34 33939.8 633.492   9
   0  -9 -34 31650.1 510.114  13
   0   9  35 1065.06 119.115   9
   0  -9 -35 1024.18 98.0328  13
   0  -9 -36 12937.0 307.305  13
   0   9  36 13401.3 388.450   9
   0   9  37 467.264 85.1447   9
   0  -9 -37 562.002 69.6514  13
   0   9  38 3137.88 184.925   9
   0  -9 -38 2893.27 141.181  13
   0  -9 -39 681.974 69.7529  13
   0   9  39 572.624 84.2271   9
   0  -9 -40 3639.36 155.067  13
   0   9  40 3784.15 202.470   9
   0   9  41 666.480 88.1972   9
   0  -9 -41 686.437 67.9776  13
   0   9  42 1145.21 110.523   9
   0  -9 -42 1088.42 83.7457  13
   0   9  43 388.234 65.9403   9
   0  -9 -43 329.809 44.4031  13
   0  -9 -44 93.6616 27.2731  13
   0   9  44 75.4931 35.3083   9
   0  -9 -45 119.682 26.2644  13
   0   9  45 166.812 44.5737   9
   0   9  46 96.1462 34.6378   9
   0   9  47 149.301 41.2371   9
   0   9  48 33.0889 26.9692   9
   0   9  49 90.5949 32.3284   9
   0   9  50 57.5029 25.9581   9
   0   9  51 158.475 34.1069   9
   0   9  52 358.005 43.8441   9
   0 -10  43-16.3502 17.9092   9
   0 -10  43 21.8834 14.5123  10
   0 -10  42 581.962 55.0308   9
   0 -10  42 362.845 44.9621  10
   0 -10  41 178.771 36.3009   9
   0 -10  40 64.7946 23.4077   9
   0 -10  39 27.4743 24.1662   9
   0 -10  38 860.005 81.9426   9
   0 -10  37 148.943 39.4876   9
   0 -10  36 482.476 68.2980   9
   0 -10  35 880.464 91.2119   9
   0  10 -35 729.228 72.4394   2
   0  10 -34 618.961 67.5877   2
   0 -10  34 780.325 88.1609   9
   0 -10  33 153.554 44.5535   9
   0  10 -33 83.7733 32.3746   2
   0 -10  32 9.83063 29.2196   9
   0  10 -32 19.0960 23.0911   2
   0 -10  31 153.538 46.4123   9
   0  10 -31 165.184 43.4303   2
   0 -10  30 705.434 86.9234   9
   0  10 -30 557.006 67.8425   2
   0 -10  29 113.282 44.1198   9
   0  10 -29 43.2398 30.6277   2
   0  10 -28 267.113 53.0877   2
   0 -10  28 376.337 66.3291   9
   0  10 -27-46.4443 52.8106  19
   0  10 -27-0.15655 29.8301   2
   0 -10  27-44.0550 40.6703   9
   0 -10  26 1486.38 121.015   9
   0  10 -26 1427.72 171.835  19
   0  10 -26 1415.80 108.271   2
   0  10 -25 19.8479 24.5167   2
   0 -10  25 57.4979 32.7234   9
   0 -10  24 169.671 47.1663   9
   0  10 -24 141.459 37.3470   2
   0  10 -24 212.908 75.0318  19
   0 -10  23 1524.45 119.514   9
   0  10 -23 1433.57 159.454  19
   0  10 -23 1488.36 107.232   2
   0  10 -22 543.774 94.8375  19
   0  10 -22 392.848 88.2823  20
   0 -10  22 476.069 66.5214   9
   0  10 -21 1560.96 156.144  19
   0  10 -21 1617.95 157.170  20
   0  10 -20 1534.85 156.781  19
   0  10 -20 1517.83 153.508  20
   0  10 -19 3252.47 219.193  19
   0  10 -19 3138.45 211.601  20
   0  10 -18 3069.45 205.396  19
   0  10 -18 2980.79 207.397  20
   0  10 -17 602.433 97.5772  20
   0  10 -17 537.476 86.3739  19
   0  10 -16 9.59390 36.3072  20
   0  10 -16 49.5071 40.0724  19
   0  10 -15 18228.4 477.818  19
   0  10 -15 17326.8 493.865  20
   0  10 -14 82.0224 42.0916  19
   0  10 -14-3.69959 32.8657  20
   0 -10  14 30.1275 21.5122  16
   0  10 -13 345.816 63.2382  19
   0 -10  13 355.648 53.7289  16
   0  10 -13 388.405 77.9143  20
   0  10 -12 982.570 117.385  20
   0 -10  12 1060.93 89.7159  16
   0  10 -12 1072.18 105.656  19
   0  10 -11 418.269 88.4627  20
   0  10 -11 540.784 81.6449  19
   0 -10  11 406.125 62.2265  16
   0  10 -10 8454.19 273.585  19
   0 -10  10 7425.42 241.018  16
   0  10  -9 508.596 64.5095  19
   0 -10   9 544.373 66.8711  16
   0  10  -8 55782.6 737.156  19
   0 -10   8 55085.7 729.453  16
   0 -10   7 2826.14 143.306  16
   0  10  -7 3032.44 145.669  19
   0  10  -6 12384.7 287.518  19
   0 -10   6 11031.8 286.240  16
   0  10  -5 101.516 28.9086  19
   0 -10   5 73.5234 26.8363  16
   0  10  -4 10501.0 285.826   1
   0  10  -4 9861.09 228.626  19
   0 -10   4 9900.23 265.756  16
   0  10  -3 1180.03 91.6662   1
   0  10  -3 1052.71 69.4655  19
   0 -10   3 1085.13 81.7395  17
   0 -10   2 5748.50 189.779  17
   0  10  -2 5877.43 149.674  19
   0  10  -2 5592.46 193.331   1
   0 -10   1 13569.4 238.859  18
   0 -10   1 13960.2 302.048  17
   0 -10   0 1578.05 80.5074  18
   0 -10   0 1492.99 96.6118  17
   0  10   1 15934.4 305.429   1
   0 -10  -1 16042.6 329.065  17
   0 -10  -2 768.797 72.1977  17
   0  10   2 751.517 61.2998   1
   0 -10  -3 4487.45 172.542  17
   0  10   3 4029.45 139.552   1
   0 -10  -4 2002.57 119.389  17
   0  10   4 2737.44 111.879   1
   0 -10  -5 41664.6 601.335  17
   0  10   5 41654.8 503.415   1
   0  10   6 7934.38 182.408   1
   0 -10  -6 5502.88 206.548  17
   0 -10  -7 3934.79 170.171  17
   0  10   7 4867.63 137.494   1
   0  10   8 21433.4 309.153   1
   0 -10  -8 16957.7 375.601  17
   0 -10  -9 9883.70 283.681  17
   0 -10 -10 13426.4 338.083  17
   0 -10 -11 1020.97 91.1941  17
   0 -10 -12 231.103 48.3769  17
   0 -10 -13 70.1526 33.7926  17
   0 -10 -14 972.781 96.1893  17
   0 -10 -15 2057.91 140.353  17
   0 -10 -16 475.626 71.6834  17
   0 -10 -17 2514.07 154.719  17
   0 -10 -18 7294.69 270.583  17
   0 -10 -19 4268.63 209.653  17
   0 -10 -20 1848.76 140.665  17
   0 -10 -21 14465.2 407.306  17
   0 -10 -22 662.836 86.2576  17
   0 -10 -23 1608.52 136.779  17
   0 -10 -24 47.9784 37.5307  17
   0 -10 -25 102.351 43.1871  17
   0 -10 -26 3674.48 218.839  17
   0 -10 -27 1877.71 156.884  17
   0 -10 -28 1222.77 130.874  17
   0 -10 -29 728.127 107.878  17
   0  10  30 189.536 51.3847   9
   0 -10 -30 160.698 57.6782  17
   0 -10 -31 864.633 120.398  17
   0  10  31 947.465 104.107   9
   0 -10 -32 12241.4 430.423  17
   0  10  32 12057.6 357.150   9
   0 -10 -32 11239.1 273.909  12
   0  10  33 9714.84 327.270   9
   0 -10 -33 9499.05 254.530  12
   0  10  34 18875.0 465.285   9
   0 -10 -34 19327.0 549.144  17
   0  10  35 9082.31 319.481   9
   0 -10 -35 8753.19 255.770  13
   0  10  36 8564.21 310.500   9
   0 -10 -36 7714.53 237.354  13
   0 -10 -37 198.417 43.9245  13
   0  10  37 148.908 49.3545   9
   0 -10 -38-12.2493 25.7791  13
   0  10  38-9.43194 34.5114   9
   0 -10 -39 316.408 48.5972  13
   0  10  39 419.210 71.7373   9
   0  10  40 479.195 79.2362   9
   0 -10 -40 405.987 53.9417  13
   0 -10 -41 639.820 65.6593  13
   0  10  41 652.868 84.7136   9
   0  10  42 536.125 77.2067   9
   0 -10 -42 497.356 58.0019  13
   0 -10 -43 398.147 49.1734  13
   0  10  43 446.737 70.6489   9
   0 -10 -44 76.8558 26.7244  13
   0  10  44 104.036 39.5323   9
   0  10  45 459.036 67.8491   9
   0  10  46 177.137 44.5223   9
   0  10  47 137.596 41.0693   9
   0  10  48 14.3231 22.0300   9
   0  10  49 32.5036 27.9410   9
   0  10  50 39.3423 25.5390   9
   0  10  51 342.804 45.3254   9
   0  10  52 12.0206 20.3762   9
   0 -11  42 22.6070 15.1634  10
   0 -11  42 48.5116 18.6302   9
   0 -11  41 44.0502 22.7036  10
   0 -11  41-22.3308 16.9852   9
   0 -11  40 3.48391 20.5644  10
   0 -11  40 41.3051 21.3691   9
   0 -11  39 71.3119 28.0229   9
   0 -11  38 53.8198 26.4695   9
   0 -11  37-3.76512 21.6668   9
   0 -11  36 92.8713 34.0183   9
   0 -11  35-22.6864 27.6049   9
   0 -11  34 554.891 71.8761   9
   0  11 -34 572.010 60.4942   2
   0  11 -33 1851.85 114.428   2
   0 -11  33 2033.75 135.518   9
   0  11 -32 747.122 74.5743   2
   0 -11  32 749.520 85.1443   9
   0 -11  31 15.3920 24.1405   9
   0  11 -31-30.8132 28.1124   2
   0 -11  30 474.342 69.7005   9
   0  11 -30 349.045 54.2618   2
   0  11 -29 35.6042 27.9693   2
   0 -11  29 73.8696 33.3250   9
   0  11 -28 345.808 58.2722   2
   0 -11  28 399.933 65.9932   9
   0  11 -27 811.859 82.4556   2
   0 -11  27 1006.97 101.840   9
   0 -11  26 143.596 45.5074   9
   0  11 -26 133.791 40.1508   2
   0 -11  25 424.512 65.4336   9
   0  11 -25 381.169 61.0747   2
   0  11 -25 494.483 106.904  19
   0  11 -24 824.197 84.5667   2
   0 -11  24 796.025 90.1085   9
   0  11 -24 703.704 116.505  19
   0 -11  23 170.569 42.2060   9
   0  11 -23 189.293 52.0879  19
   0  11 -23 217.605 46.3055   2
   0  11 -22 204.971 67.2436  20
   0 -11  22 152.712 42.6512   9
   0  11 -22 188.463 45.0019   2
   0  11 -22 167.028 60.6856  19
   0 -11  21 269.205 46.0770   9
   0  11 -21 202.177 67.4020  20
   0  11 -21 156.338 40.5011   2
   0  11 -21 300.171 79.4326  19
   0  11 -20 810.667 119.674  20
   0  11 -20 918.316 124.957  19
   0 -11  20 754.895 81.3761   9
   0  11 -19 294.493 72.1077  20
   0  11 -19 247.907 60.7092  19
   0  11 -18 2756.92 199.422  19
   0  11 -18 2722.32 207.137  20
   0  11 -17 4071.27 259.452  20
   0  11 -17 4334.04 241.722  19
   0  11 -16 176.972 50.4267  19
   0  11 -16 150.356 60.7547  20
   0  11 -15 84.7875 37.2346  19
   0  11 -15 63.6315 39.3020  20
   0  11 -14 1181.65 119.567  19
   0  11 -14 1094.98 129.589  20
   0 -11  13 992.309 92.5225  16
   0  11 -13 1028.24 109.644  19
   0  11 -13 1125.37 134.799  20
   0 -11  12 438.519 63.9360  16
   0  11 -12 447.956 73.7850  19
   0  11 -12 413.385 77.6090  20
   0 -11  11 2587.53 148.991  16
   0  11 -11 2603.39 158.198  19
   0  11 -11 2843.96 196.687  20
   0  11 -10 512.215 73.4161  19
   0 -11  10 551.709 67.8068  16
   0  11 -10 564.673 88.8118  20
   0  11  -9 891.135 88.4294  19
   0 -11   9 819.326 85.4995  16
   0 -11   8 5087.79 205.073  16
   0  11  -8 4836.04 192.071  19
   0 -11   7 2578.78 144.777  16
   0  11  -7 2326.75 128.020  19
   0  11  -6 28709.0 544.213   1
   0 -11   6 28267.1 505.316  16
   0 -11   5 1418.14 110.857  16
   0  11  -5 1764.01 127.424   1
   0  11  -4 74950.1 921.303   1
   0 -11   4 71848.8 886.598  16
   0 -11   3 1992.30 119.956  17
   0  11  -3 1882.21 120.551   1
   0  11  -2 2157.87 124.262   1
   0 -11   2 2398.47 130.607  17
   0 -11   1 2609.18 136.459  17
   0  11  -1 2461.32 129.704   1
   0 -11   0 7164.54 184.645  18
   0 -11   0 7202.72 229.511  17
   0  11   0 7144.21 215.398   1
   0 -11  -1 6273.96 180.030  18
   0 -11  -1 6411.65 214.316  17
   0  11   1 5922.14 190.382   1
   0  11   2 337.371 44.3742   1
   0 -11  -2 345.147 53.1357  17
   0 -11  -3 1569.96 106.385  17
   0  11   3 2053.13 106.005   1
   0 -11  -4 7471.38 242.398  17
   0  11   4 7343.74 193.287   1
   0  11   5 489.678 49.8888   1
   0 -11  -5 493.069 65.7666  17
   0  11   6 217.176 33.6272   1
   0 -11  -6 380.907 64.6381  17
   0 -11  -7 15381.0 363.686  17
   0 -11  -8 20843.2 434.648  17
   0 -11  -9 197.598 48.1366  17
   0 -11 -10 242.185 56.8022  17
   0 -11 -11 593.816 74.7309  17
   0 -11 -12 14378.8 373.839  17
   0 -11 -13 4715.61 209.930  17
   0 -11 -14 15825.4 402.964  17
   0 -11 -15 4979.94 223.639  17
   0 -11 -16 4038.24 210.805  17
   0 -11 -17 3537.70 194.038  17
   0 -11 -18 960.510 107.340  17
   0 -11 -19 55.3589 34.1859  17
   0 -11 -20 1058.64 113.890  17
   0 -11 -21 176.034 52.6475  17
   0 -11 -22 1501.35 144.023  17
   0 -11 -23 3834.57 219.546  17
   0 -11 -24 166.368 52.4165  17
   0 -11 -25 1589.27 149.183  17
   0 -11 -26 656.825 95.9734  17
   0 -11 -27 318.091 74.6484  17
   0 -11 -28 3528.12 222.266  17
   0 -11 -29 207.568 63.1459  17
   0  11  29 330.243 62.5355   9
   0  11  30 209.107 61.5612   9
   0 -11 -30 634.417 105.542  17
   0  11  31 164.129 54.0816   9
   0 -11 -31 205.371 44.5043  12
   0 -11 -31 269.265 78.5754  17
   0  11  32 3784.11 200.111   9
   0 -11 -32 3652.94 151.189  12
   0 -11 -32 3639.75 240.446  17
   0 -11 -33 4394.84 262.997  17
   0 -11 -33 3788.28 159.814  12
   0  11  33 3914.99 207.617   9
   0  11  34 545.220 89.0501   9
   0 -11 -34 584.601 76.0912  12
   0 -11 -34 440.203 109.372  17
   0  11  35 6774.00 279.050   9
   0 -11 -36 557.253 61.9270  13
   0  11  36 615.975 86.3629   9
   0 -11 -37 476.982 61.8171  13
   0  11  37 493.251 79.6616   9
   0  11  38 46.6882 26.6902   9
   0 -11 -38 133.351 38.5667  13
   0  11  39 10.4932 24.5502   9
   0 -11 -39 53.6538 33.2414  13
   0 -11 -40 79.4702 28.3081  13
   0  11  40 35.8388 33.5069   9
   0 -11 -41 270.299 40.8005  13
   0  11  41 182.016 49.6855   9
   0 -11 -42 271.423 41.0451  13
   0  11  42 256.548 54.7114   9
   0  11  43 4.16413 27.2885   9
   0  11  44 167.120 45.3614   9
   0  11  45 134.284 41.5655   9
   0  11  46 97.1794 31.1465   9
   0  11  47 127.145 35.9941   9
   0  11  48 137.827 35.6298   9
   0  11  49 33.4211 20.4125   9
   0  11  50 170.417 37.1371   9
   0  11  51 23.2087 23.1895   9
   0  11  52 187.328 30.6933   9
   0 -12  41 156.384 27.5352   9
   0 -12  41 107.091 23.7942  10
   0 -12  40 94.4416 25.7259   9
   0 -12  40 62.5629 21.7734  10
   0 -12  39 18.9595 20.6921  10
   0 -12  39 23.8028 20.3036   9
   0 -12  38 3.53217 18.3727   9
   0 -12  38-10.2007 24.4876  10
   0 -12  37 122.453 31.8697   9
   0 -12  37 118.738 33.8606  10
   0 -12  36 148.660 36.6929   9
   0 -12  35 129.067 35.2338   9
   0 -12  34 169.534 41.3593   9
   0 -12  33 193.190 45.3171   9
   0  12 -33 188.363 34.9887   2
   0  12 -32 348.220 52.0360   2
   0 -12  32 325.884 56.7849   9
   0 -12  31 91.7096 36.6874   9
   0  12 -31 100.894 29.2191   2
   0  12 -30 77.3996 33.3054   2
   0 -12  30 101.333 39.2506   9
   0  12 -29 27.5907 22.9483   2
   0 -12  29-7.35709 23.3451   9
   0 -12  28-1.89577 23.9869   9
   0  12 -28-13.7272 29.4915   2
   0  12 -27 879.639 83.1800   2
   0 -12  27 935.039 94.3760   9
   0 -12  26 77.2418 33.5486   9
   0  12 -26 41.4970 28.5301   2
   0 -12  25 461.358 71.9685   9
   0  12 -25 376.892 59.0258   2
   0  12 -24 32.3594 27.0860   2
   0 -12  24 4.51576 28.5721   9
   0  12 -23 3285.34 166.211   2
   0 -12  23 3527.40 182.271   9
   0 -12  22 1968.89 135.386   9
   0  12 -22 1601.39 113.718   2
   0  12 -22 2013.34 190.130  20
   0  12 -21 56.0111 42.4322  20
   0 -12  21 90.0330 34.8943   9
   0  12 -21 77.6965 31.8010   2
   0  12 -20 234.884 43.4298   2
   0  12 -20 291.898 85.6984  20
   0 -12  20 217.451 47.7456   9
   0  12 -19 80.7758 50.2807  20
   0  12 -19 48.6209 29.7217   2
   0 -12  19 105.433 36.5548   9
   0 -12  18 1298.00 103.895   9
   0  12 -18 1156.27 95.7030   2
   0  12 -18 1299.20 155.010  20
   0 -12  17 91.1630 35.4979   9
   0  12 -17 92.2714 42.3879  20
   0  12 -16 549.722 99.6428  20
   0  12 -15 813.948 122.330  20
   0  12 -14 317.764 80.1376  20
   0  12 -13 2456.59 196.462  20
   0  12 -12 245.878 67.5534  20
   0 -12  11 3188.14 174.227  16
   0  12 -11 3072.74 218.030  20
   0  12 -10 770.259 111.325  20
   0 -12  10 547.690 74.2797  16
   0 -12   9 320.934 63.8451  16
   0  12  -9 481.283 77.4219   1
   0  12  -9 302.348 71.9478  20
   0  12  -8 8726.77 317.072   1
   0 -12   8 10142.2 309.588  16
   0  12  -7 317.849 60.9805   1
   0 -12   7 241.713 51.2672  16
   0 -12   6 2485.96 150.226  16
   0  12  -6 2578.33 160.726   1
   0  12  -5 230.833 49.3395   1
   0 -12   5 263.510 52.4244  16
   0  12  -4 16135.9 387.002   1
   0 -12   4 15464.9 377.671  16
   0 -12   3 929.018 91.9205  16
   0 -12   3 1087.72 96.7018  17
   0  12  -3 908.417 88.7320   1
   0  12  -2 2265.60 135.734   1
   0 -12   2 2221.78 134.286  17
   0 -12   1 158.735 43.2618  17
   0  12  -1 48.5618 16.5900   1
   0 -12   0 372.240 56.8109  17
   0  12   0 271.754 45.9072   1
   0 -12  -1 4145.48 183.151  17
   0  12   1 3774.82 158.838   1
   0 -12  -2 259.237 55.1942  17
   0 -12  -2 227.043 41.8318  18
   0 -12  -3 793.948 80.9217  17
   0 -12  -4 1373.97 111.265  17
   0 -12  -5 8045.81 267.810  17
   0 -12  -6 1072.02 100.477  17
   0 -12  -7 1885.59 134.631  17
   0 -12  -8 2235.50 146.899  17
   0 -12  -9 364.761 65.5383  17
   0 -12 -10 1065.49 105.737  17
   0 -12 -11 1548.45 126.300  17
   0 -12 -12 2334.30 154.290  17
   0 -12 -13 1252.33 125.774  17
   0 -12 -14 761.602 97.1914  17
   0 -12 -15 1063.12 108.300  17
   0 -12 -16 450.307 73.5638  17
   0 -12 -17 491.137 80.2626  17
   0 -12 -18 3329.15 198.871  17
   0 -12 -19 2048.22 157.787  17
   0 -12 -20 307.335 65.5181  17
   0 -12 -21 7767.04 316.981  17
   0 -12 -22 169.995 62.8494  17
   0 -12 -23 446.396 86.4039  17
   0 -12 -24 658.079 97.9678  17
   0 -12 -25 415.337 85.6200  17
   0 -12 -26 1122.89 133.600  17
   0  12  27 338.527 66.3348   9
   0 -12 -27 210.151 66.5187  17
   0  12  28 37.5176 39.2022   9
   0 -12 -28 56.3190 45.8413  17
   0  12  29 207.090 48.7169   9
   0 -12 -29 212.175 66.0878  17
   0 -12 -30 26.3635 33.2719  17
   0  12  30 80.6178 42.8351   9
   0 -12 -31 75.0518 51.4367  17
   0 -12 -31 68.2308 34.0255  12
   0  12  31 93.9036 44.4894   9
   0  12  32 1181.84 115.252   9
   0 -12 -32 890.872 81.4850  12
   0 -12 -32 957.082 133.390  17
   0 -12 -33 3249.03 145.869  12
   0 -12 -33 3525.90 244.008  17
   0  12  33 3374.01 193.668   9
   0 -12 -34 33.0436 33.5792  17
   0  12  34 117.514 47.0911   9
   0  12  35 2630.30 173.536   9
   0  12  36 2250.54 158.232   9
   0 -12 -37 139.275 36.1617  13
   0  12  37 115.363 42.8371   9
   0  12  38 650.662 89.8564   9
   0 -12 -38 586.884 65.2918  13
   0  12  39 57.7672 37.0997   9
   0 -12 -39 85.3360 33.3685  13
   0  12  40 146.674 43.8888   9
   0 -12 -40 150.321 34.8772  13
   0  12  41 47.7740 33.9860   9
   0  12  42 595.119 79.6211   9
   0  12  43 635.434 81.7439   9
   0  12  44 42.7271 26.4759   9
   0  12  45 94.1568 37.0273   9
   0  12  46 304.384 52.0705   9
   0  12  47 530.744 64.4770   9
   0  12  48-4.85858 23.0216   9
   0  12  49 2.75696 20.5517   9
   0  12  50 3.87353 17.5348   9
   0  12  51 61.7184 22.9916   9
   0 -13  39 219.641 34.4039   9
   0 -13  39 201.885 32.8967  10
   0 -13  38 156.158 32.4933  10
   0 -13  38 160.429 30.7178   9
   0 -13  37 426.092 51.1463   9
   0 -13  37 399.690 51.4851  10
   0 -13  36-2.81876 24.0870  10
   0 -13  36 34.0198 22.2745   9
   0 -13  35 48.4680 29.2121  10
   0 -13  35 44.8567 27.4375   9
   0 -13  34 914.341 82.3380   9
   0 -13  33 5.39112 21.3154   9
   0 -13  32 190.296 43.9377   9
   0  13 -32 213.454 38.2437   2
   0  13 -31 495.394 59.5109   2
   0 -13  31 591.947 70.3927   9
   0  13 -30 9.58542 23.2798   2
   0 -13  30 26.3483 29.1991   9
   0  13 -29 590.315 65.5218   2
   0 -13  29 676.130 81.0638   9
   0  13 -28 481.324 63.2973   2
   0 -13  28 545.953 74.6827   9
   0 -13  27 131.390 40.3304   9
   0  13 -27 85.9121 31.4928   2
   0 -13  26 226.844 48.5672   9
   0  13 -26 244.100 44.7371   2
   0 -13  25 94.5830 35.3397   9
   0  13 -25 40.1184 30.2714   2
   0  13 -24 202.329 48.8869   2
   0 -13  24 206.242 49.9490   9
   0 -13  23 421.660 66.6570   9
   0  13 -23 358.217 61.2136   2
   0  13 -22 306.074 51.9589   2
   0 -13  22 244.167 51.8334   9
   0  13 -21 92.8768 34.1159   2
   0 -13  21 68.4504 25.6780   9
   0  13 -21 112.242 64.1993  20
   0  13 -20 57.1016 52.2381  20
   0  13 -20 56.1975 33.0618   2
   0 -13  20 46.2951 33.7527   9
   0  13 -19 78.5971 59.2064  20
   0 -13  19-16.4139 29.9164   9
   0  13 -19 70.0917 28.4519   2
   0  13 -18 1782.67 180.287  20
   0  13 -18 1409.74 105.557   2
   0 -13  18 1658.81 121.133   9
   0  13 -17 672.202 114.565  20
   0  13 -17 618.598 73.2280   2
   0 -13  17 707.613 80.7750   9
   0  13 -16 382.408 59.4770   2
   0  13 -16 488.091 106.553  20
   0 -13  16 452.035 63.1276   9
   0  13 -15 2064.94 194.899  20
   0 -13  15 1922.75 125.012   9
   0  13 -14 321.972 75.6232   1
   0  13 -14 608.062 110.253  20
   0  13 -13 1856.24 170.530   1
   0  13 -13 2284.61 200.469  20
   0  13 -12 135.489 55.7159  20
   0  13 -12 335.064 69.9414   1
   0  13 -11 75.2008 47.9676  20
   0  13 -11 130.947 51.5903   1
   0 -13  10 3695.36 195.267  16
   0  13 -10 3293.30 209.421   1
   0  13  -9 185.106 54.8836   1
   0 -13   9 166.344 47.7661  16
   0  13  -9 181.728 71.2422  20
   0 -13   8 0.59377 22.3622  16
   0  13  -8 17.6579 34.8251  20
   0  13  -8 24.1018 28.7192   1
   0 -13   7 960.931 99.0693  16
   0  13  -7 931.829 124.620  20
   0  13  -7 1185.07 116.663   1
   0 -13   6 982.636 101.619  16
   0  13  -6 1050.90 107.726   1
   0  13  -5 151.955 46.0081   1
   0 -13   5 80.9050 38.1642  16
   0 -13   4 87.3651 36.2742  16
   0  13  -4 139.972 44.6994   1
   0 -13   3 1135.92 106.412  16
   0 -13   2 7723.56 276.793  16
   0 -13   2 8483.73 288.076  17
   0 -13   1 1022.73 100.171  17
   0 -13   0 2823.39 161.097  17
   0 -13  -1 1907.53 131.571  17
   0 -13  -2 1191.09 105.906  17
   0 -13  -3 274.949 56.4122  17
   0 -13  -4 670.226 84.9586  17
   0 -13  -4 807.904 79.1001  18
   0 -13  -5 2462.32 153.929  17
   0 -13  -6 2074.74 140.119  17
   0 -13  -7 1907.37 140.820  17
   0 -13  -8 83.0770 34.5160  17
   0 -13  -9 430.546 74.6073  17
   0 -13 -10 86.2391 40.5944  17
   0 -13 -11 1457.94 128.636  17
   0 -13 -12 9247.03 323.194  17
   0 -13 -13 778.714 96.7115  17
   0 -13 -14 138.099 51.0329  17
   0 -13 -15 7398.02 300.718  17
   0 -13 -16 6008.37 274.776  17
   0 -13 -17 3686.45 217.287  17
   0 -13 -18 330.169 72.3532  17
   0 -13 -19 464.667 82.7183  17
   0 -13 -20 4080.59 235.589  17
   0 -13 -21 277.067 67.8645  17
   0 -13 -22 1533.42 151.699  17
   0 -13 -23 7895.16 341.071  17
   0 -13 -24 2491.21 193.681  17
   0 -13 -25 518.116 93.1575  17
   0  13  25 705.334 84.4118   9
   0  13  26 2677.51 161.605   9
   0 -13 -26 2583.24 203.025  17
   0 -13 -27 3815.55 246.956  17
   0  13  27 3878.37 195.521   9
   0  13  28 14575.7 394.839   9
   0 -13 -28 15302.0 509.119  17
   0 -13 -29 3620.94 250.701  17
   0  13  29 2173.47 164.523   9
   0  13  30 9654.49 327.489   9
   0 -13 -30 9078.17 395.556  17
   0  13  31 12144.6 367.848   9
   0 -13 -31 10712.8 435.456  17
   0 -13 -32 13995.5 498.706  17
   0  13  32 14989.4 412.100   9
   0  13  33 12082.8 371.441   9
   0 -13 -33 12171.2 462.941  17
   0  13  34 98.4674 47.5482   9
   0  13  35 190.276 61.2977   9
   0  13  36 2519.25 168.776   9
   0  13  37 1445.24 127.467   9
   0 -13 -37 1412.13 97.4907  13
   0 -13 -38 1263.45 90.7186  13
   0  13  38 1419.55 128.068   9
   0  13  39 167.937 49.2350   9
   0  13  40 949.167 101.221   9
   0  13  41 184.237 49.8095   9
   0  13  42 338.209 59.2223   9
   0  13  43-1.93497 26.2132   9
   0  13  44 366.331 60.7198   9
   0  13  45 525.305 68.1073   9
   0  13  46 450.158 61.6286   9
   0  13  47 89.6889 30.9344   9
   0  13  48 528.026 62.1107   9
   0  13  49 150.935 33.7478   9
   0  13  50 0.88005 17.4937   9
   0  13  51 119.757 26.8534   9
   0 -14  38 23.5409 19.1703  10
   0 -14  37 105.300 27.0830   9
   0 -14  37 81.2007 26.8400  10
   0 -14  36-20.8014 20.1682   9
   0 -14  36-11.1682 21.0524  10
   0 -14  35 127.474 30.6586   9
   0 -14  35 122.273 33.4029  10
   0 -14  34 76.3647 22.3871   9
   0 -14  34 73.5344 29.4890  10
   0 -14  33 139.032 39.2505  10
   0 -14  33 69.6300 27.3827   9
   0 -14  32 325.437 53.1619   9
   0 -14  32 301.480 51.3813  10
   0  14 -31 125.723 31.4243   2
   0 -14  31 183.952 46.3033  10
   0 -14  31 156.275 39.6245   9
   0  14 -30 180.376 34.0400   2
   0 -14  30 189.790 41.3081   9
   0 -14  29 514.660 68.2611   9
   0  14 -29 471.469 57.0573   2
   0 -14  28 150.539 44.4563   9
   0  14 -28 51.5908 23.8775   2
   0 -14  27 55.0591 31.3647   9
   0  14 -27-15.4843 25.9327   2
   0 -14  26 641.570 79.0727   9
   0  14 -26 630.567 71.5068   2
   0  14 -25 112.034 32.2732   2
   0 -14  25 108.135 40.3058   9
   0 -14  24 20.2122 23.4971   9
   0  14 -24 92.1431 35.9401   2
   0  14 -23 125.035 39.2283   2
   0 -14  23 104.978 37.1526   9
   0 -14  22 1.76368 26.5482   9
   0  14 -22 11.6904 21.7707   2
   0 -14  21 57.4351 29.5005   9
   0  14 -21 67.7852 31.9650   2
   0 -14  20 1129.64 104.154   9
   0  14 -20 1133.19 97.7043   2
   0  14 -19 976.406 88.9835   2
   0 -14  19 1158.93 103.330   9
   0 -14  18 304.340 56.1818   9
   0  14 -18 269.859 52.2644   2
   0  14 -18 307.386 91.6536  20
   0 -14  17-10.9934 26.9858   9
   0  14 -17 30.1764 28.7152   2
   0  14 -17 1.86130 47.7889  20
   0  14 -16 335.174 88.8418  20
   0 -14  16 356.398 57.3568   9
   0  14 -16 321.921 52.8929   2
   0  14 -15 2714.86 145.951   2
   0 -14  15 3050.63 161.568   9
   0 -14  14 774.186 82.0864   9
   0  14 -14 700.666 119.431  20
   0  14 -14 690.356 76.6750   2
   0 -14  13 488.829 66.8065   9
   0  14 -13 348.470 58.3299   2
   0 -14  12 42.0931 25.5722   9
   0  14 -12-7.25856 36.6134  20
   0  14 -12 53.5193 31.4427   2
   0  14 -11 3440.20 256.912  20
   0 -14  11 3268.99 160.283   9
   0  14 -10 952.411 135.400  20
   0  14  -9 127.772 64.2096  20
   0 -14   9 134.548 49.6585  16
   0 -14   8 465.964 75.0027  16
   0  14  -8 666.949 112.396  20
   0 -14   7 87.3442 43.6766  16
   0  14  -7 84.0680 53.3513  20
   0  14  -6 51.1030 42.0734  20
   0 -14   6 28.5517 32.5232  16
   0 -14   5 100.602 44.2549  16
   0  14  -5 120.320 55.4947  20
   0 -14   4 369.652 66.0123  16
   0 -14   3 615.838 86.3392  16
   0 -14   2 181.488 50.0291  16
   0 -14   1 1861.63 143.665  16
   0 -14   1 1780.04 139.520  17
   0 -14   0 6.14861 21.6291  17
   0 -14  -1 102.958 39.9038  17
   0 -14  -2 12.3196 26.0820  17
   0 -14  -3 340.658 64.2095  17
   0 -14  -4 1126.30 113.645  17
   0 -14  -5 2883.36 175.296  17
   0 -14  -6 41.5103 27.7425  18
   0 -14  -6 18.6361 28.2031  17
   0 -14  -7 6209.22 263.448  17
   0 -14  -8 737.131 99.0031  17
   0 -14  -9 8897.70 324.557  17
   0 -14 -10 443.387 75.2797  17
   0 -14 -11 499.605 82.8376  17
   0 -14 -12 119.865 56.2280  17
   0 -14 -13 819.731 104.822  17
   0 -14 -14 275.027 70.5118  17
   0 -14 -15 547.656 92.9079  17
   0 -14 -16 6665.86 298.255  17
   0 -14 -17 529.779 88.7642  17
   0 -14 -18 1679.49 154.863  17
   0 -14 -19 205.642 57.5115  17
   0 -14 -20 1154.28 134.465  17
   0 -14 -21 89.8007 43.3858  17
   0 -14 -22 475.225 94.8981  17
   0 -14 -23 1755.16 168.371  17
   0  14  24 16.3024 22.1818   8
   0  14  24 17.2118 31.4980   9
   0 -14 -24-15.4296 27.3496  17
   0  14  25 398.510 64.3292   8
   0  14  25 474.993 70.5901   9
   0 -14 -25 448.288 91.2915  17
   0  14  26 691.848 92.0976   9
   0 -14 -26 576.650 110.089  17
   0  14  27 9988.83 325.823   9
   0 -14 -27 10621.5 423.450  17
   0  14  28 2483.02 166.007   9
   0 -14 -28 3536.66 250.638  17
   0 -14 -29 4654.78 286.691  17
   0  14  29 4580.65 223.751   9
   0 -14 -30 1013.22 133.202  17
   0  14  30 870.580 100.317   9
   0 -14 -31 685.912 119.119  17
   0  14  31 677.057 89.3108   9
   0  14  32 3491.21 198.833   9
   0  14  33 237.004 68.0491   9
   0  14  34 2382.03 164.552   9
   0  14  35 602.960 85.4350   9
   0  14  36 1473.16 130.507   9
   0  14  37 19.7160 31.0565   9
   0  14  38 45.9944 37.0591   9
   0  14  39 164.151 49.3609   9
   0  14  40 615.605 81.0411   9
   0  14  41 136.047 44.5002   9
   0  14  42 355.171 58.2987   9
   0  14  43 88.2388 37.6790   9
   0  14  44 230.076 49.1725   9
   0  14  45 40.0331 33.2132   9
   0  14  46 539.452 65.1571   9
   0  14  47 419.491 55.2184   9
   0  14  48 91.1885 27.7756   9
   0  14  49 113.711 29.4982   9
   0  14  50 167.215 32.4169   9
   0 -15  36 94.2143 27.1187  10
   0 -15  35 1.24486 17.9637  10
   0 -15  34 896.807 70.0210   9
   0 -15  34 793.573 70.5378  10
   0 -15  33 45.3005 26.2575  10
   0 -15  33 67.1631 29.5713   9
   0 -15  32 39.9162 24.6598  10
   0 -15  32 8.12373 19.7958   9
   0 -15  31 126.725 34.8183  10
   0 -15  31 194.976 39.9928   9
   0 -15  30 91.6009 37.8300  10
   0 -15  30 113.929 36.2480   9
   0  15 -29 420.075 52.9153   2
   0 -15  29 530.627 65.6169   9
   0 -15  29 522.670 70.3178  10
   0 -15  28 420.106 59.7152   9
   0  15 -28 445.221 55.7290   2
   0 -15  28 443.295 66.8511  10
   0  15 -27 91.3649 28.2082   2
   0 -15  27 32.3780 28.5286   9
   0 -15  27 77.2218 34.7345  10
   0 -15  26 245.169 51.1246   9
   0 -15  26 252.212 54.8734  10
   0  15 -26 270.171 45.4399   2
   0 -15  25 9.45668 32.8141  10
   0  15 -25-26.5597 24.6058   2
   0 -15  25-10.6142 22.0095   9
   0  15 -24 516.841 64.5218   2
   0 -15  24 545.304 71.4513   9
   0 -15  23 124.495 39.8646   9
   0  15 -23 85.8081 33.7196   2
   0 -15  22 649.379 81.5537   9
   0  15 -22 511.988 64.1337   2
   0 -15  21 589.599 77.3211   9
   0  15 -21 525.107 65.8457   2
   0 -15  20 531.997 72.2633   9
   0  15 -20 443.700 62.7131   2
   0 -15  19 915.169 92.8563   9
   0  15 -19 801.135 83.5057   2
   0 -15  18 163.165 45.1044   9
   0  15 -18 171.173 40.6082   2
   0  15 -17 397.252 97.0922  20
   0  15 -17 340.020 55.3545   2
   0 -15  17 312.105 55.0766   9
   0  15 -16 319.246 89.2689  20
   0 -15  16 413.041 63.7235   9
   0  15 -16 302.619 51.5876   2
   0  15 -15 266.394 78.1930  20
   0 -15  15 230.642 46.8570   9
   0  15 -15 215.985 47.8327   2
   0  15 -14 1670.54 196.375  20
   0 -15  14 1566.39 117.639   9
   0  15 -14 1449.40 109.162   2
   0 -15  13 1879.19 128.577   9
   0  15 -13 1630.23 116.495   2
   0  15 -13 1661.15 190.117  20
   0 -15  12 4492.00 198.481   9
   0 -15  12 4358.31 203.263  10
   0  15 -11 705.476 122.255  20
   0  15 -11 641.857 72.8392   2
   0 -15  11 702.176 81.6758  10
   0 -15  11 621.036 74.4231   9
   0 -15  10 1389.36 112.167  10
   0  15 -10 1710.79 188.990  20
   0 -15  10 1403.29 108.132   9
   0  15 -10 1330.72 102.387   2
   0  15  -9 69.1367 27.5307   2
   0 -15   9 75.2709 32.2589   9
   0  15  -9 69.4245 61.8691  20
   0 -15   9 35.1619 29.4317  10
   0 -15   8 2192.74 131.591   9
   0  15  -8 2243.02 210.480  20
   0  15  -8 2188.32 128.938   2
   0 -15   8 2180.17 137.236  10
   0 -15   7 500.506 85.2205  16
   0  15  -7 550.742 122.392  20
   0 -15   7 291.108 54.0290   9
   0 -15   6 8447.24 326.349  16
   0  15  -6 8956.19 411.409  20
   0  15  -5 410.852 95.9716  20
   0 -15   5 371.094 71.7325  16
   0 -15   4 4292.60 230.028  16
   0  15  -4 4382.30 285.549  20
   0  15  -3 94.1007 55.4235  20
   0 -15   3 146.292 46.6990  16
   0 -15   2 36.8363 26.9647  16
   0 -15   1 392.138 71.7700  16
   0 -15   0 1561.54 137.966  16
   0 -15   0 1789.80 147.349  17
   0 -15  -1 96.6120 41.2037  17
   0 -15  -2 65.7559 28.4761  17
   0 -15  -3 942.673 108.342  17
   0 -15  -4 1749.97 142.703  17
   0 -15  -5 1807.42 144.554  17
   0 -15  -6 600.424 92.6016  17
   0 -15  -7 2778.09 185.142  17
   0 -15  -8 1787.63 149.975  17
   0 -15  -9 8038.91 323.308  17
   0 -15 -10 46.4344 32.6200  17
   0 -15 -11 992.335 111.277  17
   0 -15 -12 429.613 82.0461  17
   0 -15 -13 79.8636 45.1998  17
   0 -15 -14 1612.35 153.635  17
   0 -15 -15 325.203 72.5860  17
   0 -15 -16 38.4703 24.4845  17
   0 -15 -17 619.583 101.340  17
   0 -15 -18 4346.99 257.219  17
   0 -15 -19 248.959 70.7210  17
   0  15  20 946.111 92.6019   8
   0 -15 -20 1241.27 140.126  17
   0 -15 -21 1214.58 141.964  17
   0  15  21 1267.15 109.528   8
   0 -15 -22 902.339 135.643  17
   0  15  22 565.166 79.9026   8
   0 -15 -23 3580.62 243.976  17
   0  15  23 3674.58 187.373   8
   0  15  24 4768.77 221.458   9
   0  15  24 4773.18 215.543   8
   0 -15 -24 5299.55 298.378  17
   0 -15 -25 4437.72 282.542  17
   0  15  25 4306.73 207.480   8
   0  15  25 4573.92 216.082   9
   0 -15 -26 7450.81 365.035  17
   0  15  26 5812.45 252.060   9
   0  15  27 24343.3 531.829   9
   0 -15 -27 23036.7 659.024  17
   0  15  28 11418.7 361.938   9
   0 -15 -28 14083.6 510.548  17
   0 -15 -29 7004.62 363.626  17
   0  15  29 7960.81 297.946   9
   0  15  30 7371.51 288.805   9
   0  15  31 1556.96 134.577   9
   0  15  32 2115.23 155.404   9
   0  15  33 4890.29 234.521   9
   0  15  34 934.932 106.554   9
   0  15  35 209.295 54.6261   9
   0  15  36 219.955 51.4965   9
   0  15  37 1837.69 140.991   9
   0  15  38 74.4829 38.1750   9
   0  15  39 166.701 50.7500   9
   0  15  40 25.7949 28.7187   9
   0  15  41-11.3879 26.6868   9
   0  15  42 82.5354 36.8879   9
   0  15  43 160.287 42.8082   9
   0  15  44 5.73097 23.8691   9
   0  15  45 122.154 37.2102   9
   0  15  46 287.097 47.7203   9
   0  15  47 51.1561 24.4665   9
   0  15  48 187.241 36.3343   9
   0  15  49 139.785 31.7911   9
   0 -16  34 50.8378 24.6740  10
   0 -16  33 208.804 39.6400  10
   0 -16  32 1002.61 79.7024  10
   0 -16  31 121.962 34.8714  10
   0 -16  30 393.445 57.1381  10
   0 -16  30 349.551 51.4912   9
   0 -16  29-20.3197 20.5935   9
   0 -16  29 8.63144 26.1155  10
   0  16 -28 167.935 35.0672   2
   0 -16  28 195.103 45.0337  10
   0 -16  28 241.509 47.5013   9
   0  16 -27 15.2892 18.0183   2
   0 -16  27-26.9092 29.5373  10
   0 -16  27-9.95668 20.3679   9
   0 -16  26 67.6104 30.9837   9
   0 -16  26-6.70354 23.7188  10
   0  16 -26 52.3070 21.9074   2
   0 -16  25 657.691 75.4860   9
   0 -16  25 715.251 82.3463  10
   0  16 -25 659.217 69.1636   2
   0 -16  24 222.866 49.7241  10
   0  16 -24 245.507 46.2836   2
   0 -16  24 217.242 47.3115   9
   0 -16  23 9.22995 24.9208  10
   0 -16  23 38.6254 28.2318   9
   0  16 -23-12.6626 20.1958   2
   0 -16  22 565.891 79.2029  10
   0 -16  22 537.160 71.9991   9
   0  16 -22 487.360 63.9247   2
   0 -16  21 596.076 81.7943  10
   0 -16  21 623.733 77.1094   9
   0  16 -21 524.593 65.3749   2
   0 -16  20 124.244 41.4447   9
   0 -16  20 115.730 45.0290  10
   0  16 -20 56.4005 32.9483   2
   0  16 -19 343.449 56.9031   2
   0 -16  19 375.501 61.6160   9
   0 -16  19 373.857 66.9725  10
   0 -16  18 161.956 45.6107  10
   0  16 -18 133.629 38.8080   2
   0 -16  18 185.832 46.5664   9
   0 -16  17 1208.64 106.117   9
   0 -16  17 1143.46 110.227  10
   0  16 -17 1076.19 96.8652   2
   0 -16  16 386.591 62.3541   9
   0 -16  16 318.057 59.8442  10
   0  16 -16 265.065 50.6774   2
   0 -16  15 133.945 44.4833  10
   0 -16  15 64.4078 26.6573   9
   0  16 -15 82.8249 30.5814   2
   0  16 -14 495.340 67.4778   2
   0 -16  14 607.044 78.5016  10
   0 -16  14 591.276 75.8239   9
   0  16 -14 629.408 121.629  20
   0  16 -13 4436.87 315.473  20
   0  16 -13 4126.44 186.749   2
   0 -16  13 4072.59 192.258   9
   0 -16  13 4135.36 201.858  10
   0 -16  12 10082.4 302.545   9
   0  16 -12 9238.88 282.959   2
   0 -16  12 10308.1 319.419  10
   0 -16  11 469.275 79.8770  10
   0  16 -11 505.141 79.4433   2
   0  16 -11 579.143 130.357  20
   0 -16  11 443.833 71.7283   9
   0 -16  10 25358.6 492.378   9
   0  16 -10 25059.2 480.295   2
   0 -16  10 26583.7 517.977  10
   0 -16   9 2828.51 167.957  10
   0  16  -9 2578.48 154.013   2
   0  16  -8 15575.7 367.236   2
   0  16  -8 16721.2 598.233  20
   0 -16   8 16245.0 391.054  10
   0 -16   7 1013.25 104.125  10
   0  16  -7 852.391 91.1082   2
   0  16  -6 11044.7 477.318  20
   0  16  -6 11583.4 306.914   2
   0 -16   6 11588.2 319.314  10
   0 -16   6 11226.1 394.967  16
   0  16  -5 6306.98 222.392   2
   0 -16   5 5955.68 226.863  10
   0  16  -5 6740.22 373.332  20
   0 -16   5 6237.08 289.743  16
   0 -16   4 3107.25 159.019  10
   0  16  -4 2972.93 153.435   2
   0 -16   4 3210.42 209.606  16
   0  16  -3-23.9277 50.3500  20
   0 -16   3 22.7209 35.3543  16
   0 -16   3 22.1642 33.9690  10
   0  16  -3-14.8839 28.0428   2
   0  16  -2 1569.79 177.489  20
   0 -16   2 1312.64 132.062  16
   0  16  -2 1406.70 102.717   2
   0 -16   1 506.515 83.8268  16
   0  16  -1 747.873 126.147  20
   0  16   0 2220.52 218.251  20
   0 -16   0 2031.23 163.916  16
   0 -16  -1 1633.05 145.665  17
   0 -16  -1 1524.70 144.305  16
   0 -16  -2 676.445 96.1351  17
   0 -16  -3 1228.68 131.130  17
   0 -16  -4 258.707 67.9672  17
   0 -16  -5 201.439 51.5913  17
   0 -16  -6 295.896 65.4096  17
   0 -16  -7 44.1493 35.3850  17
   0 -16  -8 779.281 105.700  17
   0 -16  -9 3634.49 220.860  17
   0 -16 -10 582.825 98.0531  17
   0 -16 -11 2027.75 169.752  17
   0 -16 -12 66.4227 43.0451  17
   0 -16 -13 1051.22 126.153  17
   0 -16 -14 1137.87 137.818  17
   0 -16 -15 11.3336 35.6132  17
   0  16  16 2351.29 145.282   8
   0 -16 -16 1651.81 162.724  17
   0 -16 -17 11688.7 442.745  17
   0  16  17 13268.9 355.596   8
   0  16  18 221.014 50.1536   8
   0 -16 -18 463.479 96.5039  17
   0 -16 -19 2439.72 202.503  17
   0  16  19 2330.38 147.331   8
   0 -16 -20 1043.97 136.510  17
   0  16  20 979.434 97.1959   8
   0 -16 -21 290.841 72.1286  17
   0  16  21 233.939 53.8656   8
   0  16  22 37.9889 30.0937   8
   0 -16 -22 17.7122 39.9563  17
   0  16  23 1183.88 107.514   8
   0 -16 -23 1080.58 139.258  17
   0  16  24 151.734 48.8725   9
   0  16  24 132.466 42.7318   8
   0 -16 -24 167.569 66.7514  17
   0  16  25 7431.67 283.973   9
   0 -16 -25 7579.33 377.061  17
   0  16  25 7503.75 276.371   8
   0  16  26 5424.70 242.996   9
   0 -16 -26 5483.55 318.291  17
   0  16  27 2730.64 173.938   9
   0 -16 -27 2226.00 212.080  17
   0  16  28 13066.9 394.113   9
   0  16  29 13516.8 399.182   9
   0  16  30 10082.5 339.328   9
   0  16  31 678.637 90.6768   9
   0  16  32 498.558 79.9207   9
   0  16  33 859.925 101.049   9
   0  16  34 4182.08 215.503   9
   0  16  35 1740.18 141.634   9
   0  16  36 3169.00 186.104   9
   0  16  37 385.814 68.9208   9
   0  16  38 453.748 71.6876   9
   0  16  39-1.67565 27.8718   9
   0  16  40 49.5314 33.0329   9
   0  16  41 239.572 51.2523   9
   0  16  42 989.663 94.0687   9
   0  16  43 173.305 44.2548   9
   0  16  44 76.3154 33.9677   9
   0  16  45 19.7143 19.2528   9
   0  16  46 77.9553 30.0471   9
   0  16  47-0.59034 18.9452   9
   0  16  48 57.1029 25.0868   9
   0 -17  32 19.2627 19.8877  10
   0 -17  31 49.7343 23.1760  10
   0 -17  30 20.1589 24.2639  10
   0 -17  29 117.802 34.3921  10
   0 -17  28 39.8108 26.8375  10
   0 -17  27 180.082 42.9300  10
   0  17 -27 126.133 27.3471   2
   0 -17  26-11.5797 24.0216  10
   0  17 -26 17.3789 19.3563   2
   0 -17  25 120.488 40.0854  10
   0  17 -25 22.3415 18.6220   2
   0  17 -24 64.2578 27.8362   2
   0 -17  24 24.6649 27.3016  10
   0 -17  23 129.844 37.6050   9
   0  17 -23 64.1106 26.3520   2
   0 -17  23 106.536 36.6734  10
   0  17 -22 91.7086 33.3509   2
   0 -17  22 143.493 41.3758   9
   0 -17  22 97.0697 31.7044  10
   0 -17  21 2436.73 147.027   9
   0  17 -21 2262.09 129.814   2
   0 -17  21 2443.80 153.165  10
   0 -17  20 69.1349 32.1426   9
   0  17 -20 58.0261 32.6791   2
   0 -17  20 78.7779 40.1326  10
   0 -17  19 1801.16 128.015   9
   0 -17  19 2020.66 142.119  10
   0  17 -19 1849.49 120.035   2
   0 -17  18 187.389 50.6998  10
   0  17 -18 158.665 41.4587   2
   0 -17  18 201.089 51.5617   9
   0 -17  17 766.161 90.5581  10
   0  17 -17 734.727 80.0029   2
   0 -17  17 739.540 84.6315   9
   0 -17  16-8.00286 26.2242   9
   0 -17  16 49.9816 40.9343  10
   0  17 -16 1.08877 25.0943   2
   0  17 -15 148.459 38.0932   2
   0 -17  15 143.792 43.2829  10
   0 -17  14 1323.27 114.463  10
   0  17 -14 1051.88 97.0539   2
   0 -17  13 73.4935 35.4716  10
   0  17 -13-22.4437 24.0774   2
   0  17 -12 2066.28 132.018   2
   0 -17  12 2320.27 149.558  10
   0 -17  11 31.9828 24.6538  10
   0  17 -11 5.89425 28.4877   2
   0  17 -10 492.048 65.4913   2
   0 -17  10 584.595 77.4320  10
   0  17 -10 659.114 123.176  20
   0 -17   9 2021.50 137.060  10
   0  17  -9 1863.74 125.935   2
   0  17  -8 11511.2 318.347   2
   0 -17   8 12239.0 339.455  10
   0  17  -8 12164.3 524.986  20
   0  17  -7 8992.86 281.204   2
   0 -17   7 10758.4 315.780  10
   0 -17   6 18452.5 420.418  10
   0  17  -6 17354.2 396.247   2
   0  17  -6 18867.0 647.199  20
   0  17  -5 8036.50 260.994   2
   0 -17   5 7981.24 272.211  10
   0  17  -4 11565.1 316.414   2
   0 -17   4 12249.2 330.676  10
   0  17  -4 11403.4 501.694  20
   0 -17   4 12041.3 423.423  16
   0 -17   3 323.027 79.5696  16
   0 -17   3 213.534 49.2301  10
   0  17  -3 194.310 47.3004   2
   0  17  -2-35.8654 43.9307  20
   0 -17   2 12.4235 25.5690  10
   0  17  -2-23.8658 31.0543   2
   0 -17   2-9.48351 27.9051  16
   0 -17   1 12.2761 37.1499  16
   0  17  -1 19.8761 24.2584   2
   0  17  -1 33.1211 58.4441  20
   0 -17   1 59.9388 31.3671  10
   0 -17   0 237.548 51.5686  10
   0 -17   0 244.996 63.4951  16
   0  17   0 140.958 72.5958  20
   0  17   0 211.901 45.3986   2
   0  17   1 135.101 65.9592  20
   0 -17  -1 114.826 51.3147  16
   0  17   1 60.6589 26.5443   2
   0 -17  -1 78.7184 32.1825  10
   0 -17  -2 6.47778 31.1946  16
   0 -17  -2 21.9264 23.1279  10
   0 -17  -3 668.487 74.7572  10
   0 -17  -3 757.912 110.984  17
   0  17   3 655.244 119.265  20
   0 -17  -3 617.316 97.8327  16
   0 -17  -4 526.648 67.0862  10
   0 -17  -4 529.732 94.4165  17
   0  17   4 655.600 118.254  20
   0 -17  -5 670.818 105.262  17
   0  17   5 556.086 111.660  20
   0 -17  -5 678.459 76.4882  10
   0  17   6 60.2371 27.8039   8
   0  17   6 188.171 67.6097  20
   0 -17  -6 82.5325 47.3968  17
   0  17   7 57.2192 25.2396   8
   0 -17  -7 78.8741 43.3281  17
   0 -17  -8 284.785 82.4288  17
   0  17   8 363.144 62.2519   8
   0  17   9 895.893 92.7505   8
   0 -17  -9 788.978 111.313  17
   0  17  10 70.7563 31.5504   8
   0 -17 -10 78.0810 40.6638  17
   0 -17 -11 106.905 61.6818  17
   0  17  11 38.9514 25.1566   8
   0 -17 -12 1093.84 134.314  17
   0  17  12 910.736 93.8348   8
   0  17  12 1219.68 154.064  20
   0  17  13 1315.15 111.628   8
   0  17  13 1268.52 149.980  20
   0 -17 -13 1229.00 139.382  17
   0  17  14 322.013 62.0273   8
   0 -17 -14 293.100 69.9876  17
   0 -17 -15 501.521 85.9233  18
   0  17  15 446.002 67.0679   8
   0 -17 -15 467.073 89.8902  17
   0 -17 -16 212.664 52.8156  18
   0 -17 -16 104.756 50.2237  17
   0  17  16 129.308 36.0936   8
   0 -17 -17 602.422 103.172  17
   0  17  17 703.318 83.9741   8
   0 -17 -18 565.856 99.9857  17
   0  17  18 693.092 81.5092   8
   0  17  19 178.663 51.5713   8
   0 -17 -19 217.757 72.0449  17
   0  17  20 149.544 44.3224   8
   0 -17 -20 169.898 77.6285  17
   0 -17 -21 2934.60 230.200  17
   0  17  21 2638.41 162.502   8
   0 -17 -22 144.840 63.1089  17
   0  17  22 47.8058 26.9328   8
   0  17  23 312.618 58.0558   8
   0 -17 -23 490.038 99.0936  17
   0  17  24 3787.74 202.147   9
   0  17  24 3929.88 199.206   8
   0 -17 -24 3335.29 250.953  17
   0  17  25 634.207 87.4516   9
   0  17  25 607.632 82.7803   8
   0  17  26 118.577 47.5356   9
   0  17  27 162.139 50.7021   9
   0  17  28 475.301 77.2902   9
   0  17  29 1188.20 117.899   9
   0  17  30 855.809 101.246   9
   0  17  31 118.653 45.5086   9
   0  17  32 410.533 71.2112   9
   0  17  33 1007.01 106.130   9
   0  17  34 626.809 84.3913   9
   0  17  35 291.864 62.2545   9
   0  17  36 2843.95 172.652   9
   0  17  37 65.3659 33.9049   9
   0  17  38 318.069 61.6185   9
   0  17  39 141.599 42.5061   9
   0  17  40 42.5975 31.3101   9
   0  17  41 896.573 88.2030   9
   0  17  42 376.365 58.9934   9
   0  17  43 247.109 47.2674   9
   0  17  44 6.34842 22.5979   9
   0  17  45 327.976 48.0995   9
   0  17  46 99.6390 30.2135   9
   0  17  47 481.330 51.8106   9
   0 -18  30 68.4712 23.1234  10
   0 -18  29-5.16766 18.4370  10
   0 -18  28 9.90083 20.4529  10
   0 -18  27 99.2280 29.2332  10
   0 -18  26 45.4015 27.0478  10
   0  18 -25 564.083 53.6561   2
   0 -18  25 593.269 71.2264  10
   0 -18  24 95.9606 35.1496  10
   0  18 -24 67.6933 24.7458   2
   0 -18  23 150.526 44.5019  10
   0  18 -23 103.331 27.8328   2
   0  18 -22 10.5703 20.0696   2
   0 -18  22 12.8626 24.3749  10
   0  18 -21 4.08342 18.7716   2
   0 -18  21 0.32782 24.1793  10
   0 -18  20 12.8883 23.8199  10
   0  18 -20-19.1497 27.1217   2
   0  18 -19 1459.73 104.220   2
   0 -18  19 1727.83 127.489  10
   0 -18  18 87.8129 38.2284  10
   0  18 -18 70.8498 26.0479   2
   0 -18  17 14.3201 27.3761  10
   0  18 -17 5.68665 20.6496   2
   0  18 -16 511.373 67.9581   2
   0 -18  16 698.713 85.8310  10
   0  18 -15 1807.13 124.031   2
   0 -18  15 2266.94 149.952  10
   0 -18  14 7496.07 272.571  10
   0  18 -14 6667.53 239.385   2
   0  18 -13 3166.42 161.306   2
   0 -18  13 3675.05 188.202  10
   0 -18  12 1533.73 125.731  10
   0  18 -12 1496.96 116.195   2
   0 -18  11 1086.58 103.852  10
   0  18 -11 761.152 82.2938   2
   0  18 -10 2444.29 144.038   2
   0 -18  10 2704.88 160.957  10
   0  18  -9 1079.19 103.176   2
   0 -18   9 934.327 103.314  10
   0  18  -8 193.085 46.5929   2
   0 -18   8 158.886 42.1454  10
   0  18  -7 630.751 76.9121   2
   0 -18   7 785.350 88.3116  10
   0  18  -6 7738.05 260.911   2
   0 -18   6 7984.96 275.196  10
   0 -18   5 5030.53 220.482  10
   0  18  -5 5019.74 210.221   2
   0 -18   4 384.798 70.0878  10
   0  18  -4 398.099 70.0569   2
   0  18  -3 2693.16 153.703   2
   0 -18   3 3006.34 163.526  10
   0  18  -3 3140.54 271.033  20
   0  18  -2 41.9779 30.2600   2
   0 -18   2 83.7810 34.6859  10
   0 -18   2 30.5421 40.3451  16
   0 -18   1 1452.10 152.239  16
   0 -18   1 1415.11 113.605  10
   0  18  -1 1401.28 177.864  20
   0  18  -1 1329.72 106.211   2
   0 -18   0 224.244 49.6529  10
   0  18   0 203.391 79.0883  20
   0 -18   0 130.609 54.9611  16
   0 -18  -1 34.6634 44.1180  16
   0  18   1 99.7362 58.8700  20
   0 -18  -1 71.1779 32.5460  10
   0 -18  -2 7.47342 31.0245  16
   0  18   2-17.8848 38.4062  20
   0 -18  -2-29.8795 32.0129  10
   0 -18  -3 1239.38 104.176  10
   0 -18  -3 1537.30 158.592  16
   0  18   3 1788.06 199.158  20
   0 -18  -4 78.4741 39.0443  16
   0 -18  -4 204.250 47.1240  10
   0  18   4 97.5504 48.8948  20
   0  18   5 96.8767 69.2862  20
   0  18   5 195.888 47.5891   8
   0 -18  -5 120.066 39.3227  10
   0 -18  -5 146.405 53.8774  16
   0  18   6 389.116 91.7161  20
   0 -18  -6 275.116 73.7072  17
   0  18   6 452.042 70.5031   8
   0 -18  -6 453.222 63.9657  10
   0 -18  -7 969.556 134.559  17
   0  18   7 1024.71 148.844  20
   0 -18  -7 772.317 83.2350  10
   0  18   7 881.440 95.8538   8
   0  18   8 79.8468 56.9556  20
   0 -18  -8 63.3306 48.2477  17
   0 -18  -8 51.3223 31.6734  10
   0  18   8 15.8496 29.1930   8
   0  18   9 506.946 74.4517   8
   0  18   9 392.709 95.0226  20
   0 -18  -9 434.218 61.6018  10
   0 -18  -9 352.569 86.0855  17
   0 -18 -10 613.432 108.053  17
   0  18  10 709.690 119.655  20
   0  18  10 781.961 89.3980   8
   0 -18 -10 565.081 71.6112  10
   0 -18 -11 1971.24 124.463  10
   0 -18 -11 2270.92 195.202  17
   0  18  11 2193.46 145.446   8
   0  18  11 2153.06 201.395  20
   0 -18 -12 971.822 130.573  17
   0  18  12 1161.69 149.120  20
   0  18  12 1043.72 98.7664   8
   0 -18 -13 42.3024 41.5555  17
   0  18  13-5.42475 33.2518   8
   0  18  14 1385.26 118.348   8
   0 -18 -14 1206.63 148.908  17
   0 -18 -15 1463.21 163.953  17
   0  18  15 1522.80 125.848   8
   0 -18 -16-14.8591 45.5497  17
   0  18  16-31.1185 36.4854   8
   0 -18 -17 1669.33 177.613  17
   0  18  17 1834.83 135.682   8
   0  18  18 601.211 77.2586   8
   0 -18 -18 729.877 116.385  17
   0 -18 -19 1675.92 182.224  17
   0  18  19 1904.95 140.258   8
   0 -18 -19 1833.47 182.012  18
   0 -18 -20 652.470 113.027  17
   0 -18 -20 851.272 134.118  18
   0  18  20 688.491 85.2913   8
   0  18  21 72.7056 35.3132   8
   0 -18 -21 119.597 50.9389  17
   0 -18 -21 96.4087 56.8378  18
   0  18  22-1.52476 25.7169   8
   0  18  23 800.990 92.7624   8
   0  18  24 3297.86 191.217   9
   0  18  24 3338.63 185.614   8
   0  18  25 123.358 41.7105   8
   0  18  25 70.1656 38.3484   9
   0  18  26 4415.60 222.685   9
   0  18  27 228.756 59.1930   9
   0  18  28 354.084 69.1838   9
   0  18  29 680.851 91.3139   9
   0  18  30 333.762 65.6724   9
   0  18  31 396.313 73.9195   9
   0  18  32 495.357 74.3910   9
   0  18  33 546.854 83.0526   9
   0  18  34 517.897 76.3522   9
   0  18  35 159.336 49.4431   9
   0  18  36 203.323 49.5256   9
   0  18  37 887.276 94.7796   9
   0  18  38 23.7017 26.3974   9
   0  18  39 67.2972 32.7716   9
   0  18  40 29.9989 26.7760   9
   0  18  41 47.6378 27.1341   9
   0  18  42 61.4759 31.7051   9
   0  18  43 402.100 55.7627   9
   0  18  44 163.124 34.2731   9
   0  18  45 64.1648 27.5977   9
   0  18  46 36.8532 21.5679   9
   0 -19  28 7.90577 16.6007  10
   0 -19  27 26.6285 23.1204  10
   0 -19  26 52.2984 24.0365  10
   0 -19  25 43.1666 25.0937  10
   0 -19  24 221.079 45.2803  10
   0  19 -23 25.3547 19.6349   2
   0 -19  23 53.1506 27.9262  10
   0  19 -22 82.4372 30.1810   2
   0 -19  22 81.6868 32.4975  10
   0 -19  21 5.63378 24.6327  10
   0  19 -21-10.8779 17.0116   2
   0 -19  20 168.443 42.9415  10
   0  19 -20 118.401 32.1136   2
   0 -19  19 194.762 44.7410  10
   0  19 -19 112.575 31.2138   2
   0 -19  18 486.572 69.1339  10
   0  19 -18 396.937 54.9168   2
   0  19 -17 13.3483 20.7073   2
   0 -19  17 1.25474 24.2273  10
   0  19 -16 1609.03 108.894   2
   0 -19  16 1822.32 130.059  10
   0 -19  15 1011.02 100.678  10
   0  19 -15 910.513 85.2424   2
   0  19 -14 2718.13 145.355   2
   0 -19  14 2940.39 166.314  10
   0 -19  13 625.855 82.0543  10
   0  19 -13 770.843 80.6473   2
   0  19 -12 3849.39 178.315   2
   0 -19  12 4143.31 199.786  10
   0  19 -11 135.775 35.3521   2
   0 -19  11 275.797 58.6792  10
   0 -19  10 32.3366 30.2018  10
   0  19 -10-42.1815 33.8444   2
   0  19  -9 1716.85 121.834   2
   0 -19   9 1930.49 134.774  10
   0  19  -8 2290.31 140.117   2
   0 -19   8 2522.62 155.931  10
   0 -19   7 889.802 96.6618  10
   0  19  -7 798.340 84.0921   2
   0 -19   6 1038.36 102.942  10
   0  19  -6 930.745 91.8330   2
   0  19  -5 2747.28 159.386   2
   0 -19   5 2806.25 163.997  10
   0 -19   4 3657.45 185.302  10
   0 -19   3-3.33833 29.7593  10
   0 -19   2 1054.66 101.750  10
   0 -19   1 1356.88 113.949  10
   0 -19   0 2.68034 29.8549  10
   0 -19  -1 209.217 50.2843  10
   0  19   1 217.824 64.3373  20
   0 -19  -2 847.796 91.1444  10
   0 -19  -2 967.451 128.594  16
   0  19   2 1004.61 158.007  20
   0 -19  -3 192.536 70.1126  16
   0  19   3 159.371 75.9762  20
   0  19   3 166.817 48.8505   8
   0 -19  -3 131.073 42.1734  10
   0  19   4 158.912 47.0935   8
   0 -19  -4 152.646 45.4229  10
   0 -19  -4 227.794 76.9969  16
   0  19   5 375.741 70.5728   8
   0  19   5 424.934 109.200  20
   0 -19  -5 391.858 87.0531  16
   0 -19  -5 382.499 64.2827  10
   0  19   6 536.864 80.7317   8
   0 -19  -6 444.686 63.3666  10
   0  19   6 673.927 132.086  20
   0 -19  -6 611.597 109.268  16
   0 -19  -7 3061.29 159.102  10
   0 -19  -7 3240.91 234.941  16
   0  19   7 2960.51 250.600  20
   0  19   7 3183.45 180.687   8
   0 -19  -8 31.1197 36.8060  17
   0 -19  -8-28.7912 33.1277  10
   0  19   8 13.1410 29.0548   8
   0  19   8 51.8469 46.9351  20
   0 -19  -9 1092.71 95.9406  10
   0  19   9 994.558 139.867  20
   0 -19  -9 1110.97 145.353  17
   0  19   9 1128.38 108.157   8
   0  19  10 2663.09 163.152   8
   0  19  10 2601.45 231.498  20
   0 -19 -10 2480.97 139.854  10
   0 -19 -10 2530.47 212.171  17
   0 -19 -11 210.392 43.6548  10
   0  19  11 389.165 112.121  20
   0  19  11 268.392 55.1838   8
   0 -19 -11 290.446 82.4879  17
   0 -19 -12 4271.57 181.057  10
   0 -19 -12 4483.93 284.379  17
   0  19  12 4575.76 217.361   8
   0 -19 -13 3749.35 260.830  17
   0  19  13 3766.48 195.784   8
   0 -19 -14 501.464 97.8387  17
   0  19  14 431.397 68.4796   8
   0 -19 -15 1369.53 163.376  17
   0  19  15 1501.44 123.665   8
   0  19  16 178.134 50.3048   8
   0  19  17 1382.02 120.880   8
   0  19  18 383.083 63.8749   8
   0  19  19 10.5017 29.5200   8
   0  19  20 59.2052 28.5934   8
   0  19  21 2821.71 169.433   8
   0  19  22 56.4022 26.9314   8
   0  19  23 122.231 42.0210   8
   0  19  24 52.4180 33.1879   9
   0  19  24 26.6637 28.5382   8
   0  19  25 890.907 99.7046   9
   0  19  25 927.223 97.5607   8
   0  19  26 3146.25 187.428   9
   0  19  27 1013.65 108.140   9
   0  19  28 111.295 42.4812   9
   0  19  29 6228.74 264.112   9
   0  19  30 310.388 65.8520   9
   0  19  31 314.996 60.6478   9
   0  19  32 394.518 69.9867   9
   0  19  33 2312.99 154.429   9
   0  19  34 226.968 54.0703   9
   0  19  35 696.774 84.3058   9
   0  19  36 462.379 69.7352   9
   0  19  37 169.210 44.5096   9
   0  19  38 68.2087 33.9387   9
   0  19  39 68.4524 30.4055   9
   0  19  40 23.1396 21.9305   9
   0  19  41 24.3621 24.7164   9
   0  19  42 66.1841 27.2367   9
   0  19  43 33.6384 21.1967   9
   0  19  44 18.7544 18.2929   9
   0  19  45 59.6326 22.3817   9
   0 -20  26 225.518 37.0157  10
   0 -20  25 238.786 39.0660  10
   0 -20  24 61.0718 26.0721  10
   0 -20  23 38.3908 22.6555  10
   0 -20  22 154.391 36.4887  10
   0 -20  21 46.7375 25.0699  10
   0 -20  20 10.0239 24.2198  10
   0 -20  19 47.1373 28.8900  10
   0 -20  18 88.5246 34.0825  10
   0 -20  17 1089.05 98.0063  10
   0 -20  16 168.192 45.3099  10
   0 -20  15 225.929 50.7564  10
   0 -20  14 176.725 44.0195  10
   0 -20  13 65.3688 34.0541  10
   0 -20  12 457.738 67.8993  10
   0 -20  11 154.138 48.6105  10
   0 -20  10 577.864 73.9848  10
   0 -20   9 73.4849 37.6595  10
   0 -20   8 2004.45 140.378  10
   0 -20   7 431.461 68.3339  10
   0 -20   6 1882.34 135.347  10
   0 -20   5 870.123 91.1910  10
   0 -20   4 86.3293 40.8077  10
   0 -20   3 1949.45 133.724  10
   0 -20   2 2695.38 156.591  10
   0 -20   1 1470.99 118.873  10
   0 -20   0 554.171 71.8823  10
   0 -20  -1 154.199 41.7065  10
   0  20   1 162.194 47.0761   8
   0  20   2 520.440 77.6118   8
   0 -20  -2 547.109 73.0212  10
   0  20   3 124.427 43.1858   8
   0 -20  -3 170.202 49.5923  10
   0 -20  -4 625.756 83.6806  10
   0  20   4 501.506 78.4675   8
   0  20   5 60.5788 35.6446   8
   0 -20  -5 22.0259 25.7425  10
   0  20   6 122.438 42.5019   8
   0 -20  -6 39.4338 32.9733  10
   0  20   7 237.135 54.9777   8
   0 -20  -7 274.879 51.3413  10
   0  20   8 211.789 51.5042   8
   0 -20  -8 210.434 46.6300  10
   0  20   9 1329.38 118.944   8
   0 -20  -9 1307.93 104.873  10
   0 -20 -10 14.3053 24.5877  10
   0  20  10 7.51099 23.9176   8
   0  20  11-17.3593 32.2075   8
   0 -20 -11 17.8370 27.4208  10
   0 -20 -12 643.044 74.3502  10
   0  20  12 694.719 88.7972   8
   0  20  13 457.216 73.5858   8
   0  20  14 212.785 53.1393   8
   0  20  15-18.9507 34.8306   8
   0  20  16 2562.49 162.007   8
   0  20  17 527.038 75.8086   8
   0  20  18 741.135 88.8078   8
   0  20  19 139.752 43.8008   8
   0  20  20 50.3594 28.7949   8
   0  20  21 130.691 38.1727   8
   0  20  22 2519.28 159.764   8
   0  20  23 210.517 53.8824   9
   0  20  23 197.705 47.5288   8
   0  20  24 150.020 45.2769   9
   0  20  24 163.357 48.6699   8
   0  20  25 766.139 87.9700   8
   0  20  25 604.440 83.4380   9
   0  20  26 18.6784 28.8722   9
   0  20  27 691.639 91.5835   9
   0  20  28 845.066 96.0526   9
   0  20  29 882.782 99.3809   9
   0  20  30 42.3399 27.8249   9
   0  20  31 559.085 78.4177   9
   0  20  32 90.2312 36.2589   9
   0  20  33 102.159 39.0058   9
   0  20  34 186.704 47.9255   9
   0  20  35 172.075 45.7804   9
   0  20  36-15.1076 27.4971   9
   0  20  37-3.69263 23.6903   9
   0  20  38 76.1949 31.4954   9
   0  20  39 229.934 46.3102   9
   0  20  40 97.3474 31.5286   9
   0  20  41 10.2022 19.0028   9
   0  20  42 193.888 36.9150   9
   0  20  43 549.566 54.5324   9
   0 -21  23 153.700 32.0192  10
   0 -21  22 91.6807 28.4605  10
   0 -21  21 177.896 38.0634  10
   0 -21  20 65.1722 27.0553  10
   0 -21  19 103.171 32.7338  10
   0 -21  18 9.64007 21.5657  10
   0 -21  17 160.107 38.3818  10
   0 -21  16 258.630 46.1811  10
   0 -21  15 22.1398 21.7426  10
   0 -21  14 221.278 46.7472  10
   0 -21  13 871.268 86.9676  10
   0 -21  12 116.614 34.2438  10
   0 -21  11-0.86951 25.7161  10
   0 -21  10 591.447 70.9708  10
   0 -21   9 100.938 37.9842  10
   0 -21   8 996.963 96.6649  10
   0 -21   7 376.051 63.2467  10
   0 -21   6 109.139 35.2700  10
   0 -21   5 499.739 71.0108  10
   0 -21   4 477.761 66.2956  10
   0 -21   3 541.768 73.4196  10
   0  21  -2 127.381 49.2616   8
   0 -21   2 41.3235 37.7086  10
   0  21  -1 4118.17 208.014   8
   0 -21   1 4541.19 201.318  10
   0 -21   0 112.608 45.4688  10
   0  21   0 135.829 54.4108   8
   0  21   1 223.488 52.3471   8
   0 -21  -1 205.805 45.3445  10
   0 -21  -2 383.579 59.2160  10
   0  21   2 335.569 63.2066   8
   0  21   3 998.789 104.883   8
   0 -21  -3 1034.77 99.0505  10
   0 -21  -4 166.336 42.3880  10
   0  21   4 240.763 59.0612   8
   0  21   5 309.472 62.1426   8
   0 -21  -5 305.276 55.7281  10
   0  21   6-14.4914 29.4927   8
   0 -21  -6 39.0546 32.1124  10
   0  21   7 776.642 90.3318   8
   0 -21  -7 807.607 83.1516  10
   0 -21  -8 130.356 34.7664  10
   0  21   8 101.919 38.1637   8
   0 -21  -9 4.60462 21.0632  10
   0  21   9 8.21416 22.8669   8
   0 -21 -10 651.228 74.1440  10
   0  21  10 714.797 90.2724   8
   0 -21 -11 6.77975 30.5907  10
   0  21  11-1.85290 26.1382   8
   0  21  12 614.869 83.0134   8
   0  21  13 2762.37 170.822   8
   0  21  14 104.012 41.0795   8
   0  21  15 6859.45 266.140   8
   0  21  16 1320.88 123.536   8
   0  21  17 6708.92 262.355   8
   0  21  18 267.572 55.5169   8
   0  21  19 2002.35 145.138   8
   0  21  20-18.8005 35.1409   8
   0  21  21 2.32866 24.3363   8
   0  21  22 78.1080 35.1726   8
   0  21  22 101.014 45.4285   9
   0  21  23-2.10401 28.6606   8
   0  21  23 88.1584 41.1061   9
   0  21  24 99.0588 34.1917   8
   0  21  24 156.401 48.0230   9
   0  21  25 61.5123 31.4823   9
   0  21  26 156.555 49.4424   9
   0  21  27 2129.68 148.511   9
   0  21  28 977.372 101.473   9
   0  21  29 107.353 36.4603   9
   0  21  30 1655.13 128.537   9
   0  21  31 198.859 48.2915   9
   0  21  32 443.822 66.8660   9
   0  21  33 285.869 53.3998   9
   0  21  34 203.722 46.5669   9
   0  21  35 259.392 49.7312   9
   0  21  36 8.05139 25.5163   9
   0  21  37 83.2205 33.4394   9
   0  21  38 311.718 49.0074   9
   0  21  39 381.242 53.3341   9
   0  21  40 35.6114 22.8927   9
   0  21  40 34.9269 24.9135   7
   0  21  41 506.723 53.1702   9
   0 -22  20 133.375 30.3256  10
   0 -22  19 56.4647 25.7806  10
   0 -22  18 181.298 35.0462  10
   0 -22  17 71.9767 30.2797  10
   0 -22  16 316.559 47.6776  10
   0 -22  15 22.3067 23.1482  10
   0 -22  14 28.0462 23.2370  10
   0 -22  13 78.9886 31.4499  10
   0 -22  12 45.1389 28.1425  10
   0 -22  11 216.394 43.9467  10
   0 -22  10-6.79553 23.8971  10
   0 -22   9 78.7310 31.3335  10
   0 -22   8 43.8791 30.5681  10
   0  22  -7 323.147 58.5831   8
   0 -22   7 347.615 61.2721  10
   0 -22   6 21.5385 25.9313  10
   0  22  -6 29.7583 28.3876   8
   0  22  -5 103.163 40.4829   8
   0 -22   5 114.507 37.0034  10
   0  22  -4 150.938 43.3657   8
   0 -22   4 188.408 44.8410  10
   0  22  -3 58.7310 34.8191   8
   0 -22   3-2.42027 22.2984  10
   0  22  -2 33.3469 34.7397   8
   0 -22   2-6.30249 30.9322  10
   0  22  -1 48.1589 30.3139   8
   0 -22   1 32.1650 27.0985  10
   0  22   0 501.469 73.0458   8
   0 -22   0 612.701 72.1947  10
   0  22   1 583.706 78.0669   8
   0 -22  -1 651.083 76.3300  10
   0  22   2-19.2214 26.0401   8
   0 -22  -2-45.0251 36.2384  10
   0 -22  -3 488.209 66.5838  10
   0  22   3 407.542 68.3285   8
   0 -22  -4 183.398 44.0950  10
   0  22   4 144.132 45.2960   8
   0 -22  -5 582.269 70.6056  10
   0  22   5 576.706 81.3224   8
   0  22   6 1594.34 128.207   8
   0 -22  -6 1441.88 108.470  10
   0 -22  -7 2626.46 143.085  10
   0  22   7 2943.69 172.536   8
   0 -22  -8 1348.21 102.943  10
   0  22   8 1246.22 114.218   8
   0 -22  -9 75.9934 28.9647  10
   0  22   9 180.251 49.5142   8
   0  22  10 1119.49 109.795   8
   0 -22 -10 1095.48 91.1954  10
   0  22  11 130.987 43.6486   8
   0 -22 -11 257.756 44.4124  10
   0  22  12 1382.12 119.280   8
   0  22  13 89.2744 41.8581   8
   0  22  14 1747.86 132.902   8
   0  22  15 555.131 75.9843   8
   0  22  16 723.404 86.1066   8
   0  22  17 44.6048 33.1514   8
   0  22  18-11.9501 24.5746   8
   0  22  19 106.808 39.6154   8
   0  22  20 379.540 64.2400   8
   0  22  21 999.232 98.0307   8
   0  22  22 435.761 68.6834   8
   0  22  22 521.120 76.9134   9
   0  22  23 41.1099 30.7050   8
   0  22  23 59.8685 35.1169   9
   0  22  24 80.6215 38.9261   9
   0  22  25 86.9646 39.9761   9
   0  22  26 487.212 72.0800   9
   0  22  27 74.3609 38.8472   9
   0  22  28-7.58803 28.8057   9
   0  22  29 109.178 43.4555   9
   0  22  30 501.578 71.2498   9
   0  22  31 127.870 36.6539   9
   0  22  32 619.130 74.2740   9
   0  22  33 10.8748 21.0548   9
   0  22  34 26.1076 28.0690   9
   0  22  35 707.047 72.9659   9
   0  22  36 17.4997 21.3270   9
   0  22  37 68.2495 28.4330   9
   0  22  38 282.571 44.2007   9
   0  22  39 427.134 49.2999   9
   0  22  39 509.738 52.9915   7
   0 -23  17 49.9747 21.9099  10
   0  23 -17 20.2963 15.2332   8
   0 -23  16 84.2277 28.1008  10
   0  23 -16 40.5655 21.1967   8
   0 -23  15 362.025 46.4596  10
   0  23 -15 311.632 46.5045   8
   0  23 -14-12.1839 21.0418   8
   0 -23  14-28.9838 22.0751  10
   0  23 -13 5.87833 19.5804   8
   0 -23  13-8.99318 22.6682  10
   0  23 -12 112.716 32.9593   8
   0 -23  12 47.0182 19.4280  10
   0 -23  11 239.059 44.8291  10
   0  23 -11 217.821 42.8427   8
   0  23 -10 399.064 57.9696   8
   0 -23  10 324.952 50.6253  10
   0  23  -9 49.1471 27.1397   8
   0 -23   9 66.8506 30.0040  10
   0  23  -8 263.377 51.6015   8
   0 -23   8 272.250 47.7374  10
   0  23  -7 1277.22 104.377   8
   0 -23   7 1433.74 103.709  10
   0 -23   6 6.51453 24.7723  10
   0  23  -6 67.6719 37.7397   8
   0  23  -5 133.040 41.2186   8
   0 -23   5 75.6068 29.5361  10
   0  23  -4 618.304 75.8875   8
   0 -23   4 643.009 72.6299  10
   0 -23   3 938.372 87.0357  10
   0  23  -3 792.096 85.2777   8
   0 -23   2 1016.97 90.6509  10
   0  23  -2 934.825 92.8961   8
   0 -23   1 118.891 36.7127  10
   0  23  -1 150.099 42.2849   8
   0 -23   0 14.5691 23.7343  10
   0  23   0-0.52203 25.2173   8
   0  23   1 252.254 53.5457   8
   0 -23  -1 251.589 47.5508  10
   0 -23  -2 8.77452 23.8158  10
   0  23   2 77.8672 33.9688   8
   0 -23  -3 1652.38 110.275  10
   0  23   3 1701.10 127.548   8
   0  23   4 92.3478 47.2238   8
   0 -23  -4 58.3784 32.1414  10
   0  23   5 0.71422 25.6165   8
   0 -23  -5 28.1361 21.9984  10
   0 -23  -6 353.565 51.3314  10
   0  23   6 408.047 64.9853   8
   0 -23  -7 2539.27 133.170  10
   0  23   7 2708.17 161.379   8
   0  23   8 23.2857 48.0471   8
   0 -23  -8-57.4737 37.4163  10
   0 -23  -9 100.108 32.6942  10
   0  23   9 156.695 43.5982   8
   0  23  10 740.711 85.0384   8
   0  23  11-35.4612 29.3862   8
   0  23  12 106.346 40.1502   8
   0  23  13 342.246 59.1077   8
   0  23  14 207.831 49.4982   8
   0  23  15 319.126 59.8763   8
   0  23  16 33.8412 30.1572   8
   0  23  17-6.94256 26.2597   8
   0  23  18-4.66117 26.9812   8
   0  23  19 255.116 53.4985   8
   0  23  20 37.9254 23.7553   8
   0  23  20 33.3609 26.8695   9
   0  23  21 92.0270 40.2560   9
   0  23  21 44.4529 28.3269   8
   0  23  22 31.8124 24.2570   8
   0  23  22 2.05612 26.1084   9
   0  23  23 6.34734 22.8750   9
   0  23  24 48.8375 34.5413   9
   0  23  25 322.080 60.1280   9
   0  23  26 385.750 62.6342   9
   0  23  27 152.387 38.8494   9
   0  23  28 85.9018 31.9219   9
   0  23  29 86.4458 35.8233   9
   0  23  30-22.2914 24.2576   9
   0  23  31 19.1064 23.0995   9
   0  23  32 71.1301 32.7297   9
   0  23  33 12.7945 21.1796   9
   0  23  34 192.817 39.0037   9
   0  23  35 91.8710 28.1403   9
   0  23  36 119.843 32.0306   9
   0  23  37 21.5167 19.0835   9
   0 -24  13-29.8407 18.4746  10
   0  24 -13-35.6767 22.0413   8
   0 -24  12 38.6683 20.6559  10
   0  24 -12-2.42492 16.7908   8
   0 -24  11 49.8973 22.3571  10
   0  24 -11 12.8666 20.3143   8
   0 -24  10 44.5483 19.4840  10
   0  24 -10 55.5828 24.5104   8
   0 -24   9 45.6815 22.3088  10
   0  24  -9 33.1410 22.6889   8
   0  24  -8 160.753 38.3955   8
   0 -24   8 197.058 36.0439  10
   0  24  -7 169.779 37.4901   8
   0 -24   7 166.077 37.2991  10
   0 -24   6 64.4116 26.2233  10
   0  24  -6 43.4471 27.1927   8
   0  24  -5 34.4388 24.3164   8
   0 -24   5 77.7748 28.7973  10
   0  24  -4 65.8608 29.7195   8
   0 -24   4 22.0625 19.2396  10
   0  24  -3 212.280 43.9568   8
   0 -24   3 171.103 38.1706  10
   0  24  -2-18.4063 21.4294   8
   0 -24   2 7.59375 20.9741  10
   0  24  -1 177.127 41.0548   8
   0 -24   1 218.473 41.9753  10
   0 -24   0 35.2449 20.6511  10
   0  24   0 57.9044 30.8341   8
   0 -24  -1 512.884 61.3206  10
   0  24   1 506.206 67.4100   8
   0  24   2 128.320 40.7067   8
   0 -24  -2 121.608 35.0260  10
   0 -24  -3 16.2765 18.5339  10
   0  24   3-8.10435 20.4170   8
   0  24   4 109.778 35.9450   8
   0 -24  -4 109.573 31.0698  10
   0 -24  -5 155.046 33.9421  10
   0  24   5 91.1232 34.7743   8
   0 -24  -6 206.086 39.5340  10
   0  24   6 141.349 37.6350   8
   0  24   7 305.982 56.4491   8
   0 -24  -7 288.725 45.5575  10
   0  24   8 382.833 62.8605   8
   0 -24  -8 416.524 54.0996  10
   0  24   9 51.3112 28.2357   8
   0  24  10 52.6044 30.1498   8
   0  24  11 273.138 55.0887   8
   0  24  12 303.706 55.9517   8
   0  24  13 26.5739 26.2394   8
   0  24  14 957.612 90.1677   8
   0  24  15 1068.25 97.4091   8
   0  24  16 24.8531 22.3376   8
   0  24  17 293.990 51.1950   8
   0  24  18-0.68351 20.8357   8
   0  24  19 495.778 69.7239   9
   0  24  19 499.706 63.8837   8
   0  24  20 205.806 47.2214   9
   0  24  20 184.598 45.0460   8
   0  24  21 43.4709 28.4416   8
   0  24  21 31.8224 28.3354   9
   0  24  22 287.410 54.7531   9
   0  24  23 92.2997 34.0044   9
   0  24  24 116.231 35.5252   9
   0  24  25 138.156 38.8220   9
   0  24  26 120.611 37.1763   9
   0  24  27 4.34686 22.2542   9
   0  24  28-15.5059 20.6914   9
   0  24  29 55.4817 27.0826   9
   0  24  30 371.526 54.1843   9
   0  24  31 28.3607 24.3027   9
   0  24  32 542.885 59.1914   9
   0  24  33 48.7363 23.4324   9
   0  24  34 439.135 50.8980   9
   0 -25   9 39.9993 16.8072  10
   0  25  -9 28.0619 17.4782   8
   0  25  -8 465.501 51.7196   8
   0 -25   8 551.754 50.5049  10
   0 -25   7 17.6259 18.4082  10
   0  25  -7-5.37139 16.2297   8
   0 -25   6 24.0252 19.6368  10
   0  25  -6-19.8262 20.0706   8
   0  25  -5 109.396 29.8988   8
   0 -25   5 70.6567 21.2784  10
   0 -25   4 287.626 40.2876  10
   0  25  -4 279.839 45.0487   8
   0 -25   3 57.5500 23.6062  10
   0  25  -3 75.9929 30.1233   8
   0 -25   2 554.437 53.0942  10
   0  25  -2 501.412 59.9179   8
   0 -25   1 14.9819 20.2829  10
   0  25  -1 36.5339 24.3343   8
   0 -25   0 25.0669 21.6940  10
   0  25   0 12.2057 19.3427   8
   0 -25  -1 34.5595 17.6615  10
   0  25   1 22.1922 21.8967   8
   0 -25  -2 212.057 34.5745  10
   0  25   2 175.251 36.6542   8
   0  25   3 22.5675 21.3286   8
   0 -25  -3-4.15355 19.3129  10
   0 -25  -4-7.74757 20.7386  10
   0  25   4-3.78370 19.7285   8
   0  25   5 7.48799 20.7778   8
   0 -25  -5 39.1639 22.2570  10
   0  25   6-9.97922 21.8092   8
   0  25   7 27.1698 22.8648   8
   0  25   8 311.548 50.0379   8
   0  25   9 30.3643 26.5470   8
   0  25  10 232.119 45.7964   8
   0  25  11 122.627 36.3965   8
   0  25  12 548.091 64.6014   8
   0  25  13 303.732 56.2123   8
   0  25  14 1043.81 89.2399   8
   0  25  15 25.8385 24.7392   8
   0  25  16 10.9776 20.9892   8
   0  25  17 107.521 37.7258   9
   0  25  17 111.401 34.1146   8
   0  25  18 99.8895 31.1645   8
   0  25  18 75.7545 33.7101   9
   0  25  19 37.6243 22.5044   8
   0  25  19 61.7716 31.4303   9
   0  25  20 185.537 42.5826   9
   0  25  21 13.3590 24.9440   9
   0  25  22 111.406 33.4254   9
   0  25  23 256.525 47.4693   9
   0  25  24-16.1514 24.0217   9
   0  25  25 204.356 41.9250   9
   0  25  26 90.8348 31.3415   9
   0  25  27 5.56038 18.3347   9
   0  25  28 253.621 42.3834   9
   0  25  29 76.9610 27.0258   9
   0  25  30 863.398 70.4416   9
   0  26  -3 166.299 32.7892   8
   0 -26   3 108.479 22.4853  10
   0  26  -2 402.412 47.3208   8
   0 -26   2 399.798 38.4438  10
   0 -26   1 85.5373 22.4911  10
   0  26  -1 109.113 32.0277   8
   0  26   0 29.6187 21.7363   8
   0 -26   0-26.1602 17.3686  10
   0  26   1 384.394 47.1404   8
   0 -26  -1 402.361 39.2821  10
   0  26   2-27.7390 18.8034   8
   0  26   3 36.1593 22.8266   8
   0  26   4 1.67409 20.5355   8
   0  26   5 39.5472 23.9121   8
   0  26   6-28.7424 19.1698   8
   0  26   7 19.5764 18.1908   8
   0  26   8 140.162 35.4437   8
   0  26   9 656.794 65.4785   8
   0  26  10 25.5990 29.2528   8
   0  26  11-3.47259 23.9402   8
   0  26  12 143.922 34.1525   8
   0  26  13 300.041 45.5386   8
   0  26  14 33.5298 22.5035   8
   0  26  15 1.85108 23.7229   9
   0  26  15-20.3383 21.2410   8
   0  26  16 198.852 35.6422   8
   0  26  16 172.410 38.8748   9
   0  26  17 262.150 45.3424   9
   0  26  17 220.185 39.6539   8
   0  26  18 547.703 61.6529   9
   0  26  19 444.954 57.2061   9
   0  26  20 15.9578 22.1743   9
   0  26  21 28.2805 22.7154   9
   0  26  22 33.9734 25.5486   9
   0  26  23 84.7376 28.5209   9
   0  26  24 627.564 61.5995   9
   0  26  25 34.8504 17.5017   9
   0  27   8-27.9426 19.2097   8
   0  27   9 22.9017 16.7856   8
   0  27  10 58.9121 23.6875   8
   0  27  11-17.4094 18.3079   9
   0  27  11-13.2078 18.0261   8
   0  27  12 0.17543 16.5903   8
   0  27  12 126.865 35.4860   9
   0  27  13 750.944 68.5859   9
   0  27  13 814.468 61.5544   8
   0  27  14 570.440 52.7428   8
   0  27  14 639.073 60.6809   9
   0  27  15 13.4196 16.4545   9
  -1  26  22 217.393 37.1513   9
  -1  26  21 406.798 49.7325   9
  -1  26  20 265.450 41.2150   9
  -1  26  19-43.0225 22.7305   9
  -1  26  18 196.211 37.9127   9
  -1  26  17 42.5003 25.9487   9
  -1  26  16-7.22957 18.6500   9
  -1  26  15 446.655 54.6916   9
  -1  26  15 427.662 48.1547   8
  -1  26  14 32.0771 26.0903   9
  -1  26  14 22.5819 18.6847   8
  -1  26  13 49.7742 23.2177   8
  -1  26  12 607.940 57.3271   8
  -1  26  11 203.854 40.8749   8
  -1  26  10 531.548 53.5714   8
  -1  26   9 65.8523 29.8784   8
  -1  26   8 370.124 46.7187   8
  -1  26   7 137.358 33.9810   8
  -1  26   6 429.736 49.5085   8
  -1  26   5 28.6943 22.6950   8
   1 -26  -5 37.1576 18.3546  10
   1 -26  -4 2.68986 13.8875  10
  -1  26   4 61.3407 22.8493   8
   1 -26  -3 53.2995 17.0476  10
  -1  26   3 74.8337 23.0926   8
   1 -26  -2 9.69012 14.2526  10
  -1  26   2-1.49473 15.6403   8
  -1  26   1 413.752 48.5350   8
   1 -26  -1 291.678 34.6322  10
  -1  26   0 922.993 66.1970   8
   1 -26   0 953.462 58.0500  10
  -1  25  28 196.178 35.1216   9
  -1  25  27 76.8537 25.8433   9
  -1  25  26 40.4298 24.3680   9
  -1  25  25 88.6786 30.9288   9
  -1  25  24 18.3209 18.7533   9
  -1  25  23 12.8182 18.9848   9
  -1  25  22 21.6801 23.3644   9
  -1  25  21 291.512 47.8845   9
  -1  25  20 70.3844 32.3541   9
  -1  25  19 315.717 52.0309   9
  -1  25  18 82.2297 28.4241   9
  -1  25  17 22.0185 22.4622   8
  -1  25  17 8.50160 20.0414   9
  -1  25  16 45.6147 28.7889   9
  -1  25  16 63.3548 27.3360   8
  -1  25  15 195.676 39.7035   8
  -1  25  14 146.481 33.9051   8
  -1  25  13 66.7769 27.5104   8
  -1  25  12 3.71405 20.4615   8
  -1  25  11-2.92892 18.8019   8
  -1  25  10 38.9316 22.6805   8
   1 -25  -9 72.1533 25.5456  10
  -1  25   9 63.1124 36.9317   8
   1 -25  -8 854.678 64.7610  10
  -1  25   8 878.174 78.7372   8
  -1  25   7 17.7922 23.7486   8
   1 -25  -7 68.1117 26.0748  10
  -1  25   6 40.5226 23.0010   8
   1 -25  -6 14.5437 16.1568  10
  -1  25   5 81.3531 33.3446   8
   1 -25  -5 30.5713 22.4466  10
  -1  25   4 593.502 63.9576   8
   1 -25  -4 652.154 57.9359  10
   1 -25  -3 36.1518 21.5572  10
  -1  25   3 56.7830 31.0038   8
  -1  25   2 0.65344 17.8452   8
   1 -25  -2-15.7367 21.0952  10
   1 -25  -1 506.386 52.6702  10
  -1  25   1 403.557 51.9286   8
  -1  25   0 101.267 31.9850   8
   1 -25   0 112.855 29.4374  10
   1 -25   1 173.978 34.7543  10
  -1  25  -1 160.325 33.4401   8
  -1  25  -2 75.1360 32.1567   8
   1 -25   2 40.7101 21.1435  10
  -1  25  -3 778.971 67.1414   8
   1 -25   3 858.915 64.5109  10
   1 -25   4 113.787 26.0223  10
  -1  25  -4 111.506 29.9002   8
  -1  25  -5-11.6989 17.8784   8
   1 -25   5 19.0447 18.4700  10
  -1  25  -6 96.5743 25.3941   8
   1 -25   6 89.4376 24.3823  10
  -1  25  -7 18.6513 16.1782   8
   1 -25   7 7.38956 16.4090  10
  -1  24  32 22.8792 16.4833   9
  -1  24  31 19.6765 18.3906   9
  -1  24  30 94.0184 27.9943   9
  -1  24  29 96.3622 29.1902   9
  -1  24  28 17.9087 19.5749   9
  -1  24  27 7.33335 19.0808   9
  -1  24  26 148.783 37.4409   9
  -1  24  25 230.844 45.1271   9
  -1  24  24 428.499 58.1822   9
  -1  24  23 220.842 48.3026   9
  -1  24  22 45.2150 26.1218   9
  -1  24  21 934.959 88.9005   9
  -1  24  20 380.570 62.8097   9
  -1  24  19 1494.64 103.225   8
  -1  24  19 1524.73 114.781   9
  -1  24  18 102.550 31.2018   8
  -1  24  17 563.061 66.7918   8
  -1  24  16 1033.08 93.4030   8
  -1  24  15 2042.12 127.099   8
  -1  24  14 240.791 50.2845   8
  -1  24  13 336.097 53.7703   8
  -1  24  12 310.099 50.6884   8
   1 -24 -12 343.093 46.6419  10
  -1  24  11 381.755 58.3580   8
   1 -24 -11 417.947 49.9839  10
  -1  24  10 347.565 55.1747   8
   1 -24 -10 379.551 48.9830  10
  -1  24   9 76.1898 34.3036   8
   1 -24  -9 45.3600 24.9371  10
  -1  24   8 368.354 57.5368   8
   1 -24  -8 335.158 48.2986  10
   1 -24  -7 461.540 55.6850  10
  -1  24   7 448.449 61.8760   8
  -1  24   6 58.4722 28.6743   8
   1 -24  -6 60.3187 25.1684  10
   1 -24  -5 36.2894 23.5102  10
  -1  24   5-12.8162 26.6939   8
   1 -24  -4 4.19210 21.6186  10
  -1  24   4 18.8254 21.5691   8
  -1  24   3 20.3218 18.9973   8
   1 -24  -3 25.9851 24.8554  10
   1 -24  -2 54.2847 25.6025  10
  -1  24   2 88.1535 31.6760   8
   1 -24  -1 77.1795 28.7581  10
  -1  24   1 25.3014 25.9565   8
  -1  24   0 257.868 46.4808   8
   1 -24   0 310.600 47.0014  10
  -1  24  -1 310.137 51.3664   8
   1 -24   1 368.512 51.0060  10
  -1  24  -2 66.8754 30.2522   8
   1 -24   2 22.9766 22.8839  10
  -1  24  -3 81.6561 29.8571   8
   1 -24   3 19.8420 18.2449  10
  -1  24  -4-30.5519 21.7848   8
   1 -24   4 19.7857 22.1927  10
   1 -24   5 138.853 34.9232  10
  -1  24  -5 92.8918 29.7343   8
  -1  24  -6 412.229 53.9591   8
   1 -24   6 452.481 53.1107  10
   1 -24   7-5.33015 19.9709  10
  -1  24  -7 3.28490 20.4712   8
  -1  24  -8 54.0984 24.8840   8
   1 -24   8 20.6844 22.6639  10
  -1  24  -9 72.4119 26.6003   8
   1 -24   9 24.4058 19.0113  10
  -1  24 -10 209.889 36.7692   8
   1 -24  10 238.185 37.3223  10
   1 -24  11 248.110 37.0692  10
  -1  24 -11 174.685 33.3399   8
  -1  24 -12 69.1228 25.0645   8
   1 -24  12 112.667 26.8028  10
  -1  23  35 157.111 33.4890   9
  -1  23  34-3.04845 17.4415   9
  -1  23  33-8.08662 19.9953   9
  -1  23  32 163.380 36.8001   9
  -1  23  31 245.769 45.4412   9
  -1  23  30 371.089 56.3005   9
  -1  23  29 289.953 49.5742   9
  -1  23  28 32.0940 28.9887   9
  -1  23  27 129.131 38.4359   9
  -1  23  26 18.5862 23.6982   9
  -1  23  25 178.194 45.5417   9
  -1  23  24 22.7302 23.9921   9
  -1  23  23 117.946 36.8735   9
  -1  23  22 362.434 61.2655   9
  -1  23  21 47.1711 31.0277   9
  -1  23  21 51.9999 29.2266   8
  -1  23  20 477.286 69.0830   9
  -1  23  20 383.283 56.8331   8
  -1  23  19 135.059 38.2697   8
  -1  23  18 834.962 86.5160   8
  -1  23  17 2577.89 146.981   8
  -1  23  16 1177.38 101.857   8
  -1  23  15 2261.10 140.751   8
  -1  23  14 567.185 73.3760   8
   1 -23 -14 541.821 60.9650  10
  -1  23  13 55.1420 34.0249   8
   1 -23 -13-27.8043 28.2809  10
   1 -23 -12 941.273 81.4701  10
  -1  23  12 981.275 94.0886   8
  -1  23  11 843.432 87.2641   8
   1 -23 -11 854.664 76.6127  10
  -1  23  10 288.730 55.2219   8
   1 -23 -10 371.470 54.0854  10
  -1  23   9 846.858 91.4248   8
   1 -23  -9 777.253 77.2795  10
  -1  23   8 2907.12 161.521   8
   1 -23  -8 3034.15 146.605  10
  -1  23   7 87.0749 43.7639   8
   1 -23  -7 89.7170 29.8357  10
   1 -23  -6 39.7285 27.5785  10
  -1  23   6-12.9098 25.4738   8
  -1  23   5 234.955 47.5597   8
   1 -23  -5 332.170 52.6879  10
  -1  23   4 132.018 40.0146   8
   1 -23  -4 130.221 38.1147  10
  -1  23   3 142.993 43.1986   8
   1 -23  -3 200.209 42.4638  10
   1 -23  -2 50.9196 24.6495  10
  -1  23   2 39.8582 28.4161   8
  -1  23   1-16.8113 29.4273   8
   1 -23  -1-23.2048 25.6989  10
   1 -23   0 17.2862 22.4672  10
  -1  23   0 63.6090 34.1104   8
   1 -23   1 231.544 44.0902  10
  -1  23  -1 271.846 53.7895   8
   1 -23   2 89.8618 33.8555  10
  -1  23  -2 73.7400 34.3352   8
   1 -23   3-27.4024 24.1999  10
  -1  23  -3 20.3170 21.8647   8
   1 -23   4 42.6135 29.7677  10
  -1  23  -4 55.0784 28.4966   8
  -1  23  -5 308.413 51.0857   8
   1 -23   5 354.086 54.0741  10
  -1  23  -6 623.519 70.8830   8
   1 -23   6 755.424 74.8474  10
   1 -23   7 314.293 50.2738  10
  -1  23  -7 293.868 51.7459   8
   1 -23   8-9.78120 23.7262  10
  -1  23  -8 30.5016 25.8338   8
  -1  23  -9 184.324 42.1778   8
   1 -23   9 281.452 47.1139  10
  -1  23 -10 8.65814 22.9853   8
   1 -23  10 1.78160 19.1853  10
  -1  23 -11 26.4201 20.7945   8
   1 -23  11-33.9375 23.6551  10
   1 -23  12-25.4972 22.0067  10
  -1  23 -12 36.7929 21.4860   8
   1 -23  13 93.8118 27.0458  10
  -1  23 -13 174.859 35.6150   8
  -1  23 -14 18.9263 17.9687   8
   1 -23  14 54.0089 24.5873  10
   1 -23  15 97.5581 27.2876  10
  -1  23 -15 94.3006 28.1874   8
  -1  23 -16 296.143 40.4179   8
   1 -23  16 338.136 43.0479  10
  -1  22  38 22.1377 18.6280   9
  -1  22  37-37.9103 22.3159   9
  -1  22  36 26.5820 23.3274   9
  -1  22  35 134.839 34.2272   9
  -1  22  34 57.6857 26.3591   9
  -1  22  33 741.179 75.1198   9
  -1  22  32 58.5802 30.3339   9
  -1  22  31 654.263 73.9427   9
  -1  22  30 505.573 69.1875   9
  -1  22  29 497.177 69.7435   9
  -1  22  28-12.3974 26.8718   9
  -1  22  27-23.0956 28.1058   9
  -1  22  26 25.4863 29.0730   9
  -1  22  25 569.645 76.1814   9
  -1  22  24 301.072 60.1675   9
  -1  22  23 4.12931 24.3279   9
  -1  22  22 29.5889 27.8209   9
  -1  22  22 9.01714 25.5321   8
  -1  22  21 127.323 38.1350   8
  -1  22  21 136.707 47.1228   9
  -1  22  20 205.251 46.7235   8
  -1  22  19 2802.10 160.118   8
  -1  22  18 145.254 45.1207   8
  -1  22  17 3126.79 169.854   8
  -1  22  16 237.779 52.1496   8
   1 -22 -15-90.2560 36.1818  10
  -1  22  15-18.5278 23.9024   8
   1 -22 -14 2954.53 146.047  10
  -1  22  14 3213.95 176.868   8
   1 -22 -13 1831.68 116.418  10
  -1  22  13 1856.10 133.567   8
   1 -22 -12 2007.16 122.588  10
  -1  22  12 2222.60 145.731   8
  -1  22  11 59.2499 25.4752   8
   1 -22 -11 46.6083 24.1575  10
  -1  22  10 810.478 91.7554   8
   1 -22 -10 799.637 80.7550  10
  -1  22   9 304.096 56.1760   8
   1 -22  -9 350.608 57.8390  10
  -1  22   8 89.8207 38.0022   8
   1 -22  -8 78.6278 29.6376  10
  -1  22   7 337.357 62.0658   8
   1 -22  -7 316.357 52.6540  10
  -1  22   6 536.533 72.9452   8
   1 -22  -6 490.859 66.8396  10
   1 -22  -5 319.091 54.7779  10
  -1  22   5 326.053 59.1478   8
  -1  22   4 370.994 63.3535   8
   1 -22  -4 380.819 58.1476  10
   1 -22  -3 87.8705 35.9404  10
  -1  22   3 123.195 39.6475   8
  -1  22   2 243.907 52.2614   8
   1 -22  -2 221.256 47.9637  10
   1 -22  -1 132.202 37.2779  10
  -1  22   1 97.7009 37.8957   8
   1 -22   0 453.649 65.0980  10
  -1  22   0 453.620 68.5612   8
   1 -22   1 148.443 40.1528  10
  -1  22  -1 179.830 47.9891   8
   1 -22   2 250.959 49.2740  10
  -1  22  -2 269.028 55.8174   8
   1 -22   3 155.230 40.6688  10
  -1  22  -3 114.378 39.1458   8
   1 -22   4 155.255 42.8495  10
  -1  22  -4 208.175 51.6426   8
   1 -22   5 51.6103 28.8131  10
  -1  22  -5 39.9239 27.6461   8
   1 -22   6 6.92857 27.3117  10
[truncated: 5,498,914 more chars]
