# Supplementary material for: A method for controlling the synthesis of stable twisted two-dimensional conjugated molecules
Source: Nat Commun. 2016 May 16;7:11637. doi: 10.1038/ncomms11637 (PMC4873669; doi:10.1038/ncomms11637)
Supplement: Supplementary Data 2 — Data of X-ray crystallographic structures for compound 2. [file ncomms11637-s3.cif]

data_exp_6333_sq

# start Validation Reply Form
_vrf_DIFMN02_exp_6333_sq
;
PROBLEM: The minimum difference density is < -0.1*ZMAX*2.00
RESPONSE: The overall quality of the data is poor due to the crystal quality, 
the crystal is very thin.
;
_vrf_DIFMX01_exp_6333_sq
;
PROBLEM: The maximum difference density is > 0.1*ZMAX*2.00
RESPONSE: The overall quality of the data is poor due to the crystal quality, 
leading to spurious peaks and holes of residual electron density.
;
_vrf_RFACG01_exp_6333_sq
;
PROBLEM: The value of the R factor is > 0.20
RESPONSE: The overall quality of the data is poor due to the crystal quality, 
the crystal is very thin, and there are strong disorders in the molecules.
;
_vrf_RFACR01_exp_6333_sq
;
PROBLEM: The value of the weighted R factor is > 0.45
RESPONSE: The overall quality of the data is poor due to the crystal quality, 
the crystal is very thin, and there are strong disorders in the molecules.
;
_vrf_PLAT029_exp_6333_sq
;
PROBLEM: _diffrn_measured_fraction_theta_full Low ....... 0.909 Note
RESPONSE: The overall quality of the data is poor due to the crystal quality, 
the crystal is very thin, and there are strong disorders in the molecules.
;
_vrf_PLAT082_exp_6333_sq
;
PROBLEM: High R1 Value .................................. 0.27 Report
RESPONSE: The overall quality of the data is poor due to the crystal quality, 
the crystal is very thin, and there are strong disorders in the molecules.
;
_vrf_PLAT084_exp_6333_sq
;
PROBLEM: High wR2 Value (i.e. > 0.25) ................... 0.62 Report
RESPONSE: The overall quality of the data is poor due to the crystal quality, 
the crystal is very thin, and there are strong disorders in the molecules.
;
_vrf_PLAT097_exp_6333_sq
;
PROBLEM: Large Reported Max. (Positive) Residual Density 1.71 eA-3
RESPONSE: The overall quality of the data is poor due to the crystal quality, 
the crystal is very thin.
;
_vrf_PLAT098_exp_6333_sq
;
PROBLEM: Large Reported Min. (Negative) Residual Density -1.27 eA-3
RESPONSE: The overall quality of the data is poor due to the crystal quality, 
the crystal is very thin.
;
_vrf_PLAT213_exp_6333_sq
;
PROBLEM: Atom C48 has ADP max/min Ratio ..... 5.2 prolat
RESPONSE: These alerts are generated because there is a large amount of 
disorder in the structure.
;
_vrf_PLAT215_exp_6333_sq
;
PROBLEM: Disordered C130 has ADP max/min Ratio ..... 5.3 Note
RESPONSE: These alerts are generated because there is a large amount of 
disorder in the structure.
;
_vrf_PLAT222_exp_6333_sq
;
PROBLEM: Large Non-Solvent H Uiso(max)/Uiso(min) ... 10.0 Ratio
RESPONSE: These alerts are generated because there is a large amount of 
disorder in the structure.
;
_vrf_PLAT234_exp_6333_sq
;
PROBLEM: Large Hirshfeld Difference C64 -- C66 .. 0.32 Ang.
RESPONSE: These alerts are generated because there is a large amount of 
disorder in the structure.
;
_vrf_PLAT410_exp_6333_sq
;
PROBLEM: Short Intra H...H Contact H101 .. H117 .. 1.36 Ang.
RESPONSE: These alerts are generated because there is a large amount of 
disorder in the structure. Short contacts between disordered fragments 
are to be expected.
;
_vrf_PLAT412_exp_6333_sq
;
PROBLEM: Short Intra XH3 .. XHn H60C .. H61A .. 1.55 Ang.
RESPONSE: These alerts are generated because there is a large amount of 
disorder in the structure. Short contacts between disordered fragments 
are to be expected.
;
_vrf_PLAT733_exp_6333_sq
;
PROBLEM: Torsion Calc 1(3), Rep 0.8(3) ...... 9.90 s.u.-<i>R</i>

RESPONSE: The overall quality of the data is poor due to the crystal quality,
the crystal is very thin, and there are strong disorders in the molecules,
half of the molecule has two positions.
;
_vrf_PLAT934_exp_6333_sq
;
PROBLEM: Number of (Iobs-Icalc)/SigmaW > 10 Outliers .... 347 Check
RESPONSE: The overall quality of the data is poor due to the crystal quality, 
the crystal is very thin.
;
_vrf_PLAT201_exp_6333_sq
;
PROBLEM: Isotropic non-H Atoms in Main Residue(<i>s</i>) ....... 4 Report

RESPONSE: These alerts are generated because there is a large amount of
disorder in the structure.
;
_vrf_PLAT220_exp_6333_sq
;
PROBLEM: Large Non-Solvent C Ueq(max)/Ueq(min) Range 9.1 Ratio
RESPONSE: The overall quality of the data is poor due to the crystal quality, 
the crystal is very thin, and there are strong disorders in the molecules, half 
of the molecule has two positions.
;
_vrf_PLAT340_exp_6333_sq
;
PROBLEM: Low Bond Precision on C-C Bonds ............... 0.02029 Ang.
RESPONSE: The overall quality of the data is poor due to the crystal quality, 
the crystal is very thin, and there are strong disorders in the molecules.
;
_vrf_PLAT369_exp_6333_sq
;
PROBLEM: Long C(sp2)-C(sp2) Bond C92 - C93.. 1.59 A ng.

RESPONSE: The overall quality of the data is poor due to the crystal quality,
the crystal is very thin,and there is a large amount of disorder in the
structure.
;
_vrf_PLAT413_exp_6333_sq
;
PROBLEM: Short Inter XH3.. XHn H12G.. H64C.. 1.96 A ng.

RESPONSE: The overall quality of the data is poor due to the crystal quality,
the crystal is very thin, and there is a large amount of disorder in the
structure.
;
_vrf_PLAT911_exp_6333_sq
;
PROBLEM: Missing # FCF Refl Between THmin & STh/L= 0.592 1725 Report
RESPONSE: The overall quality of the data may be poor due to the crystal 
quality, the crystal is very thin.
;
# end Validation Reply Form

_audit_creation_date              2016-02-24
_audit_creation_method
;
Olex2 1.2
(compiled 2016.02.19 svn.r3266 for OlexSys, GUI svn.r5155)
;
_publ_contact_author_address      ?
_publ_contact_author_email        ?
_publ_contact_author_name         ''
_publ_contact_author_phone        ?
_publ_section_references
;
Dolomanov, O. V., Bourhis, L. J., Gildea, R. J., Howard, J. A. K. & Puschmann,
H. (2009). <i>J. Appl. Cryst.</i> <b>42</b>, 339--341.

Sheldrick, G. M. (2015). <i>Acta Cryst.</i> C<b>71</b>, 3--8.
;
_chemical_name_common             ?
_chemical_name_systematic         ?
_chemical_formula_moiety          '2(C56 H41)'
_chemical_formula_sum             'C112 H82'
_chemical_formula_weight          1427.77
_chemical_melting_point           ?
loop_
  _atom_type_symbol
  _atom_type_description
  _atom_type_scat_dispersion_real
  _atom_type_scat_dispersion_imag
  _atom_type_scat_source
 'C' 'C' 0.0181 0.0091 'International Tables Vol C Tables 4.2.6.8 and 6.1.1.4'
 'H' 'H' 0.0000 0.0000 'International Tables Vol C Tables 4.2.6.8 and 6.1.1.4'

_shelx_space_group_comment
;
The symmetry employed for this shelxl refinement is uniquely defined
by the following loop, which should always be used as a source of
symmetry information in preference to the above space-group names.
They are only intended as comments.
;
_space_group_crystal_system       orthorhombic
_space_group_IT_number            56
_space_group_name_H-M_alt         'P c c n'
_space_group_name_Hall            '-P 2ab 2ac'
loop_
  _space_group_symop_operation_xyz
 'x, y, z'
 '-x+1/2, -y+1/2, z'
 '-x, y+1/2, -z+1/2'
 'x+1/2, -y, -z+1/2'
 '-x, -y, -z'
 'x-1/2, y-1/2, -z'
 'x, -y-1/2, z-1/2'
 '-x-1/2, y, z-1/2'

_cell_length_a                    19.2306(4)
_cell_length_b                    19.4633(5)
_cell_length_c                    58.6850(14)
_cell_angle_alpha                 90
_cell_angle_beta                  90
_cell_angle_gamma                 90
_cell_volume                      21965.3(9)
_cell_formula_units_Z             8
_cell_measurement_reflns_used     10809
_cell_measurement_temperature     100.01(10)
_cell_measurement_theta_max       64.274
_cell_measurement_theta_min       3.569
_shelx_estimated_absorpt_T_max    ?
_shelx_estimated_absorpt_T_min    ?
_exptl_absorpt_coefficient_mu     0.369
_exptl_absorpt_correction_T_max   1.000
_exptl_absorpt_correction_T_min   0.4583
_exptl_absorpt_correction_type    multi-scan
_exptl_absorpt_process_details    'CrysAlisPro, Agilent Technologies'
_exptl_absorpt_special_details    
;
CrysAlisPro 1.171.38.41 (Rigaku Oxford Diffraction, 2015)
Empirical absorption correction using spherical harmonics,
 implemented in SCALE3 ABSPACK scaling algorithm.
;
_exptl_crystal_colour             red
_exptl_crystal_density_diffrn     0.863
_exptl_crystal_density_meas       ?
_exptl_crystal_density_method     ?
_exptl_crystal_description        plate
_exptl_crystal_F_000              6032
_exptl_crystal_size_max           0.3
_exptl_crystal_size_mid           0.3
_exptl_crystal_size_min           0.05
_exptl_transmission_factor_max    ?
_exptl_transmission_factor_min    ?
_diffrn_reflns_av_R_equivalents   0.0887
_diffrn_reflns_av_unetI/netI      0.1073
_diffrn_reflns_Laue_measured_fraction_full 0.909
_diffrn_reflns_Laue_measured_fraction_max 0.909
_diffrn_reflns_limit_h_max        19
_diffrn_reflns_limit_h_min        -22
_diffrn_reflns_limit_k_max        20
_diffrn_reflns_limit_k_min        -22
_diffrn_reflns_limit_l_max        68
_diffrn_reflns_limit_l_min        -48
_diffrn_reflns_number             54708
_diffrn_reflns_point_group_measured_fraction_full 0.909
_diffrn_reflns_point_group_measured_fraction_max 0.909
_diffrn_reflns_theta_full         65.973
_diffrn_reflns_theta_max          65.973
_diffrn_reflns_theta_min          3.317
_diffrn_ambient_temperature       100.01(10)
_diffrn_detector_area_resol_mean  ?
_diffrn_measured_fraction_theta_full 0.909
_diffrn_measured_fraction_theta_max 0.909
_diffrn_measurement_device_type   'SuperNova, Dual, Cu at zero, Atlas'
_diffrn_measurement_method        '\w scans'
_diffrn_radiation_type            CuK\a
_diffrn_radiation_wavelength      1.54184
_diffrn_source                    ?
_reflns_Friedel_coverage          0.000
_reflns_Friedel_fraction_full     .
_reflns_Friedel_fraction_max      .
_reflns_number_gt                 9517
_reflns_number_total              17401
_reflns_special_details
;
 Reflections were merged by SHELXL according to the crystal
 class for the calculation of statistics and refinement.
 
 Structure factors included contributions from the .fab file.
 
 _reflns_Friedel_fraction is defined as the number of unique
 Friedel pairs measured divided by the number that would be
 possible theoretically, ignoring centric projections and
 systematic absences.
;
_reflns_threshold_expression      'I > 2\s(I)'
_computing_cell_refinement        'CrysAlisPro, Agilent Technologies'
_computing_data_collection        'CrysAlisPro, Agilent Technologies'
_computing_data_reduction         'CrysAlisPro, Agilent Technologies'
_computing_molecular_graphics     'Olex2 (Dolomanov et al., 2009)'
_computing_publication_material   'Olex2 (Dolomanov et al., 2009)'
_computing_structure_refinement   'ShelXL (Sheldrick, 2014)'
_computing_structure_solution     'SHELXT (Sheldrick, 2014)'
_refine_diff_density_max          1.708
_refine_diff_density_min          -1.272
_refine_diff_density_rms          0.165
_refine_ls_extinction_coef        .
_refine_ls_extinction_method      none
_refine_ls_goodness_of_fit_ref    3.462
_refine_ls_hydrogen_treatment     constr
_refine_ls_matrix_type            full
_refine_ls_number_parameters      1057
_refine_ls_number_reflns          17401
_refine_ls_number_restraints      518
_refine_ls_R_factor_all           0.3411
_refine_ls_R_factor_gt            0.2715
_refine_ls_restrained_S_all       3.477
_refine_ls_shift/su_max           0.004
_refine_ls_shift/su_mean          0.000
_refine_ls_structure_factor_coef  Fsqd
_refine_ls_weighting_details
'w=1/[\s^2^(Fo^2^)+(0.1000P)^2^] where P=(Fo^2^+2Fc^2^)/3'
_refine_ls_weighting_scheme       calc
_refine_ls_wR_factor_gt           0.5984
_refine_ls_wR_factor_ref          0.6225
_refine_special_details           
;
 Refinement of F^2^ against ALL reflections. The weighted R-factor wR and 
 goodness of fit S are based on F^2^, conventional R-factors R are based 
 on F, with F set to zero for negative F^2^. The threshold expression of 
 F^2^ > 2sigma(F^2^) is used only for calculating R-factors(gt) etc. and is 
 not relevant to the choice of reflections for refinement. R-factors based 
 on F^2^ are statistically about twice as large as those based on F, and R- 
 factors based on ALL data will be even larger.
 H atoms were positioned from geometric considerations and refined as riding 
 on the atatched atom with Uiso constrained to be 20% (50% for methyl group) 
 larger than Ueqv of the  attached atom. The structure consists of 8 
 symmetrically independent molecules in which four molecules are disordered 
 in two  positions. The 6-membered rings in the phenanthrenyl groups and 
 terminal benzenes with  t-butyl groups were flattened with AFIX 66 and DFIX. 
 Aromatic H refined with riding  coordinates,idealised methyl refined as 
 rotating group. Solvent molecules show strong  disorder which can not be 
 modeled by refinement of occupation factors or refined in  isotropic 
 approximation with common Uiso. Without squeeze, the high disorder of  
 solvent molecules would result in a serious A alert (high shift value) 
 for  refinement result. 
;          
_olex2_refinement_description
;
1. Fixed Uiso
 At 1.2 times of:
  All C(H) groups
 At 1.5 times of:
  All C(H,H,H) groups
2. Restrained distances
 C104-C105 = C105-C106 = C106-C97 = C98-C97 = C99-C98 = C104-C99
 1.39 with sigma of 0.01
 C131-C129 = C132-C129 = C130-C129
 1.54 with sigma of 0.01
 C1-C4 = C3-C4 = C4-C2 = C62-C59 = C59-C60 = C61-C59
 1.54 with sigma of 0.01
 C128-C125 = C125-C127 = C126-C125
 1.5 with sigma of 0.02
 C106-C104
 2.5 with sigma of 0.02
 C128-C127
 2.4 with sigma of 0.04
 C132-C130
 2.5 with sigma of 0.02
 C126-C127
 2.4 with sigma of 0.04
 C126-C128
 2.4 with sigma of 0.04
3. Restrained planarity
 C105, C106, C107, C112, C113, C118
 with sigma of 0.01
4. Uiso/Uaniso restraints and constraints
C1 \\sim C2 \\sim C3 \\sim C4 \\sim C59 \\sim C60 \\sim C61 \\sim C62: within
1.7A with sigma of 0.02 and sigma for terminal atoms of 0.04
C97 \\sim C98 \\sim C99 \\sim C100 \\sim C101 \\sim C102 \\sim C103 \\sim C104
\\sim C105 \\sim C106 \\sim C107 \\sim C108 \\sim C109 \\sim C110 \\sim C111
\\sim C112 \\sim C113 \\sim C114 \\sim C115 \\sim C116 \\sim C117 \\sim C118
\\sim C119 \\sim C120 \\sim C121 \\sim C122 \\sim C123 \\sim C124 \\sim C126
\\sim C127 \\sim C128 \\sim C131: within 1.7A with sigma of 0.02 and sigma for
terminal atoms of 0.04
Uanis(C30) \\sim Ueq, Uanis(C37) \\sim Ueq: with sigma of 0.01 and sigma for
terminal atoms of 0.02
Uanis(C1) \\sim Ueq, Uanis(C4) \\sim Ueq, Uanis(C2) \\sim Ueq, Uanis(C3) \\sim
Ueq, Uanis(C62) \\sim Ueq, Uanis(C59) \\sim Ueq, Uanis(C60) \\sim Ueq,
Uanis(C61) \\sim Ueq: with sigma of 0.01 and sigma for terminal atoms of 0.02
Uanis(C111) \\sim Ueq, Uanis(C112) \\sim Ueq, Uanis(C107) \\sim Ueq,
Uanis(C108) \\sim Ueq, Uanis(C109) \\sim Ueq, Uanis(C110) \\sim Ueq, Uanis(C97)
\\sim Ueq, Uanis(C106) \\sim Ueq, Uanis(C115) \\sim Ueq, Uanis(C114) \\sim Ueq,
Uanis(C98) \\sim Ueq, Uanis(C113) \\sim Ueq, Uanis(C99) \\sim Ueq, Uanis(C100)
\\sim Ueq, Uanis(C101) \\sim Ueq, Uanis(C105) \\sim Ueq, Uanis(C104) \\sim Ueq,
Uanis(C118) \\sim Ueq, Uanis(C103) \\sim Ueq, Uanis(C102) \\sim Ueq,
Uanis(C120) \\sim Ueq, Uanis(C121) \\sim Ueq, Uanis(C129) \\sim Ueq,
Uanis(C130) \\sim Ueq, Uanis(C123) \\sim Ueq, Uanis(C116) \\sim Ueq,
Uanis(C125) \\sim Ueq, Uanis(C132) \\sim Ueq, Uanis(C124) \\sim Ueq,
Uanis(C119) \\sim Ueq, Uanis(C131) \\sim Ueq, Uanis(C127) \\sim Ueq,
Uanis(C128) \\sim Ueq, : with sigma of 0.01 and sigma for terminal atoms of 0.02
5. Others
 Fixed Sof: C98(0.5) C99(0.5) C100(0.5) C101(0.5) H101(0.5) C102(0.5)
 C103(0.5) H103(0.5) C104(0.5) C120(0.5) H120(0.5) C121(0.5) C122(0.5)
 H122(0.5) C123(0.5) C124(0.5) H124(0.5) C119(0.5) C125(0.5) C126(0.5)
 H12A(0.5) H12B(0.5) H12C(0.5) C127(0.5) H12D(0.5) H12E(0.5) H12F(0.5)
 C128(0.5) H12G(0.5) H12H(0.5) H12I(0.5) C129(0.5) C130(0.5) H13A(0.5)
 H13B(0.5) H13C(0.5) C131(0.5) H13D(0.5) H13E(0.5) H13F(0.5) C132(0.5)
 H13G(0.5) H13H(0.5) H13I(0.5)
6.a Riding coordinates:
 C126(H12A,H12B,H12C), C127(H12D,H12E,H12F), C128(H12G,H12H,H12I), C130(H13A,
 H13B,H13C), C131(H13D,H13E,H13F), C132(H13G,H13H,H13I), C60(H60A,H60B,H60C),
 C61(H61A,H61B,H61C), C62(H62A,H62B,H62C)
6.b Ternary CH refined with riding coordinates:
 C101(H101), C103(H103)
6.c Aromatic/amide H refined with riding coordinates:
 C68(H68), C69(H69), C72(H72), C76(H76), C77(H77), C78(H78), C79(H79),
 C82(H82), C83(H83), C84(H84), C85(H85), C95(H95), C96(H96), C111(H111),
 C108(H108), C109(H109), C110(H110), C115(H115), C114(H114), C117(H117),
 C116(H116), C120(H120), C122(H122), C124(H124), C6(H6), C7(H7), C10(H10),
 C18(H18), C19(H19), C20(H20), C21(H21), C24(H24), C25(H25), C26(H26), C27(H27),
  C33(H33), C34(H34), C41(H41), C42(H42), C43(H43), C44(H44), C47(H47),
 C48(H48), C49(H49), C50(H50), C53(H53), C56(H56), C58(H58)
6.d Fitted hexagon refined as free rotating group:
 C111(C112,C107,C108,C109,C110), C115(C114,C113,C118,C117,C116), C120(C121,
 C122,C123,C124,C119)
6.e Idealised Me refined as rotating group:
 C63(H63A,H63B,H63C), C64(H64A,H64B,H64C), C65(H65A,H65B,H65C), C1(H1A,H1B,
 H1C), C2(H2A,H2B,H2C), C3(H3A,H3B,H3C)
;
_atom_sites_solution_hydrogens    mixed
_atom_sites_solution_primary      ?
_atom_sites_solution_secondary    ?
loop_
  _atom_site_label
  _atom_site_type_symbol
  _atom_site_fract_x
  _atom_site_fract_y
  _atom_site_fract_z
  _atom_site_U_iso_or_equiv
  _atom_site_adp_type
  _atom_site_occupancy
  _atom_site_site_symmetry_order
  _atom_site_calc_flag
  _atom_site_refinement_flags_posn
  _atom_site_refinement_flags_adp
  _atom_site_refinement_flags_occupancy
  _atom_site_disorder_assembly
  _atom_site_disorder_group
 C63 C 0.3366(9) 0.8707(12) 0.8938(4) 0.098(8) Uani 1 1 d . . . . .
 H63A H 0.2993 0.8508 0.9025 0.147 Uiso 1 1 calc GR . . . .
 H63B H 0.3202 0.9112 0.8862 0.147 Uiso 1 1 calc GR . . . .
 H63C H 0.3740 0.8828 0.9039 0.147 Uiso 1 1 calc GR . . . .
 C64 C 0.4077(12) 0.7567(16) 0.8900(4) 0.131(11) Uani 1 1 d . . . . .
 H64A H 0.4559 0.7694 0.8907 0.197 Uiso 1 1 calc GR . . . .
 H64B H 0.4030 0.7140 0.8820 0.197 Uiso 1 1 calc GR . . . .
 H64C H 0.3898 0.7516 0.9052 0.197 Uiso 1 1 calc GR . . . .
 C65 C 0.4160(8) 0.8543(9) 0.8612(3) 0.058(4) Uani 1 1 d . . . . .
 H65A H 0.3939 0.8903 0.8527 0.088 Uiso 1 1 calc GR . . . .
 H65B H 0.4358 0.8215 0.8509 0.088 Uiso 1 1 calc GR . . . .
 H65C H 0.4520 0.8734 0.8706 0.088 Uiso 1 1 calc GR . . . .
 C66 C 0.3624(7) 0.8187(9) 0.8763(2) 0.047(4) Uani 1 1 d . . . . .
 C67 C 0.3024(6) 0.7795(10) 0.8640(2) 0.055(5) Uani 1 1 d . . . . .
 C68 C 0.2500 0.7500 0.8748(4) 0.072(8) Uani 1 2 d S T P . .
 H68 H 0.2500 0.7500 0.8906 0.086 Uiso 1 2 calc RS T P . .
 C69 C 0.3011(7) 0.7828(9) 0.8404(2) 0.046(4) Uani 1 1 d . . . . .
 H69 H 0.3353 0.8077 0.8328 0.056 Uiso 1 1 calc R . . . .
 C70 C 0.2500 0.7500 0.8279(3) 0.035(4) Uiso 1 2 d S T P . .
 C71 C 0.2500 0.7500 0.8039(3) 0.047(6) Uani 1 2 d S T P . .
 C72 C 0.3131(8) 0.7594(7) 0.7903(2) 0.051(4) Uani 1 1 d . . . . .
 H72 H 0.3549 0.7647 0.7981 0.061 Uiso 1 1 calc R . . . .
 C73 C 0.3152(7) 0.7609(7) 0.7664(2) 0.037(3) Uani 1 1 d . . . . .
 C74 C 0.3755(6) 0.7699(7) 0.7547(3) 0.040(4) Uani 1 1 d . . . . .
 C75 C 0.4432(6) 0.7924(7) 0.7649(2) 0.037(3) Uani 1 1 d . . . . .
 C76 C 0.4407(8) 0.8393(7) 0.7830(2) 0.039(3) Uani 1 1 d . . . . .
 H76 H 0.3981 0.8536 0.7888 0.047 Uiso 1 1 calc R . . . .
 C77 C 0.5021(7) 0.8640(10) 0.7922(3) 0.056(5) Uani 1 1 d . . . . .
 H77 H 0.5001 0.8944 0.8044 0.067 Uiso 1 1 calc R . . . .
 C78 C 0.5671(7) 0.8442(9) 0.7836(3) 0.055(4) Uani 1 1 d . . . . .
 H78 H 0.6083 0.8586 0.7904 0.066 Uiso 1 1 calc R . . . .
 C79 C 0.5675(6) 0.8039(8) 0.7652(2) 0.038(3) Uani 1 1 d . . . . .
 H79 H 0.6106 0.7927 0.7591 0.046 Uiso 1 1 calc R . . . .
 C80 C 0.5068(7) 0.7759(8) 0.7540(2) 0.042(4) Uani 1 1 d . . . . .
 C81 C 0.5088(7) 0.7330(7) 0.7338(2) 0.041(4) Uani 1 1 d . . . . .
 C82 C 0.5685(8) 0.7046(9) 0.7269(2) 0.047(4) Uani 1 1 d . . . . .
 H82 H 0.6096 0.7141 0.7347 0.057 Uiso 1 1 calc R . . . .
 C83 C 0.5695(8) 0.6598(9) 0.7077(3) 0.064(5) Uani 1 1 d . . . . .
 H83 H 0.6111 0.6414 0.7025 0.077 Uiso 1 1 calc R . . . .
 C84 C 0.5063(7) 0.6441(8) 0.6969(3) 0.051(4) Uani 1 1 d . . . . .
 H84 H 0.5051 0.6117 0.6853 0.061 Uiso 1 1 calc R . . . .
 C85 C 0.4436(6) 0.6779(8) 0.7039(3) 0.052(4) Uani 1 1 d . . . . .
 H85 H 0.4023 0.6699 0.6961 0.063 Uiso 1 1 calc R . . . .
 C86 C 0.4446(7) 0.7218(6) 0.7219(2) 0.034(3) Uani 1 1 d . . . . .
 C87 C 0.3775(5) 0.7488(6) 0.73194(18) 0.022(3) Uani 1 1 d . . . . .
 C88 C 0.2500 0.7500 0.7546(3) 0.029(4) Uani 1 2 d S T P . .
 C89 C 0.2500 0.7500 0.7299(3) 0.031(4) Uiso 1 2 d S T P . .
 C90 C 0.1883(5) 0.7483(6) 0.7194(2) 0.027(3) Uani 1 1 d . . . . .
 C91 C 0.1848(6) 0.7373(7) 0.6941(2) 0.034(3) Uani 1 1 d . . . . .
 C92 C 0.2500 0.7500 0.6851(4) 0.066(7) Uani 1 2 d S T P . .
 C93 C 0.2500 0.7500 0.6580(3) 0.065(8) Uani 1 2 d S T P . .
 C94 C 0.1970(9) 0.7119(12) 0.6463(2) 0.081(7) Uani 1 1 d . . . . .
 C95 C 0.1353(7) 0.6975(10) 0.6595(2) 0.059(5) Uani 1 1 d . . . . .
 H95 H 0.0969 0.6796 0.6519 0.070 Uiso 1 1 calc R . . . .
 C96 C 0.1296(7) 0.7085(7) 0.6825(2) 0.039(3) Uani 1 1 d . . . . .
 H96 H 0.0890 0.6968 0.6901 0.047 Uiso 1 1 calc R . . . .
 C97 C 0.2045(10) 0.6983(11) 0.6232(3) 0.088(5) Uani 1 1 d D U . . .
 C98 C 0.2619(13) 0.7198(16) 0.6107(4) 0.060(7) Uani 0.5 1 d D U . . .
 C99 C 0.2643(12) 0.7112(16) 0.5872(4) 0.050(6) Uani 0.5 1 d D U . . .
 C100 C 0.3265(13) 0.7479(15) 0.5760(5) 0.041(5) Uani 0.5 1 d . U . . .
 C101 C 0.3318(16) 0.7399(17) 0.5527(5) 0.054(6) Uani 0.5 1 d . U . . .
 H101 H 0.3787 0.7401 0.5462 0.065 Uiso 0.5 1 calc R . . . .
 C102 C 0.2753(18) 0.7009(19) 0.5395(6) 0.064(6) Uani 0.5 1 d . U . . .
 C103 C 0.2222(18) 0.6757(19) 0.5500(6) 0.065(7) Uani 0.5 1 d . U . . .
 H103 H 0.1991 0.6365 0.5428 0.078 Uiso 0.5 1 calc R . . . .
 C104 C 0.2035(11) 0.6903(17) 0.5763(4) 0.058(6) Uani 0.5 1 d D U . . .
 C105 C 0.1450(10) 0.6830(12) 0.5913(3) 0.133(6) Uani 1 1 d D U . . .
 C106 C 0.1622(8) 0.6489(9) 0.6118(3) 0.113(6) Uani 1 1 d D U . . .
 C111 C 0.0581(6) 0.4947(9) 0.6127(3) 0.118(7) Uani 1 1 d . U . . .
 H111 H 0.0216 0.4729 0.6052 0.142 Uiso 1 1 calc R . . . .
 C112 C 0.0745(7) 0.5624(9) 0.6074(2) 0.112(6) Uani 1 1 d G U . . .
 C107 C 0.1291(8) 0.5950(7) 0.6186(3) 0.098(5) Uani 1 1 d G U . . .
 C108 C 0.1673(6) 0.5598(9) 0.6350(3) 0.096(6) Uani 1 1 d G U . . .
 H108 H 0.2038 0.5816 0.6424 0.116 Uiso 1 1 calc R . . . .
 C109 C 0.1509(8) 0.4921(9) 0.6402(2) 0.125(7) Uani 1 1 d G U . . .
 H109 H 0.1765 0.4685 0.6511 0.150 Uiso 1 1 calc R . . . .
 C110 C 0.0963(8) 0.4595(7) 0.6290(3) 0.138(7) Uani 1 1 d G U . . .
 H110 H 0.0854 0.4142 0.6325 0.165 Uiso 1 1 calc R . . . .
 C115 C -0.0538(7) 0.6108(10) 0.5628(3) 0.128(7) Uani 1 1 d . U . . .
 H115 H -0.0982 0.5992 0.5578 0.153 Uiso 1 1 calc R . . . .
 C114 C -0.0203(8) 0.5704(8) 0.5789(3) 0.105(6) Uani 1 1 d G U . . .
 H114 H -0.0423 0.5317 0.5848 0.126 Uiso 1 1 calc R . . . .
 C113 C 0.0460(8) 0.5879(10) 0.5864(3) 0.131(6) Uani 1 1 d G U . . .
 C118 C 0.0789(7) 0.6458(10) 0.5776(4) 0.161(7) Uani 1 1 d G U . . .
 C117 C 0.0454(10) 0.6862(8) 0.5615(4) 0.171(8) Uiso 1 1 d G U . . .
 H117 H 0.0674 0.7249 0.5556 0.205 Uiso 1 1 calc R . . . .
 C116 C -0.0209(10) 0.6687(10) 0.5540(3) 0.161(8) Uani 1 1 d G U . . .
 H116 H -0.0433 0.6958 0.5432 0.193 Uiso 1 1 calc R . . . .
 C120 C 0.2217(10) 0.6832(16) 0.5020(4) 0.084(8) Uani 0.5 1 d . U . . .
 H120 H 0.1790 0.6907 0.5090 0.100 Uiso 0.5 1 calc R . . . .
 C121 C 0.2253(11) 0.6749(16) 0.4785(4) 0.082(8) Uani 0.5 1 d G U . . .
 C122 C 0.2892(14) 0.6637(17) 0.4681(3) 0.082(8) Uiso 0.5 1 d G U . . .
 H122 H 0.2916 0.6581 0.4523 0.099 Uiso 0.5 1 calc R . . . .
 C123 C 0.3494(10) 0.6607(16) 0.4811(4) 0.097(8) Uani 0.5 1 d G U . . .
 C124 C 0.3458(10) 0.6690(15) 0.5046(4) 0.077(8) Uani 0.5 1 d G U . . .
 H124 H 0.3861 0.6670 0.5133 0.093 Uiso 0.5 1 calc R . . . .
 C119 C 0.2820(13) 0.6802(15) 0.5151(3) 0.073(7) Uani 0.5 1 d G U . . .
 C125 C 0.1555(16) 0.6635(16) 0.4630(5) 0.068(10) Uani 0.5 1 d D U . . .
 C126 C 0.098(3) 0.686(3) 0.4786(9) 0.20(3) Uiso 0.5 1 d D U . . .
 H12A H 0.1026 0.7334 0.4822 0.307 Uiso 0.5 1 d R . . . .
 H12B H 0.0536 0.6783 0.4712 0.307 Uiso 0.5 1 d R . . . .
 H12C H 0.0995 0.6589 0.4923 0.307 Uiso 0.5 1 d R . . . .
 C127 C 0.1345(19) 0.5940(16) 0.4555(6) 0.087(12) Uani 0.5 1 d D U . . .
 H12D H 0.0887 0.5960 0.4490 0.131 Uiso 0.5 1 d R . . . .
 H12E H 0.1666 0.5776 0.4442 0.131 Uiso 0.5 1 d R . . . .
 H12F H 0.1344 0.5633 0.4683 0.131 Uiso 0.5 1 d R . . . .
 C128 C 0.150(3) 0.713(2) 0.4435(8) 0.17(3) Uani 0.5 1 d D U . . .
 H12G H 0.1265 0.6903 0.4312 0.253 Uiso 0.5 1 d R . . . .
 H12H H 0.1252 0.7532 0.4479 0.253 Uiso 0.5 1 d R . . . .
 H12I H 0.1963 0.7253 0.4387 0.253 Uiso 0.5 1 d R . . . .
 C129 C 0.4174(13) 0.6339(13) 0.4709(5) 0.052(8) Uani 0.5 1 d D U . . .
 C130 C 0.4804(12) 0.6366(19) 0.4869(5) 0.083(11) Uani 0.5 1 d D U . . .
 H13A H 0.4810 0.5965 0.4964 0.124 Uiso 0.5 1 d R . . . .
 H13B H 0.5224 0.6384 0.4780 0.124 Uiso 0.5 1 d R . . . .
 H13C H 0.4774 0.6769 0.4963 0.124 Uiso 0.5 1 d R . . . .
 C131 C 0.436(2) 0.689(2) 0.4532(6) 0.100(14) Uani 0.5 1 d D U . . .
 H13D H 0.4828 0.7040 0.4554 0.151 Uiso 0.5 1 d R . . . .
 H13E H 0.4309 0.6699 0.4381 0.151 Uiso 0.5 1 d R . . . .
 H13F H 0.4048 0.7273 0.4548 0.151 Uiso 0.5 1 d R . . . .
 C132 C 0.418(2) 0.5627(16) 0.4595(7) 0.096(13) Uani 0.5 1 d D U . . .
 H13G H 0.3732 0.5539 0.4528 0.144 Uiso 0.5 1 d R . . . .
 H13H H 0.4529 0.5618 0.4479 0.144 Uiso 0.5 1 d R . . . .
 H13I H 0.4277 0.5281 0.4707 0.144 Uiso 0.5 1 d R . . . .
 C1 C 0.3857(12) 0.2602(13) 0.0489(3) 0.115(8) Uani 1 1 d D U . . .
 H1A H 0.3443 0.2462 0.0411 0.173 Uiso 1 1 calc GR . . . .
 H1B H 0.4104 0.2204 0.0542 0.173 Uiso 1 1 calc GR . . . .
 H1C H 0.4148 0.2860 0.0387 0.173 Uiso 1 1 calc GR . . . .
 C2 C 0.4351(8) 0.3126(11) 0.0823(3) 0.079(6) Uani 1 1 d D U . . .
 H2A H 0.4408 0.3593 0.0873 0.119 Uiso 1 1 calc GR . . . .
 H2B H 0.4727 0.3004 0.0723 0.119 Uiso 1 1 calc GR . . . .
 H2C H 0.4351 0.2826 0.0953 0.119 Uiso 1 1 calc GR . . . .
 C3 C 0.3596(11) 0.3818(11) 0.0626(4) 0.109(7) Uani 1 1 d D U . . .
 H3A H 0.3349 0.3853 0.0485 0.163 Uiso 1 1 calc GR . . . .
 H3B H 0.4053 0.4011 0.0609 0.163 Uiso 1 1 calc GR . . . .
 H3C H 0.3349 0.4065 0.0742 0.163 Uiso 1 1 calc GR . . . .
 C4 C 0.3658(9) 0.3055(10) 0.0695(3) 0.108(7) Uani 1 1 d D U . . .
 C5 C 0.3092(8) 0.2756(10) 0.0816(3) 0.058(5) Uani 1 1 d . . . . .
 C6 C 0.2500 0.2500 0.0705(4) 0.071(8) Uani 1 2 d S T P . .
 H6 H 0.2500 0.2500 0.0547 0.085 Uiso 1 2 calc RS T P . .
 C7 C 0.3055(7) 0.2711(11) 0.1072(3) 0.063(5) Uani 1 1 d . . . . .
 H7 H 0.3445 0.2839 0.1155 0.075 Uiso 1 1 calc R . . . .
 C8 C 0.2500 0.2500 0.1183(3) 0.040(5) Uani 1 2 d S T P . .
 C9 C 0.2500 0.2500 0.1431(3) 0.038(5) Uani 1 2 d S T P . .
 C10 C 0.2415(6) 0.3112(7) 0.1560(2) 0.036(3) Uani 1 1 d . . . . .
 H10 H 0.2358 0.3524 0.1482 0.043 Uiso 1 1 calc R . . . .
 C11 C 0.2413(5) 0.3131(6) 0.1793(2) 0.024(3) Uani 1 1 d . . . . .
 C12 C 0.2500 0.2500 0.1916(3) 0.033(5) Uani 1 2 d S T P . .
 C13 C 0.2500 0.2500 0.2171(3) 0.019(3) Uani 1 2 d S T P . .
 C14 C 0.2521(6) 0.3155(7) 0.2277(2) 0.032(3) Uani 1 1 d . . . . .
 C15 C 0.2586(6) 0.3746(7) 0.2151(2) 0.036(3) Uani 1 1 d . . . . .
 C16 C 0.2343(7) 0.3746(7) 0.1927(2) 0.037(3) Uani 1 1 d . . . . .
 C17 C 0.2188(7) 0.4452(8) 0.1821(3) 0.044(4) Uani 1 1 d . . . . .
 C18 C 0.1704(7) 0.4487(7) 0.1649(2) 0.041(3) Uani 1 1 d . . . . .
 H18 H 0.1561 0.4079 0.1581 0.049 Uiso 1 1 calc R . . . .
 C19 C 0.1417(8) 0.5098(8) 0.1570(2) 0.047(4) Uani 1 1 d . . . . .
 H19 H 0.1084 0.5110 0.1455 0.056 Uiso 1 1 calc R . . . .
 C20 C 0.1669(8) 0.5702(9) 0.1676(3) 0.061(5) Uani 1 1 d . . . . .
 H20 H 0.1510 0.6127 0.1626 0.073 Uiso 1 1 calc R . . . .
 C21 C 0.2103(7) 0.5680(9) 0.1837(3) 0.051(4) Uiso 1 1 d . . . . .
 H21 H 0.2237 0.6096 0.1902 0.062 Uiso 1 1 calc R . . . .
 C22 C 0.2413(7) 0.5056(8) 0.1930(3) 0.045(4) Uani 1 1 d . . . . .
 C23 C 0.2862(7) 0.5013(7) 0.2125(2) 0.039(3) Uani 1 1 d . . . . .
 C24 C 0.3218(8) 0.5616(7) 0.2200(2) 0.051(4) Uani 1 1 d . . . . .
 H24 H 0.3128 0.6041 0.2134 0.061 Uiso 1 1 calc R . . . .
 C25 C 0.3724(7) 0.5549(9) 0.2381(2) 0.050(4) Uani 1 1 d . . . . .
 H25 H 0.3996 0.5917 0.2429 0.060 Uiso 1 1 calc R . . . .
 C26 C 0.3779(7) 0.4903(6) 0.2480(2) 0.034(3) Uani 1 1 d . . . . .
 H26 H 0.4071 0.4860 0.2606 0.041 Uiso 1 1 calc R . . . .
 C27 C 0.3468(6) 0.4375(7) 0.2414(2) 0.037(3) Uani 1 1 d . . . . .
 H27 H 0.3570 0.3953 0.2481 0.044 Uiso 1 1 calc R . . . .
 C28 C 0.2954(8) 0.4415(7) 0.2238(2) 0.044(4) Uani 1 1 d . . . . .
 C29 C 0.2424(6) 0.3145(7) 0.2521(2) 0.032(3) Uani 1 1 d . . . . .
 C30 C 0.2500 0.2500 0.2651(3) 0.035(4) Uani 1 2 d S TU P . .
 C31 C 0.2500 0.2500 0.2878(3) 0.034(5) Uani 1 2 d S T P . .
 C32 C 0.2240(6) 0.3104(6) 0.3009(2) 0.026(3) Uani 1 1 d . . . . .
 C33 C 0.2124(6) 0.3685(7) 0.2870(2) 0.034(3) Uani 1 1 d . . . . .
 H33 H 0.1931 0.4066 0.2941 0.041 Uiso 1 1 calc R . . . .
 C34 C 0.2258(6) 0.3756(7) 0.2648(2) 0.029(3) Uani 1 1 d . . . . .
 H34 H 0.2244 0.4184 0.2578 0.035 Uiso 1 1 calc R . . . .
 C35 C 0.2102(6) 0.3015(7) 0.3244(2) 0.036(3) Uani 1 1 d . . . . .
 C36 C 0.2500 0.2500 0.3362(3) 0.024(4) Uani 1 2 d S T P . .
 C37 C 0.2500 0.2500 0.3619(3) 0.047(5) Uani 1 2 d S TU P . .
 C38 C 0.2210(6) 0.3066(6) 0.3727(2) 0.033(3) Uani 1 1 d . . . . .
 C39 C 0.1853(7) 0.3609(7) 0.3601(2) 0.036(3) Uani 1 1 d . . . . .
 C40 C 0.1679(6) 0.4293(7) 0.3708(2) 0.029(3) Uani 1 1 d . . . . .
 C41 C 0.2042(6) 0.4539(7) 0.3903(2) 0.036(3) Uani 1 1 d . . . . .
 H41 H 0.2379 0.4280 0.3978 0.043 Uiso 1 1 calc R . . . .
 C42 C 0.1856(8) 0.5183(9) 0.3972(3) 0.054(4) Uani 1 1 d . . . . .
 H42 H 0.2119 0.5365 0.4091 0.065 Uiso 1 1 calc R . . . .
 C43 C 0.1354(8) 0.5589(9) 0.3895(3) 0.054(4) Uani 1 1 d . . . . .
 H43 H 0.1228 0.6003 0.3962 0.064 Uiso 1 1 calc R . . . .
 C44 C 0.1039(8) 0.5326(8) 0.3701(2) 0.052(4) Uani 1 1 d . . . . .
 H44 H 0.0712 0.5604 0.3629 0.063 Uiso 1 1 calc R . . . .
 C45 C 0.1163(6) 0.4695(7) 0.3605(2) 0.038(3) Uani 1 1 d . . . . .
 C46 C 0.0873(7) 0.4446(7) 0.3396(2) 0.043(4) Uani 1 1 d . . . . .
 C47 C 0.0239(7) 0.4792(7) 0.3308(2) 0.043(4) Uani 1 1 d . . . . .
 H47 H 0.0069 0.5188 0.3377 0.051 Uiso 1 1 calc R . . . .
 C48 C -0.0097(7) 0.4505(7) 0.3119(2) 0.045(4) Uani 1 1 d . . . . .
 H48 H -0.0505 0.4708 0.3067 0.054 Uiso 1 1 calc R . . . .
 C49 C 0.0162(7) 0.3917(7) 0.3003(2) 0.040(3) Uani 1 1 d . . . . .
 H49 H -0.0080 0.3730 0.2880 0.049 Uiso 1 1 calc R . . . .
 C50 C 0.0778(7) 0.3628(8) 0.3075(3) 0.049(4) Uani 1 1 d . . . . .
 H50 H 0.0974 0.3268 0.2993 0.058 Uiso 1 1 calc R . . . .
 C51 C 0.1119(6) 0.3880(7) 0.3277(2) 0.034(3) Uani 1 1 d . . . . .
 C52 C 0.1736(6) 0.3510(7) 0.3381(2) 0.033(3) Uani 1 1 d . . . . .
 C53 C 0.2195(7) 0.3001(8) 0.3966(2) 0.045(4) Uani 1 1 d . . . . .
 H53 H 0.1952 0.3335 0.4047 0.054 Uiso 1 1 calc R . . . .
 C54 C 0.2500 0.2500 0.4087(4) 0.037(5) Uani 1 2 d S T P . .
 C55 C 0.2500 0.2500 0.4327(4) 0.058(6) Uani 1 2 d S T P . .
 C56 C 0.2595(10) 0.3091(11) 0.4463(3) 0.082(6) Uani 1 1 d . . . . .
 H56 H 0.2685 0.3499 0.4386 0.099 Uiso 1 1 calc R . . . .
 C57 C 0.2570(15) 0.3126(11) 0.4696(3) 0.103(9) Uani 1 1 d . . . . .
 C58 C 0.2500 0.2500 0.4807(6) 0.20(3) Uani 1 2 d S T P . .
 H58 H 0.2500 0.2500 0.4966 0.238 Uiso 1 2 calc RS T P . .
 C59 C 0.2609(16) 0.3757(15) 0.4828(5) 0.153(10) Uani 1 1 d D U . . .
 C60 C 0.2563(13) 0.4422(13) 0.4686(4) 0.125(8) Uani 1 1 d D U . . .
 H60A H 0.2952 0.4444 0.4584 0.188 Uiso 1 1 d R . . . .
 H60B H 0.2572 0.4812 0.4786 0.188 Uiso 1 1 d R . . . .
 H60C H 0.2138 0.4424 0.4600 0.188 Uiso 1 1 d R . . . .
 C61 C 0.1876(17) 0.396(2) 0.4915(7) 0.245(17) Uani 1 1 d D U . . .
 H61A H 0.1650 0.4234 0.4801 0.368 Uiso 1 1 d R . . . .
 H61B H 0.1916 0.4214 0.5054 0.368 Uiso 1 1 d R . . . .
 H61C H 0.1606 0.3550 0.4942 0.368 Uiso 1 1 d R . . . .
 C62 C 0.3006(17) 0.371(2) 0.5055(5) 0.202(14) Uani 1 1 d D U . . .
 H62A H 0.2906 0.3281 0.5127 0.303 Uiso 1 1 d R . . . .
 H62B H 0.2868 0.4082 0.5153 0.303 Uiso 1 1 d R . . . .
 H62C H 0.3495 0.3744 0.5024 0.303 Uiso 1 1 d R . . . .

loop_
  _atom_site_aniso_label
  _atom_site_aniso_U_11
  _atom_site_aniso_U_22
  _atom_site_aniso_U_33
  _atom_site_aniso_U_23
  _atom_site_aniso_U_13
  _atom_site_aniso_U_12
 C63 0.060(12) 0.098(18) 0.136(19) -0.053(15) 0.021(12) 0.037(11)
 C64 0.121(19) 0.17(3) 0.099(18) -0.022(19) 0.052(16) 0.038(19)
 C65 0.071(11) 0.058(11) 0.046(9) 0.000(8) -0.016(9) -0.008(8)
 C66 0.048(9) 0.063(11) 0.028(7) -0.017(7) -0.005(7) 0.013(8)
 C67 0.016(7) 0.116(15) 0.033(8) 0.025(9) 0.001(7) 0.016(8)
 C68 0.15(3) 0.015(12) 0.050(14) 0.000 0.000 0.014(13)
 C69 0.031(8) 0.067(11) 0.041(8) -0.015(8) -0.003(7) -0.002(7)
 C71 0.025(10) 0.104(19) 0.011(9) 0.000 0.000 -0.035(11)
 C72 0.075(11) 0.026(8) 0.052(9) 0.012(7) -0.007(8) 0.001(7)
 C73 0.043(8) 0.031(8) 0.038(8) -0.006(6) -0.005(7) -0.002(6)
 C74 0.024(7) 0.038(9) 0.059(9) 0.016(7) 0.005(7) 0.003(6)
 C75 0.027(7) 0.032(8) 0.052(9) 0.017(7) -0.012(7) -0.006(6)
 C76 0.054(9) 0.040(9) 0.024(7) 0.000(6) -0.011(7) -0.002(7)
 C77 0.029(8) 0.097(14) 0.043(9) 0.005(9) 0.013(7) -0.024(8)
 C78 0.031(8) 0.085(13) 0.049(9) -0.002(9) -0.013(8) -0.018(8)
 C79 0.023(7) 0.061(10) 0.030(7) -0.008(7) -0.007(6) 0.004(6)
 C80 0.044(9) 0.044(9) 0.037(8) 0.021(7) 0.002(7) -0.004(7)
 C81 0.042(9) 0.035(8) 0.045(8) 0.008(7) -0.018(7) -0.012(6)
 C82 0.044(9) 0.064(11) 0.034(8) 0.016(8) 0.012(7) 0.011(8)
 C83 0.038(9) 0.047(11) 0.107(15) 0.021(10) 0.024(10) 0.005(7)
 C84 0.024(8) 0.050(10) 0.079(11) 0.009(9) 0.008(8) 0.016(7)
 C85 0.013(7) 0.049(10) 0.095(13) 0.020(9) -0.002(8) -0.005(6)
 C86 0.054(9) 0.012(6) 0.036(7) -0.002(6) 0.014(7) 0.006(5)
 C87 0.023(6) 0.024(7) 0.019(6) 0.003(5) -0.009(5) 0.005(5)
 C88 0.017(9) 0.033(11) 0.039(10) 0.000 0.000 -0.012(7)
 C90 0.013(6) 0.028(7) 0.040(7) 0.009(6) -0.010(6) 0.008(5)
 C91 0.017(6) 0.034(8) 0.052(8) -0.005(6) 0.014(6) -0.005(5)
 C92 0.088(19) 0.058(17) 0.051(14) 0.000 0.000 0.020(13)
 C93 0.049(13) 0.12(2) 0.022(11) 0.000 0.000 -0.027(14)
 C94 0.067(11) 0.15(2) 0.025(8) 0.017(10) -0.006(8) -0.078(12)
 C95 0.030(8) 0.110(15) 0.037(9) -0.007(9) -0.007(7) -0.016(8)
 C96 0.054(9) 0.028(8) 0.035(8) -0.014(6) -0.018(7) -0.001(6)
 C97 0.081(8) 0.107(9) 0.077(8) -0.014(7) -0.007(7) -0.029(7)
 C98 0.060(9) 0.068(10) 0.052(9) 0.000(8) -0.008(8) -0.006(8)
 C99 0.052(8) 0.052(8) 0.046(8) -0.003(7) 0.005(7) -0.005(7)
 C100 0.040(8) 0.038(8) 0.044(8) 0.003(7) 0.005(7) 0.004(7)
 C101 0.053(9) 0.059(9) 0.050(9) 0.002(8) -0.002(8) 0.001(8)
 C102 0.065(9) 0.068(9) 0.060(9) -0.004(7) -0.002(7) -0.004(7)
 C103 0.070(10) 0.059(10) 0.065(10) 0.001(8) 0.005(8) -0.006(8)
 C104 0.055(8) 0.061(9) 0.059(9) 0.000(7) 0.000(7) -0.021(7)
 C105 0.123(9) 0.145(9) 0.132(9) 0.007(8) 0.009(7) -0.019(7)
 C106 0.105(8) 0.132(9) 0.103(8) -0.010(7) 0.002(7) -0.015(7)
 C111 0.116(9) 0.128(10) 0.111(9) -0.016(8) 0.006(8) -0.005(8)
 C112 0.104(8) 0.128(9) 0.104(8) -0.008(7) 0.003(7) -0.001(7)
 C107 0.093(8) 0.110(8) 0.091(8) -0.025(7) 0.005(7) -0.014(7)
 C108 0.086(8) 0.101(9) 0.102(9) -0.031(7) 0.005(7) 0.000(7)
 C109 0.115(9) 0.129(10) 0.131(9) -0.025(8) 0.004(8) 0.010(8)
 C110 0.128(10) 0.141(10) 0.144(10) -0.029(8) 0.004(8) 0.003(8)
 C115 0.116(9) 0.132(10) 0.136(10) 0.005(8) -0.004(8) -0.030(8)
 C114 0.093(8) 0.115(9) 0.107(9) 0.004(8) 0.009(7) -0.041(7)
 C113 0.123(9) 0.145(9) 0.123(9) 0.002(8) 0.000(7) -0.017(7)
 C118 0.163(9) 0.165(10) 0.154(9) 0.006(8) -0.006(8) -0.016(8)
 C116 0.156(10) 0.168(11) 0.159(10) 0.039(8) 0.022(8) 0.011(8)
 C120 0.085(10) 0.089(11) 0.076(10) 0.003(8) -0.003(8) 0.012(8)
 C121 0.082(10) 0.088(11) 0.075(10) -0.006(8) 0.002(8) 0.012(8)
 C123 0.100(11) 0.096(11) 0.095(11) 0.006(8) 0.012(8) 0.010(8)
 C124 0.081(10) 0.077(10) 0.075(10) 0.005(8) 0.001(8) -0.001(8)
 C119 0.073(9) 0.074(9) 0.071(9) -0.002(8) 0.003(8) -0.011(8)
 C125 0.070(12) 0.064(13) 0.071(13) 0.000(9) 0.001(9) -0.007(9)
 C127 0.098(19) 0.090(19) 0.073(18) -0.033(15) -0.014(15) 0.025(15)
 C128 0.16(3) 0.18(3) 0.16(3) 0.000(19) -0.002(19) 0.010(19)
 C129 0.048(11) 0.056(11) 0.053(11) -0.017(9) 0.007(9) -0.001(8)
 C130 0.045(14) 0.097(19) 0.106(19) 0.019(16) 0.062(14) 0.022(13)
 C131 0.10(2) 0.12(2) 0.082(19) -0.017(17) -0.022(16) 0.003(17)
 C132 0.12(2) 0.077(19) 0.093(19) -0.041(16) -0.017(16) 0.011(16)
 C1 0.127(14) 0.135(16) 0.084(12) -0.012(12) 0.026(11) -0.004(12)
 C2 0.057(9) 0.094(12) 0.087(11) -0.007(10) -0.004(9) 0.005(9)
 C3 0.109(13) 0.125(15) 0.092(12) 0.022(12) 0.012(11) -0.029(12)
 C4 0.110(10) 0.119(10) 0.094(10) -0.006(8) 0.011(8) -0.010(8)
 C5 0.047(9) 0.087(13) 0.041(9) -0.001(9) 0.013(8) -0.026(9)
 C6 0.10(2) 0.08(2) 0.027(12) 0.000 0.000 0.008(16)
 C7 0.031(8) 0.117(16) 0.041(9) -0.022(10) -0.008(8) -0.014(9)
 C8 0.057(14) 0.039(12) 0.024(10) 0.000 0.000 -0.011(9)
 C9 0.035(11) 0.037(12) 0.041(11) 0.000 0.000 -0.020(8)
 C10 0.027(7) 0.034(8) 0.046(8) -0.005(7) -0.018(6) -0.005(6)
 C11 0.010(6) 0.019(7) 0.042(8) 0.008(6) -0.002(5) 0.008(4)
 C12 0.031(10) 0.058(13) 0.010(8) 0.000 0.000 -0.036(9)
 C13 0.028(9) 0.011(8) 0.020(8) 0.000 0.000 0.003(6)
 C14 0.008(6) 0.054(10) 0.036(7) -0.011(7) 0.009(6) -0.010(5)
 C15 0.026(7) 0.036(8) 0.046(8) -0.006(7) 0.006(6) 0.013(6)
 C16 0.056(9) 0.024(8) 0.031(7) -0.010(6) -0.002(7) -0.006(6)
 C17 0.039(8) 0.037(9) 0.057(10) -0.009(7) 0.020(8) 0.004(6)
 C18 0.060(9) 0.038(9) 0.024(7) -0.009(6) -0.017(7) 0.012(7)
 C19 0.069(10) 0.044(10) 0.028(7) -0.009(7) -0.014(7) 0.032(8)
 C20 0.060(10) 0.057(12) 0.066(11) 0.016(9) -0.025(9) 0.015(8)
 C22 0.039(8) 0.041(9) 0.056(9) 0.007(8) 0.011(8) -0.002(6)
 C23 0.064(9) 0.024(7) 0.030(7) 0.010(6) 0.006(7) -0.024(6)
 C24 0.082(11) 0.023(8) 0.049(9) -0.003(7) -0.004(9) -0.006(7)
 C25 0.041(8) 0.073(12) 0.035(8) -0.019(8) 0.002(7) -0.028(8)
 C26 0.042(8) 0.022(7) 0.039(8) -0.013(6) 0.012(6) -0.007(6)
 C27 0.038(8) 0.045(9) 0.029(7) -0.022(6) -0.001(6) -0.001(6)
 C28 0.063(10) 0.027(8) 0.043(8) 0.006(7) 0.017(8) 0.024(7)
 C29 0.023(7) 0.041(8) 0.034(7) -0.008(6) -0.008(6) 0.004(5)
 C30 0.026(7) 0.040(8) 0.040(8) 0.000 0.000 -0.012(6)
 C31 0.015(9) 0.049(13) 0.039(11) 0.000 0.000 0.003(8)
 C32 0.019(6) 0.033(8) 0.026(7) 0.009(6) -0.003(5) -0.009(5)
 C33 0.028(7) 0.033(8) 0.042(8) -0.023(7) 0.007(6) 0.007(5)
 C34 0.034(7) 0.031(7) 0.023(7) 0.012(6) -0.002(6) -0.019(5)
 C35 0.019(6) 0.043(9) 0.046(8) 0.008(7) 0.012(6) 0.022(6)
 C36 0.011(8) 0.035(10) 0.027(9) 0.000 0.000 -0.005(7)
 C37 0.058(9) 0.041(9) 0.043(8) 0.000 0.000 -0.004(7)
 C38 0.032(7) 0.023(7) 0.045(8) -0.014(6) 0.022(6) -0.003(5)
 C39 0.043(8) 0.029(8) 0.037(8) 0.017(6) 0.000(7) -0.006(6)
 C40 0.025(7) 0.030(8) 0.032(7) -0.003(6) -0.003(6) -0.001(5)
 C41 0.024(7) 0.049(9) 0.034(7) -0.019(6) 0.010(6) -0.013(6)
 C42 0.059(10) 0.049(11) 0.054(10) -0.009(8) -0.002(8) -0.024(8)
 C43 0.047(9) 0.055(11) 0.059(10) -0.012(9) -0.003(8) -0.015(8)
 C44 0.068(10) 0.051(11) 0.038(8) -0.004(8) -0.004(8) 0.010(8)
 C45 0.029(7) 0.032(8) 0.054(9) -0.001(7) 0.008(7) -0.012(6)
 C46 0.056(9) 0.017(7) 0.055(9) -0.010(7) 0.010(8) 0.004(6)
 C47 0.054(9) 0.025(8) 0.049(9) -0.018(7) 0.006(7) 0.004(6)
 C48 0.039(8) 0.040(9) 0.054(9) -0.020(7) -0.020(7) 0.036(6)
 C49 0.046(9) 0.038(9) 0.037(8) 0.000(7) -0.008(7) -0.010(6)
 C50 0.033(8) 0.042(9) 0.071(11) -0.016(8) -0.016(8) 0.005(6)
 C51 0.028(7) 0.036(8) 0.039(8) 0.003(6) 0.003(6) 0.004(6)
 C52 0.016(6) 0.046(9) 0.036(7) -0.008(6) 0.014(6) -0.002(5)
 C53 0.049(9) 0.043(9) 0.045(9) -0.018(7) -0.014(7) 0.003(7)
 C54 0.022(9) 0.029(11) 0.061(14) 0.000 0.000 0.000(8)
 C55 0.073(16) 0.066(18) 0.036(12) 0.000 0.000 0.016(13)
 C56 0.124(17) 0.090(17) 0.033(9) 0.009(9) 0.030(10) -0.035(13)
 C57 0.22(3) 0.054(14) 0.033(10) -0.007(9) 0.016(14) -0.028(15)
 C58 0.18(4) 0.37(10) 0.04(2) 0.000 0.000 0.16(5)
 C59 0.156(12) 0.157(13) 0.145(12) -0.010(9) 0.002(9) 0.006(9)
 C60 0.131(14) 0.108(15) 0.136(15) -0.039(13) 0.004(12) -0.053(12)
 C61 0.26(2) 0.23(2) 0.24(2) -0.015(17) 0.020(17) -0.014(17)
 C62 0.199(19) 0.20(2) 0.20(2) -0.001(17) -0.011(16) 0.007(16)

_geom_special_details
;
 All esds (except the esd in the dihedral angle between two l.s. planes)
 are estimated using the full covariance matrix.  The cell esds are taken
 into account individually in the estimation of esds in distances, angles
 and torsion angles; correlations between esds in cell parameters are only
 used when they are defined by crystal symmetry.  An approximate (isotropic)
 treatment of cell esds is used for estimating esds involving l.s. planes.
;
loop_
  _geom_bond_atom_site_label_1
  _geom_bond_atom_site_label_2
  _geom_bond_distance
  _geom_bond_site_symmetry_2
  _geom_bond_publ_flag
 C63 H63A 0.9600 . ?
 C63 H63B 0.9600 . ?
 C63 H63C 0.9600 . ?
 C63 C66 1.53(2) . ?
 C64 H64A 0.9600 . ?
 C64 H64B 0.9600 . ?
 C64 H64C 0.9600 . ?
 C64 C66 1.69(3) . ?
 C65 H65A 0.9600 . ?
 C65 H65B 0.9600 . ?
 C65 H65C 0.9600 . ?
 C65 C66 1.52(2) . ?
 C66 C67 1.56(2) . ?
 C67 C68 1.321(17) . ?
 C67 C69 1.388(19) . ?
 C68 C67 1.322(17) 2_565 ?
 C68 H68 0.9300 . ?
 C69 H69 0.9300 . ?
 C69 C70 1.383(16) . ?
 C70 C69 1.383(16) 2_565 ?
 C70 C71 1.41(2) . ?
 C71 C72 1.462(18) 2_565 ?
 C71 C72 1.462(18) . ?
 C72 H72 0.9300 . ?
 C72 C73 1.406(19) . ?
 C73 C74 1.360(18) . ?
 C73 C88 1.450(15) . ?
 C74 C75 1.498(18) . ?
 C74 C87 1.397(18) . ?
 C75 C76 1.401(19) . ?
 C75 C80 1.417(19) . ?
 C76 H76 0.9300 . ?
 C76 C77 1.385(19) . ?
 C77 H77 0.9300 . ?
 C77 C78 1.40(2) . ?
 C78 H78 0.9300 . ?
 C78 C79 1.33(2) . ?
 C79 H79 0.9300 . ?
 C79 C80 1.446(19) . ?
 C80 C81 1.45(2) . ?
 C81 C82 1.337(19) . ?
 C81 C86 1.435(18) . ?
 C82 H82 0.9300 . ?
 C82 C83 1.42(2) . ?
 C83 H83 0.9300 . ?
 C83 C84 1.41(2) . ?
 C84 H84 0.9300 . ?
 C84 C85 1.434(19) . ?
 C85 H85 0.9300 . ?
 C85 C86 1.36(2) . ?
 C86 C87 1.512(16) . ?
 C87 C90 1.463(15) 2_565 ?
 C88 C73 1.450(15) 2_565 ?
 C88 C89 1.44(2) . ?
 C89 C90 1.339(13) 2_565 ?
 C89 C90 1.339(13) . ?
 C90 C87 1.463(15) 2_565 ?
 C90 C91 1.506(18) . ?
 C91 C92 1.383(14) . ?
 C91 C96 1.380(17) . ?
 C92 C91 1.382(14) 2_565 ?
 C92 C93 1.59(3) . ?
 C93 C94 1.437(17) . ?
 C93 C94 1.437(17) 2_565 ?
 C94 C95 1.44(2) . ?
 C94 C97 1.39(2) . ?
 C95 H95 0.9300 . ?
 C95 C96 1.370(19) . ?
 C96 H96 0.9300 . ?
 C97 C98 1.87(4) 2_565 ?
 C97 C98 1.388(10) . ?
 C97 C106 1.427(10) . ?
 C98 C97 1.87(4) 2_565 ?
 C98 C98 1.26(7) 2_565 ?
 C98 C99 1.395(10) . ?
 C98 C99 1.99(3) 2_565 ?
 C99 C98 1.99(3) 2_565 ?
 C99 C99 1.61(6) 2_565 ?
 C99 C100 1.54(4) . ?
 C99 C100 2.03(4) 2_565 ?
 C99 C104 1.394(10) . ?
 C100 C99 2.03(4) 2_565 ?
 C100 C101 1.38(4) . ?
 C100 C104 1.33(4) 2_565 ?
 C100 C105 1.71(4) 2_565 ?
 C101 H101 0.9800 . ?
 C101 C102 1.54(4) . ?
 C101 C103 1.95(5) 2_565 ?
 C102 C103 1.29(4) . ?
 C102 C119 1.49(4) . ?
 C103 C101 1.95(5) 2_565 ?
 C103 H103 0.9800 . ?
 C103 C104 1.61(4) . ?
 C104 C100 1.33(4) 2_565 ?
 C104 C105 1.434(10) . ?
 C105 C100 1.71(4) 2_565 ?
 C105 C106 1.416(10) . ?
 C105 C118 1.67(3) . ?
 C106 C107 1.29(2) . ?
 C111 H111 0.9300 . ?
 C111 C112 1.3900 . ?
 C111 C110 1.3900 . ?
 C112 C107 1.3900 . ?
 C112 C113 1.441(17) . ?
 C107 C108 1.3900 . ?
 C108 H108 0.9300 . ?
 C108 C109 1.3900 . ?
 C109 H109 0.9300 . ?
 C109 C110 1.3900 . ?
 C110 H110 0.9300 . ?
 C115 H115 0.9300 . ?
 C115 C114 1.3900 . ?
 C115 C116 1.3900 . ?
 C114 H114 0.9300 . ?
 C114 C113 1.3900 . ?
 C113 C118 1.3900 . ?
 C118 C117 1.3900 . ?
 C117 H117 0.9300 . ?
 C117 C116 1.3900 . ?
 C116 H116 0.9300 . ?
 C120 H120 0.9300 . ?
 C120 C121 1.3900 . ?
 C120 C119 1.3900 . ?
 C121 C122 1.3900 . ?
 C121 C125 1.64(3) . ?
 C122 H122 0.9300 . ?
 C122 C123 1.3900 . ?
 C123 C124 1.3900 . ?
 C123 C129 1.53(3) . ?
 C124 H124 0.9300 . ?
 C124 C119 1.3900 . ?
 C125 C126 1.503(19) . ?
 C125 C127 1.480(19) . ?
 C125 C128 1.495(19) . ?
 C126 H12A 0.9597 . ?
 C126 H12B 0.9604 . ?
 C126 H12C 0.9606 . ?
 C127 H12D 0.9601 . ?
 C127 H12E 0.9600 . ?
 C127 H12F 0.9598 . ?
 C128 H12G 0.9590 . ?
 C128 H12H 0.9598 . ?
 C128 H12I 0.9595 . ?
 C129 C130 1.533(10) . ?
 C129 C131 1.535(10) . ?
 C129 C132 1.540(10) . ?
 C130 H13A 0.9601 . ?
 C130 H13B 0.9603 . ?
 C130 H13C 0.9600 . ?
 C131 H13D 0.9600 . ?
 C131 H13E 0.9603 . ?
 C131 H13F 0.9597 . ?
 C132 H13G 0.9600 . ?
 C132 H13H 0.9596 . ?
 C132 H13I 0.9598 . ?
 C1 H1A 0.9600 . ?
 C1 H1B 0.9600 . ?
 C1 H1C 0.9600 . ?
 C1 C4 1.543(10) . ?
 C2 H2A 0.9600 . ?
 C2 H2B 0.9600 . ?
 C2 H2C 0.9600 . ?
 C2 C4 1.535(10) . ?
 C3 H3A 0.9600 . ?
 C3 H3B 0.9600 . ?
 C3 H3C 0.9600 . ?
 C3 C4 1.544(10) . ?
 C4 C5 1.42(2) . ?
 C5 C6 1.400(17) . ?
 C5 C7 1.51(2) . ?
 C6 C5 1.400(17) 2 ?
 C6 H6 0.9300 . ?
 C7 H7 0.9300 . ?
 C7 C8 1.317(17) . ?
 C8 C7 1.317(17) 2 ?
 C8 C9 1.46(3) . ?
 C9 C10 1.422(16) 2 ?
 C9 C10 1.422(16) . ?
 C10 H10 0.9300 . ?
 C10 C11 1.369(17) . ?
 C11 C12 1.433(13) . ?
 C11 C16 1.440(17) . ?
 C12 C11 1.433(13) 2 ?
 C12 C13 1.49(2) . ?
 C13 C14 1.420(15) . ?
 C13 C14 1.420(15) 2 ?
 C14 C15 1.374(19) . ?
 C14 C29 1.441(17) . ?
 C15 C16 1.393(18) . ?
 C15 C28 1.57(2) . ?
 C16 C17 1.54(2) . ?
 C17 C18 1.374(19) . ?
 C17 C22 1.41(2) . ?
 C18 H18 0.9300 . ?
 C18 C19 1.391(19) . ?
 C19 H19 0.9300 . ?
 C19 C20 1.42(2) . ?
 C20 H20 0.9300 . ?
 C20 C21 1.262(19) . ?
 C21 H21 0.9300 . ?
 C21 C22 1.46(2) . ?
 C22 C23 1.437(19) . ?
 C23 C24 1.427(18) . ?
 C23 C28 1.350(19) . ?
 C24 H24 0.9300 . ?
 C24 C25 1.45(2) . ?
 C25 H25 0.9300 . ?
 C25 C26 1.39(2) . ?
 C26 H26 0.9300 . ?
 C26 C27 1.251(17) . ?
 C27 H27 0.9300 . ?
 C27 C28 1.434(19) . ?
 C29 C30 1.479(16) . ?
 C29 C34 1.438(18) . ?
 C30 C29 1.479(16) 2 ?
 C30 C31 1.33(3) . ?
 C31 C32 1.491(16) 2 ?
 C31 C32 1.491(16) . ?
 C32 C33 1.414(18) . ?
 C32 C35 1.417(17) . ?
 C33 H33 0.9300 . ?
 C33 C34 1.335(17) . ?
 C34 H34 0.9300 . ?
 C35 C36 1.439(14) . ?
 C35 C52 1.437(17) . ?
 C36 C35 1.439(14) 2 ?
 C36 C37 1.51(3) . ?
 C37 C38 1.387(14) 2 ?
 C37 C38 1.387(14) . ?
 C38 C39 1.461(18) . ?
 C38 C53 1.408(19) . ?
 C39 C40 1.508(18) . ?
 C39 C52 1.327(18) . ?
 C40 C41 1.428(17) . ?
 C40 C45 1.398(18) . ?
 C41 H41 0.9300 . ?
 C41 C42 1.37(2) . ?
 C42 H42 0.9300 . ?
 C42 C43 1.33(2) . ?
 C43 H43 0.9300 . ?
 C43 C44 1.39(2) . ?
 C44 H44 0.9300 . ?
 C44 C45 1.37(2) . ?
 C45 C46 1.434(19) . ?
 C46 C47 1.484(19) . ?
 C46 C51 1.388(18) . ?
 C47 H47 0.9300 . ?
 C47 C48 1.402(18) . ?
 C48 H48 0.9300 . ?
 C48 C49 1.423(18) . ?
 C49 H49 0.9300 . ?
 C49 C50 1.377(18) . ?
 C50 H50 0.9300 . ?
 C50 C51 1.440(19) . ?
 C51 C52 1.516(18) . ?
 C53 H53 0.9300 . ?
 C53 C54 1.344(18) . ?
 C54 C53 1.344(18) 2 ?
 C54 C55 1.41(3) . ?
 C55 C56 1.41(2) 2 ?
 C55 C56 1.41(2) . ?
 C56 H56 0.9300 . ?
 C56 C57 1.37(2) . ?
 C57 C58 1.39(2) . ?
 C57 C59 1.46(4) . ?
 C58 C57 1.39(2) 2 ?
 C58 H58 0.9300 . ?
 C59 C60 1.542(10) . ?
 C59 C61 1.548(10) . ?
 C59 C62 1.534(10) . ?
 C60 H60A 0.9600 . ?
 C60 H60B 0.9596 . ?
 C60 H60C 0.9601 . ?
 C61 H61A 0.9603 . ?
 C61 H61B 0.9594 . ?
 C61 H61C 0.9603 . ?
 C62 H62A 0.9599 . ?
 C62 H62B 0.9600 . ?
 C62 H62C 0.9600 . ?

loop_
  _geom_angle_atom_site_label_1
  _geom_angle_atom_site_label_2
  _geom_angle_atom_site_label_3
  _geom_angle
  _geom_angle_site_symmetry_1
  _geom_angle_site_symmetry_3
  _geom_angle_publ_flag
 H63A C63 H63B 109.5 . . ?
 H63A C63 H63C 109.5 . . ?
 H63B C63 H63C 109.5 . . ?
 C66 C63 H63A 109.5 . . ?
 C66 C63 H63B 109.5 . . ?
 C66 C63 H63C 109.5 . . ?
 H64A C64 H64B 109.5 . . ?
 H64A C64 H64C 109.5 . . ?
 H64B C64 H64C 109.5 . . ?
 C66 C64 H64A 109.5 . . ?
 C66 C64 H64B 109.5 . . ?
 C66 C64 H64C 109.5 . . ?
 H65A C65 H65B 109.5 . . ?
 H65A C65 H65C 109.5 . . ?
 H65B C65 H65C 109.5 . . ?
 C66 C65 H65A 109.5 . . ?
 C66 C65 H65B 109.5 . . ?
 C66 C65 H65C 109.5 . . ?
 C63 C66 C64 108.4(14) . . ?
 C63 C66 C67 113.3(13) . . ?
 C65 C66 C63 108.1(16) . . ?
 C65 C66 C64 104.6(13) . . ?
 C65 C66 C67 117.2(11) . . ?
 C67 C66 C64 104.6(16) . . ?
 C68 C67 C66 123.9(14) . . ?
 C68 C67 C69 118.9(16) . . ?
 C69 C67 C66 116.8(13) . . ?
 C67 C68 C67 123(2) . 2_565 ?
 C67 C68 H68 118.5 2_565 . ?
 C67 C68 H68 118.5 . . ?
 C67 C69 H69 119.2 . . ?
 C70 C69 C67 121.5(15) . . ?
 C70 C69 H69 119.2 . . ?
 C69 C70 C69 115.8(18) 2_565 . ?
 C69 C70 C71 122.1(9) 2_565 . ?
 C69 C70 C71 122.1(9) . . ?
 C70 C71 C72 122.9(8) . 2_565 ?
 C70 C71 C72 122.9(8) . . ?
 C72 C71 C72 114.2(16) . 2_565 ?
 C71 C72 H72 117.7 . . ?
 C73 C72 C71 124.7(14) . . ?
 C73 C72 H72 117.7 . . ?
 C72 C73 C88 116.9(13) . . ?
 C74 C73 C72 122.1(13) . . ?
 C74 C73 C88 121.0(13) . . ?
 C73 C74 C75 125.2(13) . . ?
 C73 C74 C87 117.9(12) . . ?
 C87 C74 C75 116.4(11) . . ?
 C76 C75 C74 117.6(12) . . ?
 C76 C75 C80 121.3(12) . . ?
 C80 C75 C74 120.2(13) . . ?
 C75 C76 H76 120.2 . . ?
 C77 C76 C75 119.5(14) . . ?
 C77 C76 H76 120.2 . . ?
 C76 C77 H77 119.3 . . ?
 C76 C77 C78 121.5(15) . . ?
 C78 C77 H77 119.3 . . ?
 C77 C78 H78 121.3 . . ?
 C79 C78 C77 117.3(13) . . ?
 C79 C78 H78 121.3 . . ?
 C78 C79 H79 117.1 . . ?
 C78 C79 C80 125.8(13) . . ?
 C80 C79 H79 117.1 . . ?
 C75 C80 C79 114.0(13) . . ?
 C75 C80 C81 121.4(13) . . ?
 C79 C80 C81 124.6(12) . . ?
 C82 C81 C80 120.5(13) . . ?
 C82 C81 C86 122.0(14) . . ?
 C86 C81 C80 117.5(13) . . ?
 C81 C82 H82 119.9 . . ?
 C81 C82 C83 120.2(15) . . ?
 C83 C82 H82 119.9 . . ?
 C82 C83 H83 120.7 . . ?
 C84 C83 C82 118.7(14) . . ?
 C84 C83 H83 120.7 . . ?
 C83 C84 H84 120.1 . . ?
 C83 C84 C85 119.9(16) . . ?
 C85 C84 H84 120.1 . . ?
 C84 C85 H85 120.0 . . ?
 C86 C85 C84 119.9(13) . . ?
 C86 C85 H85 120.0 . . ?
 C81 C86 C87 119.6(12) . . ?
 C85 C86 C81 119.0(12) . . ?
 C85 C86 C87 120.5(12) . . ?
 C74 C87 C86 119.7(10) . . ?
 C74 C87 C90 116.5(10) . 2_565 ?
 C90 C87 C86 123.8(10) 2_565 . ?
 C73 C88 C73 122.7(16) 2_565 . ?
 C89 C88 C73 118.7(8) . . ?
 C89 C88 C73 118.7(8) . 2_565 ?
 C90 C89 C88 117.5(8) 2_565 . ?
 C90 C89 C88 117.5(8) . . ?
 C90 C89 C90 125.1(17) 2_565 . ?
 C87 C90 C91 117.6(9) 2_565 . ?
 C89 C90 C87 122.3(12) . 2_565 ?
 C89 C90 C91 119.9(11) . . ?
 C92 C91 C90 108.1(13) . . ?
 C96 C91 C90 125.4(11) . . ?
 C96 C91 C92 125.7(14) . . ?
 C91 C92 C91 135(2) 2_565 . ?
 C91 C92 C93 112.4(11) . . ?
 C91 C92 C93 112.4(11) 2_565 . ?
 C94 C93 C92 118.7(9) . . ?
 C94 C93 C92 118.7(9) 2_565 . ?
 C94 C93 C94 122.5(18) 2_565 . ?
 C93 C94 C95 115.1(14) . . ?
 C97 C94 C93 119.6(14) . . ?
 C97 C94 C95 124.9(14) . . ?
 C94 C95 H95 117.8 . . ?
 C96 C95 C94 124.3(13) . . ?
 C96 C95 H95 117.8 . . ?
 C91 C96 H96 120.4 . . ?
 C95 C96 C91 119.1(14) . . ?
 C95 C96 H96 120.4 . . ?
 C94 C97 C98 122.6(16) . . ?
 C94 C97 C98 104.8(16) . 2_565 ?
 C94 C97 C106 121.7(16) . . ?
 C98 C97 C98 43(2) . 2_565 ?
 C98 C97 C106 114.2(19) . . ?
 C106 C97 C98 126.1(15) . 2_565 ?
 C97 C98 C97 109.0(18) . 2_565 ?
 C97 C98 C99 77.5(14) 2_565 2_565 ?
 C97 C98 C99 121(2) . . ?
 C97 C98 C99 112(2) . 2_565 ?
 C98 C98 C97 90(2) 2_565 . ?
 C98 C98 C97 48.0(14) 2_565 2_565 ?
 C98 C98 C99 44.0(9) 2_565 2_565 ?
 C98 C98 C99 97.1(19) 2_565 . ?
 C99 C98 C97 119(2) . 2_565 ?
 C99 C98 C99 53(2) . 2_565 ?
 C98 C99 C98 39(2) . 2_565 ?
 C98 C99 C99 82.9(19) . 2_565 ?
 C98 C99 C100 75.0(14) 2_565 2_565 ?
 C98 C99 C100 113(2) . . ?
 C98 C99 C100 104(2) . 2_565 ?
 C99 C99 C98 44.0(9) 2_565 2_565 ?
 C99 C99 C100 48.4(15) 2_565 2_565 ?
 C100 C99 C98 100.2(19) . 2_565 ?
 C100 C99 C99 80(2) . 2_565 ?
 C100 C99 C100 110(2) . 2_565 ?
 C104 C99 C98 108(2) . 2_565 ?
 C104 C99 C98 118(2) . . ?
 C104 C99 C99 89(2) . 2_565 ?
 C104 C99 C100 126(2) . . ?
 C104 C99 C100 40.9(17) . 2_565 ?
 C99 C100 C99 51(2) . 2_565 ?
 C99 C100 C105 113(2) . 2_565 ?
 C101 C100 C99 115(2) . . ?
 C101 C100 C99 115(2) . 2_565 ?
 C101 C100 C105 126(2) . 2_565 ?
 C104 C100 C99 43.2(12) 2_565 2_565 ?
 C104 C100 C99 95(2) 2_565 . ?
 C104 C100 C101 98(2) 2_565 . ?
 C104 C100 C105 54.7(13) 2_565 2_565 ?
 C105 C100 C99 78.4(14) 2_565 2_565 ?
 C100 C101 H101 117.1 . . ?
 C100 C101 C102 120(3) . . ?
 C100 C101 C103 87(2) . 2_565 ?
 C102 C101 H101 117.1 . . ?
 C102 C101 C103 90(2) . 2_565 ?
 C103 C101 H101 117.1 2_565 . ?
 C103 C102 C101 120(3) . . ?
 C103 C102 C119 115(3) . . ?
 C119 C102 C101 124(3) . . ?
 C101 C103 H103 116.7 2_565 . ?
 C102 C103 C101 98(3) . 2_565 ?
 C102 C103 H103 116.7 . . ?
 C102 C103 C104 125(3) . . ?
 C104 C103 C101 69.7(19) . 2_565 ?
 C104 C103 H103 116.7 . . ?
 C99 C104 C103 107.6(19) . . ?
 C99 C104 C105 114(2) . . ?
 C100 C104 C99 96(3) 2_565 . ?
 C100 C104 C103 104(2) 2_565 . ?
 C100 C104 C105 76(2) 2_565 . ?
 C105 C104 C103 138(2) . . ?
 C104 C105 C100 49.4(17) . 2_565 ?
 C104 C105 C118 110.3(15) . . ?
 C106 C105 C100 138(2) . 2_565 ?
 C106 C105 C104 112.6(13) . . ?
 C106 C105 C118 112.6(19) . . ?
 C118 C105 C100 109.7(17) . 2_565 ?
 C105 C106 C97 102.5(18) . . ?
 C107 C106 C97 133.3(19) . . ?
 C107 C106 C105 121.9(19) . . ?
 C112 C111 H111 120.0 . . ?
 C112 C111 C110 120.0 . . ?
 C110 C111 H111 120.0 . . ?
 C111 C112 C113 115.4(14) . . ?
 C107 C112 C111 120.0 . . ?
 C107 C112 C113 122.3(15) . . ?
 C106 C107 C112 126.8(15) . . ?
 C106 C107 C108 110.7(15) . . ?
 C112 C107 C108 120.0 . . ?
 C107 C108 H108 120.0 . . ?
 C109 C108 C107 120.0 . . ?
 C109 C108 H108 120.0 . . ?
 C108 C109 H109 120.0 . . ?
 C108 C109 C110 120.0 . . ?
 C110 C109 H109 120.0 . . ?
 C111 C110 H110 120.0 . . ?
 C109 C110 C111 120.0 . . ?
 C109 C110 H110 120.0 . . ?
 C114 C115 H115 120.0 . . ?
 C114 C115 C116 120.0 . . ?
 C116 C115 H115 120.0 . . ?
 C115 C114 H114 120.0 . . ?
 C115 C114 C113 120.0 . . ?
 C113 C114 H114 120.0 . . ?
 C114 C113 C112 122.2(15) . . ?
 C114 C113 C118 120.0 . . ?
 C118 C113 C112 115.0(16) . . ?
 C113 C118 C105 121.4(16) . . ?
 C117 C118 C105 115.8(16) . . ?
 C117 C118 C113 120.0 . . ?
 C118 C117 H117 120.0 . . ?
 C118 C117 C116 120.0 . . ?
 C116 C117 H117 120.0 . . ?
 C115 C116 H116 120.0 . . ?
 C117 C116 C115 120.0 . . ?
 C117 C116 H116 120.0 . . ?
 C121 C120 H120 120.0 . . ?
 C121 C120 C119 120.0 . . ?
 C119 C120 H120 120.0 . . ?
 C120 C121 C125 121.7(19) . . ?
 C122 C121 C120 120.0 . . ?
 C122 C121 C125 117.3(19) . . ?
 C121 C122 H122 120.0 . . ?
 C123 C122 C121 120.0 . . ?
 C123 C122 H122 120.0 . . ?
 C122 C123 C124 120.0 . . ?
 C122 C123 C129 120.8(19) . . ?
 C124 C123 C129 118.0(19) . . ?
 C123 C124 H124 120.0 . . ?
 C123 C124 C119 120.0 . . ?
 C119 C124 H124 120.0 . . ?
 C120 C119 C102 116(2) . . ?
 C124 C119 C102 123(2) . . ?
 C124 C119 C120 120.0 . . ?
 C126 C125 C121 103(3) . . ?
 C127 C125 C121 121(3) . . ?
 C127 C125 C126 104(2) . . ?
 C127 C125 C128 110(2) . . ?
 C128 C125 C121 113(3) . . ?
 C128 C125 C126 104(2) . . ?
 C125 C126 H12A 109.7 . . ?
 C125 C126 H12B 109.6 . . ?
 C125 C126 H12C 109.1 . . ?
 H12A C126 H12B 109.5 . . ?
 H12A C126 H12C 109.5 . . ?
 H12B C126 H12C 109.5 . . ?
 C125 C127 H12D 109.3 . . ?
 C125 C127 H12E 109.5 . . ?
 C125 C127 H12F 109.6 . . ?
 H12D C127 H12E 109.5 . . ?
 H12D C127 H12F 109.5 . . ?
 H12E C127 H12F 109.5 . . ?
 C125 C128 H12G 108.4 . . ?
 C125 C128 H12H 110.7 . . ?
 C125 C128 H12I 109.2 . . ?
 H12G C128 H12H 109.5 . . ?
 H12G C128 H12I 109.5 . . ?
 H12H C128 H12I 109.5 . . ?
 C123 C129 C130 115(2) . . ?
 C123 C129 C131 103(2) . . ?
 C123 C129 C132 119(2) . . ?
 C130 C129 C131 102(3) . . ?
 C130 C129 C132 107.1(13) . . ?
 C131 C129 C132 109(3) . . ?
 C129 C130 H13A 109.6 . . ?
 C129 C130 H13B 109.5 . . ?
 C129 C130 H13C 109.3 . . ?
 H13A C130 H13B 109.5 . . ?
 H13A C130 H13C 109.5 . . ?
 H13B C130 H13C 109.4 . . ?
 C129 C131 H13D 109.6 . . ?
 C129 C131 H13E 109.4 . . ?
 C129 C131 H13F 109.3 . . ?
 H13D C131 H13E 109.5 . . ?
 H13D C131 H13F 109.5 . . ?
 H13E C131 H13F 109.5 . . ?
 C129 C132 H13G 109.6 . . ?
 C129 C132 H13H 109.2 . . ?
 C129 C132 H13I 109.6 . . ?
 H13G C132 H13H 109.5 . . ?
 H13G C132 H13I 109.5 . . ?
 H13H C132 H13I 109.4 . . ?
 H1A C1 H1B 109.5 . . ?
 H1A C1 H1C 109.5 . . ?
 H1B C1 H1C 109.5 . . ?
 C4 C1 H1A 109.5 . . ?
 C4 C1 H1B 109.5 . . ?
 C4 C1 H1C 109.5 . . ?
 H2A C2 H2B 109.5 . . ?
 H2A C2 H2C 109.5 . . ?
 H2B C2 H2C 109.5 . . ?
 C4 C2 H2A 109.5 . . ?
 C4 C2 H2B 109.5 . . ?
 C4 C2 H2C 109.5 . . ?
 H3A C3 H3B 109.5 . . ?
 H3A C3 H3C 109.5 . . ?
 H3B C3 H3C 109.5 . . ?
 C4 C3 H3A 109.5 . . ?
 C4 C3 H3B 109.5 . . ?
 C4 C3 H3C 109.5 . . ?
 C1 C4 C3 111(2) . . ?
 C2 C4 C1 102.7(16) . . ?
 C2 C4 C3 96.2(15) . . ?
 C5 C4 C1 110.2(16) . . ?
 C5 C4 C2 117.3(16) . . ?
 C5 C4 C3 117.7(16) . . ?
 C4 C5 C7 123.7(14) . . ?
 C6 C5 C4 122.5(14) . . ?
 C6 C5 C7 113.8(14) . . ?
 C5 C6 C5 125(2) 2 . ?
 C5 C6 H6 117.6 2 . ?
 C5 C6 H6 117.6 . . ?
 C5 C7 H7 118.3 . . ?
 C8 C7 C5 123.3(14) . . ?
 C8 C7 H7 118.3 . . ?
 C7 C8 C7 120.7(18) . 2 ?
 C7 C8 C9 119.7(9) 2 . ?
 C7 C8 C9 119.7(9) . . ?
 C10 C9 C8 122.2(9) 2 . ?
 C10 C9 C8 122.2(9) . . ?
 C10 C9 C10 115.5(18) . 2 ?
 C9 C10 H10 118.1 . . ?
 C11 C10 C9 123.7(13) . . ?
 C11 C10 H10 118.1 . . ?
 C10 C11 C12 118.6(12) . . ?
 C10 C11 C16 124.7(11) . . ?
 C12 C11 C16 116.7(11) . . ?
 C11 C12 C11 119.7(15) . 2 ?
 C11 C12 C13 120.2(7) 2 . ?
 C11 C12 C13 120.2(7) . . ?
 C14 C13 C12 116.2(8) . . ?
 C14 C13 C12 116.2(8) 2 . ?
 C14 C13 C14 127.7(16) . 2 ?
 C13 C14 C29 115.0(12) . . ?
 C15 C14 C13 121.0(12) . . ?
 C15 C14 C29 123.9(13) . . ?
 C14 C15 C16 118.5(13) . . ?
 C14 C15 C28 124.2(12) . . ?
 C16 C15 C28 117.2(12) . . ?
 C11 C16 C17 122.6(12) . . ?
 C15 C16 C11 118.9(12) . . ?
 C15 C16 C17 116.6(12) . . ?
 C18 C17 C16 118.3(12) . . ?
 C18 C17 C22 120.1(14) . . ?
 C22 C17 C16 120.1(13) . . ?
 C17 C18 H18 118.1 . . ?
 C17 C18 C19 123.8(13) . . ?
 C19 C18 H18 118.1 . . ?
 C18 C19 H19 122.4 . . ?
 C18 C19 C20 115.3(12) . . ?
 C20 C19 H19 122.4 . . ?
 C19 C20 H20 119.1 . . ?
 C21 C20 C19 121.9(15) . . ?
 C21 C20 H20 119.1 . . ?
 C20 C21 H21 117.3 . . ?
 C20 C21 C22 125.4(16) . . ?
 C22 C21 H21 117.3 . . ?
 C17 C22 C21 113.5(14) . . ?
 C17 C22 C23 120.0(13) . . ?
 C23 C22 C21 126.3(14) . . ?
 C24 C23 C22 119.0(12) . . ?
 C28 C23 C22 121.2(13) . . ?
 C28 C23 C24 119.8(14) . . ?
 C23 C24 H24 120.9 . . ?
 C23 C24 C25 118.2(14) . . ?
 C25 C24 H24 120.9 . . ?
 C24 C25 H25 121.9 . . ?
 C26 C25 C24 116.1(12) . . ?
 C26 C25 H25 121.9 . . ?
 C25 C26 H26 117.4 . . ?
 C27 C26 C25 125.3(14) . . ?
 C27 C26 H26 117.4 . . ?
 C26 C27 H27 119.7 . . ?
 C26 C27 C28 120.6(15) . . ?
 C28 C27 H27 119.7 . . ?
 C23 C28 C15 120.0(13) . . ?
 C23 C28 C27 119.3(14) . . ?
 C27 C28 C15 120.1(11) . . ?
 C14 C29 C30 120.8(13) . . ?
 C34 C29 C14 122.1(12) . . ?
 C34 C29 C30 117.1(12) . . ?
 C29 C30 C29 117.5(16) . 2 ?
 C31 C30 C29 121.3(8) . 2 ?
 C31 C30 C29 121.3(8) . . ?
 C30 C31 C32 121.1(8) . . ?
 C30 C31 C32 121.1(8) . 2 ?
 C32 C31 C32 117.9(15) . 2 ?
 C33 C32 C31 112.7(11) . . ?
 C33 C32 C35 129.2(12) . . ?
 C35 C32 C31 118.0(12) . . ?
 C32 C33 H33 116.0 . . ?
 C34 C33 C32 128.0(12) . . ?
 C34 C33 H33 116.0 . . ?
 C29 C34 H34 121.2 . . ?
 C33 C34 C29 117.6(12) . . ?
 C33 C34 H34 121.2 . . ?
 C32 C35 C36 117.1(11) . . ?
 C32 C35 C52 123.5(12) . . ?
 C52 C35 C36 117.3(12) . . ?
 C35 C36 C35 122.3(16) . 2 ?
 C35 C36 C37 118.8(8) . . ?
 C35 C36 C37 118.8(8) 2 . ?
 C38 C37 C36 117.1(10) 2 . ?
 C38 C37 C36 117.1(10) . . ?
 C38 C37 C38 126(2) . 2 ?
 C37 C38 C39 122.2(13) . . ?
 C37 C38 C53 113.0(14) . . ?
 C53 C38 C39 124.0(12) . . ?
 C38 C39 C40 122.2(12) . . ?
 C52 C39 C38 117.9(13) . . ?
 C52 C39 C40 119.6(12) . . ?
 C41 C40 C39 121.4(11) . . ?
 C45 C40 C39 118.3(11) . . ?
 C45 C40 C41 120.3(12) . . ?
 C40 C41 H41 122.7 . . ?
 C42 C41 C40 114.7(14) . . ?
 C42 C41 H41 122.7 . . ?
 C41 C42 H42 115.3 . . ?
 C43 C42 C41 129.4(15) . . ?
 C43 C42 H42 115.3 . . ?
 C42 C43 H43 123.8 . . ?
 C42 C43 C44 112.3(16) . . ?
 C44 C43 H43 123.8 . . ?
 C43 C44 H44 116.9 . . ?
 C45 C44 C43 126.1(16) . . ?
 C45 C44 H44 116.9 . . ?
 C40 C45 C46 117.0(13) . . ?
 C44 C45 C40 116.8(13) . . ?
 C44 C45 C46 125.8(14) . . ?
 C45 C46 C47 117.6(12) . . ?
 C51 C46 C45 124.6(13) . . ?
 C51 C46 C47 117.7(13) . . ?
 C46 C47 H47 120.9 . . ?
 C48 C47 C46 118.2(12) . . ?
 C48 C47 H47 120.9 . . ?
 C47 C48 H48 118.7 . . ?
 C47 C48 C49 122.6(11) . . ?
 C49 C48 H48 118.7 . . ?
 C48 C49 H49 120.6 . . ?
 C50 C49 C48 118.8(13) . . ?
 C50 C49 H49 120.6 . . ?
 C49 C50 H50 119.8 . . ?
 C49 C50 C51 120.4(13) . . ?
 C51 C50 H50 119.8 . . ?
 C46 C51 C50 122.0(12) . . ?
 C46 C51 C52 116.1(12) . . ?
 C50 C51 C52 121.7(12) . . ?
 C35 C52 C51 118.6(11) . . ?
 C39 C52 C35 123.8(13) . . ?
 C39 C52 C51 117.1(12) . . ?
 C38 C53 H53 117.1 . . ?
 C54 C53 C38 125.8(15) . . ?
 C54 C53 H53 117.1 . . ?
 C53 C54 C53 116(2) . 2 ?
 C53 C54 C55 122.1(10) 2 . ?
 C53 C54 C55 122.1(10) . . ?
 C54 C55 C56 124.4(10) . . ?
 C54 C55 C56 124.4(10) . 2 ?
 C56 C55 C56 111(2) . 2 ?
 C55 C56 H56 116.5 . . ?
 C57 C56 C55 126.9(18) . . ?
 C57 C56 H56 116.5 . . ?
 C56 C57 C58 115(2) . . ?
 C56 C57 C59 125(2) . . ?
 C58 C57 C59 119.5(19) . . ?
 C57 C58 C57 124(3) 2 . ?
 C57 C58 H58 118.1 . . ?
 C57 C58 H58 118.1 2 . ?
 C57 C59 C60 115(2) . . ?
 C57 C59 C61 110(3) . . ?
 C57 C59 C62 116(3) . . ?
 C60 C59 C61 85(2) . . ?
 C62 C59 C60 123(3) . . ?
 C62 C59 C61 101(3) . . ?
 C59 C60 H60A 109.3 . . ?
 C59 C60 H60B 109.4 . . ?
 C59 C60 H60C 109.7 . . ?
 H60A C60 H60B 109.5 . . ?
 H60A C60 H60C 109.5 . . ?
 H60B C60 H60C 109.4 . . ?
 C59 C61 H61A 108.9 . . ?
 C59 C61 H61B 109.7 . . ?
 C59 C61 H61C 109.8 . . ?
 H61A C61 H61B 109.5 . . ?
 H61A C61 H61C 109.4 . . ?
 H61B C61 H61C 109.5 . . ?
 C59 C62 H62A 109.5 . . ?
 C59 C62 H62B 110.0 . . ?
 C59 C62 H62C 108.9 . . ?
 H62A C62 H62B 109.5 . . ?
 H62A C62 H62C 109.5 . . ?
 H62B C62 H62C 109.4 . . ?

loop_
  _geom_torsion_atom_site_label_1
  _geom_torsion_atom_site_label_2
  _geom_torsion_atom_site_label_3
  _geom_torsion_atom_site_label_4
  _geom_torsion
  _geom_torsion_site_symmetry_1
  _geom_torsion_site_symmetry_2
  _geom_torsion_site_symmetry_3
  _geom_torsion_site_symmetry_4
  _geom_torsion_publ_flag
 C63 C66 C67 C68 -49(2) . . . . ?
 C63 C66 C67 C69 124.1(18) . . . . ?
 C64 C66 C67 C68 69.2(18) . . . . ?
 C64 C66 C67 C69 -118.0(16) . . . . ?
 C65 C66 C67 C68 -175.6(14) . . . . ?
 C65 C66 C67 C69 -3(2) . . . . ?
 C66 C67 C68 C67 175.9(18) . . . 2_565 ?
 C66 C67 C69 C70 -179.8(12) . . . . ?
 C67 C69 C70 C69 3.3(11) . . . 2_565 ?
 C67 C69 C70 C71 -176.7(11) . . . . ?
 C68 C67 C69 C70 -7(2) . . . . ?
 C69 C67 C68 C67 3.2(12) . . . 2_565 ?
 C69 C70 C71 C72 24.5(10) 2_565 . . 2_565 ?
 C69 C70 C71 C72 -155.5(10) . . . 2_565 ?
 C69 C70 C71 C72 -155.5(10) 2_565 . . . ?
 C69 C70 C71 C72 24.5(10) . . . . ?
 C70 C71 C72 C73 -178.8(10) . . . . ?
 C71 C72 C73 C74 179.9(11) . . . . ?
 C71 C72 C73 C88 -2.2(19) . . . . ?
 C72 C71 C72 C73 1.2(10) 2_565 . . . ?
 C72 C73 C74 C75 -12(2) . . . . ?
 C72 C73 C74 C87 159.4(13) . . . . ?
 C72 C73 C88 C73 1.0(9) . . . 2_565 ?
 C72 C73 C88 C89 -179.0(9) . . . . ?
 C73 C74 C75 C76 -34.5(19) . . . . ?
 C73 C74 C75 C80 156.1(13) . . . . ?
 C73 C74 C87 C86 -147.6(12) . . . . ?
 C73 C74 C87 C90 29.7(17) . . . 2_565 ?
 C73 C88 C89 C90 -172.0(8) 2_565 . . 2_565 ?
 C73 C88 C89 C90 8.0(8) 2_565 . . . ?
 C73 C88 C89 C90 8.0(8) . . . 2_565 ?
 C73 C88 C89 C90 -172.0(8) . . . . ?
 C74 C73 C88 C73 179.0(14) . . . 2_565 ?
 C74 C73 C88 C89 -1.0(14) . . . . ?
 C74 C75 C76 C77 -176.9(13) . . . . ?
 C74 C75 C80 C79 177.2(12) . . . . ?
 C74 C75 C80 C81 -4.6(19) . . . . ?
 C75 C74 C87 C86 25.0(17) . . . . ?
 C75 C74 C87 C90 -157.7(11) . . . 2_565 ?
 C75 C76 C77 C78 1(2) . . . . ?
 C75 C80 C81 C82 -164.0(13) . . . . ?
 C75 C80 C81 C86 15.3(18) . . . . ?
 C76 C75 C80 C79 8.1(18) . . . . ?
 C76 C75 C80 C81 -173.7(13) . . . . ?
 C76 C77 C78 C79 4(2) . . . . ?
 C77 C78 C79 C80 -3(2) . . . . ?
 C78 C79 C80 C75 -3(2) . . . . ?
 C78 C79 C80 C81 179.0(15) . . . . ?
 C79 C80 C81 C82 14(2) . . . . ?
 C79 C80 C81 C86 -166.7(13) . . . . ?
 C80 C75 C76 C77 -8(2) . . . . ?
 C80 C81 C82 C83 177.1(13) . . . . ?
 C80 C81 C86 C85 -175.4(13) . . . . ?
 C80 C81 C86 C87 -6.0(17) . . . . ?
 C81 C82 C83 C84 -3(2) . . . . ?
 C81 C86 C87 C74 -14.7(18) . . . . ?
 C81 C86 C87 C90 168.2(11) . . . 2_565 ?
 C82 C81 C86 C85 4(2) . . . . ?
 C82 C81 C86 C87 173.3(13) . . . . ?
 C82 C83 C84 C85 6(2) . . . . ?
 C83 C84 C85 C86 -4(2) . . . . ?
 C84 C85 C86 C81 -1(2) . . . . ?
 C84 C85 C86 C87 -169.9(13) . . . . ?
 C85 C86 C87 C74 154.6(13) . . . . ?
 C85 C86 C87 C90 -22.5(18) . . . 2_565 ?
 C86 C81 C82 C83 -2(2) . . . . ?
 C87 C74 C75 C76 153.6(12) . . . . ?
 C87 C74 C75 C80 -15.9(18) . . . . ?
 C87 C90 C91 C92 168.1(9) 2_565 . . . ?
 C87 C90 C91 C96 -21.7(19) 2_565 . . . ?
 C88 C73 C74 C75 169.7(11) . . . . ?
 C88 C73 C74 C87 -18.4(18) . . . . ?
 C88 C89 C90 C87 4.2(12) . . . 2_565 ?
 C88 C89 C90 C91 -170.6(8) . . . . ?
 C89 C90 C91 C92 -16.9(15) . . . . ?
 C89 C90 C91 C96 153.3(12) . . . . ?
 C90 C89 C90 C87 -175.8(12) 2_565 . . 2_565 ?
 C90 C89 C90 C91 9.4(8) 2_565 . . . ?
 C90 C91 C92 C91 8.0(7) . . . 2_565 ?
 C90 C91 C92 C93 -172.0(7) . . . . ?
 C90 C91 C96 C95 -175.9(14) . . . . ?
 C91 C92 C93 C94 155.1(13) 2_565 . . . ?
 C91 C92 C93 C94 -24.9(13) 2_565 . . 2_565 ?
 C91 C92 C93 C94 155.1(13) . . . 2_565 ?
 C91 C92 C93 C94 -24.9(13) . . . . ?
 C92 C91 C96 C95 -7(2) . . . . ?
 C92 C93 C94 C95 21(2) . . . . ?
 C92 C93 C94 C97 -165.7(17) . . . . ?
 C93 C94 C95 C96 -10(3) . . . . ?
 C93 C94 C97 C98 0(4) . . . . ?
 C93 C94 C97 C98 -42(3) . . . 2_565 ?
 C93 C94 C97 C106 166.2(18) . . . . ?
 C94 C93 C94 C95 -159(2) 2_565 . . . ?
 C94 C93 C94 C97 14.3(17) 2_565 . . . ?
 C94 C95 C96 C91 2(3) . . . . ?
 C94 C97 C98 C97 -31(3) . . . 2_565 ?
 C94 C97 C98 C98 -76(3) . . . 2_565 ?
 C94 C97 C98 C99 -174(3) . . . . ?
 C94 C97 C98 C99 -115(2) . . . 2_565 ?
 C94 C97 C106 C105 137(2) . . . . ?
 C94 C97 C106 C107 -25(3) . . . . ?
 C95 C94 C97 C98 130(2) . . . 2_565 ?
 C95 C94 C97 C98 173(2) . . . . ?
 C95 C94 C97 C106 -21(4) . . . . ?
 C96 C91 C92 C91 -162.2(15) . . . 2_565 ?
 C96 C91 C92 C93 17.8(15) . . . . ?
 C97 C94 C95 C96 177(2) . . . . ?
 C97 C98 C99 C98 -45.5(19) 2_565 . . 2_565 ?
 C97 C98 C99 C98 94(4) . . . 2_565 ?
 C97 C98 C99 C99 -44(3) 2_565 . . 2_565 ?
 C97 C98 C99 C99 95(3) . . . 2_565 ?
 C97 C98 C99 C100 32(4) 2_565 . . . ?
 C97 C98 C99 C100 171(3) . . . . ?
 C97 C98 C99 C100 51(3) . . . 2_565 ?
 C97 C98 C99 C100 -88(2) 2_565 . . 2_565 ?
 C97 C98 C99 C104 -130(3) 2_565 . . . ?
 C97 C98 C99 C104 10(5) . . . . ?
 C97 C106 C107 C112 160.2(18) . . . . ?
 C97 C106 C107 C108 -38.2(19) . . . . ?
 C98 C97 C98 C97 44.7(13) 2_565 . . 2_565 ?
 C98 C97 C98 C99 -98(3) 2_565 . . . ?
 C98 C97 C98 C99 -39.0(14) 2_565 . . 2_565 ?
 C98 C97 C106 C105 -56(2) . . . . ?
 C98 C97 C106 C105 -9(2) 2_565 . . . ?
 C98 C97 C106 C107 -170.9(17) 2_565 . . . ?
 C98 C97 C106 C107 141(2) . . . . ?
 C98 C98 C99 C99 1(3) 2_565 . . 2_565 ?
 C98 C98 C99 C100 77(3) 2_565 . . . ?
 C98 C98 C99 C100 -43(3) 2_565 . . 2_565 ?
 C98 C98 C99 C104 -84(4) 2_565 . . . ?
 C98 C99 C100 C99 -39.3(12) 2_565 . . 2_565 ?
 C98 C99 C100 C99 -78(3) . . . 2_565 ?
 C98 C99 C100 C101 -143(2) 2_565 . . . ?
 C98 C99 C100 C101 179(3) . . . . ?
 C98 C99 C100 C104 -80(3) . . . 2_565 ?
 C98 C99 C100 C104 -41(2) 2_565 . . 2_565 ?
 C98 C99 C100 C105 12(2) 2_565 . . 2_565 ?
 C98 C99 C100 C105 -26(3) . . . 2_565 ?
 C98 C99 C104 C100 80(3) . . . 2_565 ?
 C98 C99 C104 C100 39(2) 2_565 . . 2_565 ?
 C98 C99 C104 C103 146(2) 2_565 . . . ?
 C98 C99 C104 C103 -173(3) . . . . ?
 C98 C99 C104 C105 2(4) . . . . ?
 C98 C99 C104 C105 -39(3) 2_565 . . . ?
 C99 C98 C99 C98 -1(3) 2_565 . . 2_565 ?
 C99 C98 C99 C100 -43.8(15) 2_565 . . 2_565 ?
 C99 C98 C99 C100 76(3) 2_565 . . . ?
 C99 C98 C99 C104 -85(3) 2_565 . . . ?
 C99 C99 C100 C101 -103(3) 2_565 . . . ?
 C99 C99 C100 C104 -1.9(16) 2_565 . . 2_565 ?
 C99 C99 C100 C105 51.5(17) 2_565 . . 2_565 ?
 C99 C99 C104 C100 -2.0(18) 2_565 . . 2_565 ?
 C99 C99 C104 C103 105(2) 2_565 . . . ?
 C99 C99 C104 C105 -79(2) 2_565 . . . ?
 C99 C100 C101 C102 4(4) . . . . ?
 C99 C100 C101 C102 -53(4) 2_565 . . . ?
 C99 C100 C101 C103 35(2) 2_565 . . 2_565 ?
 C99 C100 C101 C103 92(3) . . . 2_565 ?
 C99 C104 C105 C100 90(3) . . . 2_565 ?
 C99 C104 C105 C106 -44(3) . . . . ?
 C99 C104 C105 C118 -171(2) . . . . ?
 C100 C99 C100 C99 38.3(17) 2_565 . . 2_565 ?
 C100 C99 C100 C101 -65(3) 2_565 . . . ?
 C100 C99 C100 C104 36(3) 2_565 . . 2_565 ?
 C100 C99 C100 C105 90(2) 2_565 . . 2_565 ?
 C100 C99 C104 C100 -79(3) . . . 2_565 ?
 C100 C99 C104 C103 107(3) 2_565 . . . ?
 C100 C99 C104 C103 28(4) . . . . ?
 C100 C99 C104 C105 -156(3) . . . . ?
 C100 C99 C104 C105 -77(3) 2_565 . . . ?
 C100 C101 C102 C103 0(5) . . . . ?
 C100 C101 C102 C119 -170(3) . . . . ?
 C100 C104 C105 C106 -134(2) 2_565 . . . ?
 C100 C104 C105 C118 99(2) 2_565 . . . ?
 C100 C105 C106 C97 16(2) 2_565 . . . ?
 C100 C105 C106 C107 -179(2) 2_565 . . . ?
 C100 C105 C118 C113 179.8(14) 2_565 . . . ?
 C100 C105 C118 C117 -19.2(15) 2_565 . . . ?
 C101 C102 C103 C101 80(4) . . . 2_565 ?
 C101 C102 C103 C104 9(6) . . . . ?
 C101 C102 C119 C120 -144(3) . . . . ?
 C101 C102 C119 C124 26(4) . . . . ?
 C101 C103 C104 C99 -107(3) 2_565 . . . ?
 C101 C103 C104 C100 -6(2) 2_565 . . 2_565 ?
 C101 C103 C104 C105 78(4) 2_565 . . . ?
 C102 C103 C104 C99 -22(5) . . . . ?
 C102 C103 C104 C100 79(4) . . . 2_565 ?
 C102 C103 C104 C105 164(4) . . . . ?
 C103 C101 C102 C103 -86(4) 2_565 . . . ?
 C103 C101 C102 C119 104(3) 2_565 . . . ?
 C103 C102 C119 C120 45(4) . . . . ?
 C103 C102 C119 C124 -145(3) . . . . ?
 C103 C104 C105 C100 -96(4) . . . 2_565 ?
 C103 C104 C105 C106 130(3) . . . . ?
 C103 C104 C105 C118 3(5) . . . . ?
 C104 C99 C100 C99 82(3) . . . 2_565 ?
 C104 C99 C100 C101 -22(4) . . . . ?
 C104 C99 C100 C104 80(3) . . . 2_565 ?
 C104 C99 C100 C105 133(3) . . . 2_565 ?
 C104 C100 C101 C102 -95(3) 2_565 . . . ?
 C104 C100 C101 C103 -7(2) 2_565 . . 2_565 ?
 C104 C105 C106 C97 70(2) . . . . ?
 C104 C105 C106 C107 -125(2) . . . . ?
 C104 C105 C118 C113 127.1(19) . . . . ?
 C104 C105 C118 C117 -72.0(18) . . . . ?
 C105 C100 C101 C102 -147(3) 2_565 . . . ?
 C105 C100 C101 C103 -59(3) 2_565 . . 2_565 ?
 C105 C106 C107 C112 0.8(3) . . . . ?
 C105 C106 C107 C108 162.3(8) . . . . ?
 C105 C118 C117 C116 -161.3(11) . . . . ?
 C106 C97 C98 C97 162(2) . . . 2_565 ?
 C106 C97 C98 C98 118(2) . . . 2_565 ?
 C106 C97 C98 C99 79(2) . . . 2_565 ?
 C106 C97 C98 C99 20(4) . . . . ?
 C106 C105 C118 C113 0.3(6) . . . . ?
 C106 C105 C118 C117 161.3(9) . . . . ?
 C106 C107 C108 C109 -162.9(9) . . . . ?
 C111 C112 C107 C106 160.0(9) . . . . ?
 C111 C112 C107 C108 0.0 . . . . ?
 C111 C112 C113 C114 38.2(14) . . . . ?
 C111 C112 C113 C118 -160.6(8) . . . . ?
 C112 C111 C110 C109 0.0 . . . . ?
 C112 C107 C108 C109 0.0 . . . . ?
 C112 C113 C118 C105 -1.5(8) . . . . ?
 C112 C113 C118 C117 -161.7(11) . . . . ?
 C107 C112 C113 C114 -158.9(10) . . . . ?
 C107 C112 C113 C118 2.4(8) . . . . ?
 C107 C108 C109 C110 0.0 . . . . ?
 C108 C109 C110 C111 0.0 . . . . ?
 C110 C111 C112 C107 0.0 . . . . ?
 C110 C111 C112 C113 163.3(10) . . . . ?
 C115 C114 C113 C112 160.3(13) . . . . ?
 C115 C114 C113 C118 0.0 . . . . ?
 C114 C115 C116 C117 0.0 . . . . ?
 C114 C113 C118 C105 160.2(10) . . . . ?
 C114 C113 C118 C117 0.0 . . . . ?
 C113 C112 C107 C106 -2.2(7) . . . . ?
 C113 C112 C107 C108 -162.2(10) . . . . ?
 C113 C118 C117 C116 0.0 . . . . ?
 C118 C105 C106 C97 -164.7(13) . . . . ?
 C118 C105 C106 C107 0.1(2) . . . . ?
 C118 C117 C116 C115 0.0 . . . . ?
 C116 C115 C114 C113 0.0 . . . . ?
 C120 C121 C122 C123 0.0 . . . . ?
 C120 C121 C125 C126 16(3) . . . . ?
 C120 C121 C125 C127 -99(3) . . . . ?
 C120 C121 C125 C128 127(3) . . . . ?
 C121 C120 C119 C102 170(3) . . . . ?
 C121 C120 C119 C124 0.0 . . . . ?
 C121 C122 C123 C124 0.0 . . . . ?
 C121 C122 C123 C129 167(3) . . . . ?
 C122 C121 C125 C126 -175(3) . . . . ?
 C122 C121 C125 C127 69(3) . . . . ?
 C122 C121 C125 C128 -64(3) . . . . ?
 C122 C123 C124 C119 0.0 . . . . ?
 C122 C123 C129 C130 177(2) . . . . ?
 C122 C123 C129 C131 67(3) . . . . ?
 C122 C123 C129 C132 -54(3) . . . . ?
 C123 C124 C119 C102 -170(3) . . . . ?
 C123 C124 C119 C120 0.0 . . . . ?
 C124 C123 C129 C130 -15(3) . . . . ?
 C124 C123 C129 C131 -125(2) . . . . ?
 C124 C123 C129 C132 114(3) . . . . ?
 C119 C102 C103 C101 -109(3) . . . 2_565 ?
 C119 C102 C103 C104 -180(3) . . . . ?
 C119 C120 C121 C122 0.0 . . . . ?
 C119 C120 C121 C125 168(3) . . . . ?
 C125 C121 C122 C123 -169(2) . . . . ?
 C129 C123 C124 C119 -168(3) . . . . ?
 C1 C4 C5 C6 -46(2) . . . . ?
 C1 C4 C5 C7 137(2) . . . . ?
 C2 C4 C5 C6 -163.0(16) . . . . ?
 C2 C4 C5 C7 20(3) . . . . ?
 C3 C4 C5 C6 83(2) . . . . ?
 C3 C4 C5 C7 -94(2) . . . . ?
 C4 C5 C6 C5 -175(2) . . . 2 ?
 C4 C5 C7 C8 172.7(17) . . . . ?
 C5 C7 C8 C7 2.5(14) . . . 2 ?
 C5 C7 C8 C9 -177.5(14) . . . . ?
 C6 C5 C7 C8 -5(3) . . . . ?
 C7 C5 C6 C5 2.1(11) . . . 2 ?
 C7 C8 C9 C10 76.8(12) 2 . . 2 ?
 C7 C8 C9 C10 -103.2(12) . . . 2 ?
 C7 C8 C9 C10 -103.2(12) 2 . . . ?
 C7 C8 C9 C10 76.8(12) . . . . ?
 C8 C9 C10 C11 -180.0(8) . . . . ?
 C9 C10 C11 C12 0.0(16) . . . . ?
 C9 C10 C11 C16 178.6(10) . . . . ?
 C10 C9 C10 C11 0.0(8) 2 . . . ?
 C10 C11 C12 C11 0.0(8) . . . 2 ?
 C10 C11 C12 C13 -180.0(8) . . . . ?
 C10 C11 C16 C15 -157.5(12) . . . . ?
 C10 C11 C16 C17 6.3(19) . . . . ?
 C11 C12 C13 C14 170.4(7) 2 . . . ?
 C11 C12 C13 C14 -9.6(7) 2 . . 2 ?
 C11 C12 C13 C14 -9.6(7) . . . . ?
 C11 C12 C13 C14 170.4(7) . . . 2 ?
 C11 C16 C17 C18 41.8(18) . . . . ?
 C11 C16 C17 C22 -152.3(12) . . . . ?
 C12 C11 C16 C15 21.1(16) . . . . ?
 C12 C11 C16 C17 -175.0(10) . . . . ?
 C12 C13 C14 C15 -4.4(12) . . . . ?
 C12 C13 C14 C29 171.9(7) . . . . ?
 C13 C14 C15 C16 27.1(16) . . . . ?
 C13 C14 C15 C28 -149.7(10) . . . . ?
 C13 C14 C29 C30 16.4(14) . . . . ?
 C13 C14 C29 C34 -164.2(9) . . . . ?
 C14 C13 C14 C15 175.6(12) 2 . . . ?
 C14 C13 C14 C29 -8.1(7) 2 . . . ?
 C14 C15 C16 C11 -35.9(18) . . . . ?
 C14 C15 C16 C17 159.3(11) . . . . ?
 C14 C15 C28 C23 -165.3(13) . . . . ?
 C14 C15 C28 C27 24.2(18) . . . . ?
 C14 C29 C30 C29 -8.6(7) . . . 2 ?
 C14 C29 C30 C31 171.4(7) . . . . ?
 C14 C29 C34 C33 174.8(11) . . . . ?
 C15 C14 C29 C30 -167.5(10) . . . . ?
 C15 C14 C29 C34 12.0(18) . . . . ?
 C15 C16 C17 C18 -154.0(12) . . . . ?
 C15 C16 C17 C22 12.0(19) . . . . ?
 C16 C11 C12 C11 -178.7(11) . . . 2 ?
 C16 C11 C12 C13 1.3(11) . . . . ?
 C16 C15 C28 C23 18.0(18) . . . . ?
 C16 C15 C28 C27 -152.6(12) . . . . ?
 C16 C17 C18 C19 166.8(13) . . . . ?
 C16 C17 C22 C21 -167.5(12) . . . . ?
 C16 C17 C22 C23 7.9(19) . . . . ?
 C17 C18 C19 C20 1(2) . . . . ?
 C17 C22 C23 C24 165.0(13) . . . . ?
 C17 C22 C23 C28 -15(2) . . . . ?
 C18 C17 C22 C21 -1.8(19) . . . . ?
 C18 C17 C22 C23 173.6(12) . . . . ?
 C18 C19 C20 C21 -3(2) . . . . ?
 C19 C20 C21 C22 2(3) . . . . ?
 C20 C21 C22 C17 1(2) . . . . ?
 C20 C21 C22 C23 -174.4(15) . . . . ?
 C21 C22 C23 C24 -20(2) . . . . ?
 C21 C22 C23 C28 160.0(14) . . . . ?
 C22 C17 C18 C19 1(2) . . . . ?
 C22 C23 C24 C25 -173.6(13) . . . . ?
 C22 C23 C28 C15 2(2) . . . . ?
 C22 C23 C28 C27 172.7(12) . . . . ?
 C23 C24 C25 C26 -4.9(19) . . . . ?
 C24 C23 C28 C15 -177.7(12) . . . . ?
 C24 C23 C28 C27 -7(2) . . . . ?
 C24 C25 C26 C27 5(2) . . . . ?
 C25 C26 C27 C28 -7(2) . . . . ?
 C26 C27 C28 C15 177.9(12) . . . . ?
 C26 C27 C28 C23 7.3(19) . . . . ?
 C28 C15 C16 C11 141.1(11) . . . . ?
 C28 C15 C16 C17 -23.7(17) . . . . ?
 C28 C23 C24 C25 6(2) . . . . ?
 C29 C14 C15 C16 -148.9(12) . . . . ?
 C29 C14 C15 C28 34.4(18) . . . . ?
 C29 C30 C31 C32 16.5(7) . . . . ?
 C29 C30 C31 C32 -163.5(7) 2 . . . ?
 C29 C30 C31 C32 -163.5(7) . . . 2 ?
 C29 C30 C31 C32 16.5(7) 2 . . 2 ?
 C30 C29 C34 C33 -5.8(15) . . . . ?
 C30 C31 C32 C33 -10.6(10) . . . . ?
 C30 C31 C32 C35 165.6(8) . . . . ?
 C31 C32 C33 C34 -4.3(17) . . . . ?
 C31 C32 C35 C36 28.2(15) . . . . ?
 C31 C32 C35 C52 -168.4(10) . . . . ?
 C32 C31 C32 C33 169.4(10) 2 . . . ?
 C32 C31 C32 C35 -14.4(8) 2 . . . ?
 C32 C33 C34 C29 12.1(19) . . . . ?
 C32 C35 C36 C35 -14.5(8) . . . 2 ?
 C32 C35 C36 C37 165.5(8) . . . . ?
 C32 C35 C52 C39 -149.0(13) . . . . ?
 C32 C35 C52 C51 39.1(18) . . . . ?
 C33 C32 C35 C36 -156.3(11) . . . . ?
 C33 C32 C35 C52 7(2) . . . . ?
 C34 C29 C30 C29 171.9(11) . . . 2 ?
 C34 C29 C30 C31 -8.1(11) . . . . ?
 C35 C32 C33 C34 -179.9(13) . . . . ?
 C35 C36 C37 C38 -10.5(8) . . . . ?
 C35 C36 C37 C38 169.5(8) . . . 2 ?
 C35 C36 C37 C38 -10.5(8) 2 . . 2 ?
 C35 C36 C37 C38 169.5(8) 2 . . . ?
 C36 C35 C52 C39 14.3(19) . . . . ?
 C36 C35 C52 C51 -157.6(10) . . . . ?
 C36 C37 C38 C39 6.2(13) . . . . ?
 C36 C37 C38 C53 176.4(8) . . . . ?
 C37 C38 C39 C40 -166.1(10) . . . . ?
 C37 C38 C39 C52 8.0(18) . . . . ?
 C37 C38 C53 C54 8.2(18) . . . . ?
 C38 C37 C38 C39 -173.8(13) 2 . . . ?
 C38 C37 C38 C53 -3.6(8) 2 . . . ?
 C38 C39 C40 C41 21.5(18) . . . . ?
 C38 C39 C40 C45 -160.5(12) . . . . ?
 C38 C39 C52 C35 -18.9(19) . . . . ?
 C38 C39 C52 C51 153.1(12) . . . . ?
 C38 C53 C54 C53 -4.5(10) . . . 2 ?
 C38 C53 C54 C55 175.5(10) . . . . ?
 C39 C38 C53 C54 178.1(11) . . . . ?
 C39 C40 C41 C42 176.2(12) . . . . ?
 C39 C40 C45 C44 -177.3(12) . . . . ?
 C39 C40 C45 C46 -4.5(17) . . . . ?
 C40 C39 C52 C35 155.4(12) . . . . ?
 C40 C39 C52 C51 -32.6(17) . . . . ?
 C40 C41 C42 C43 6(2) . . . . ?
 C40 C45 C46 C47 168.7(12) . . . . ?
 C40 C45 C46 C51 -7(2) . . . . ?
 C41 C40 C45 C44 0.8(19) . . . . ?
 C41 C40 C45 C46 173.6(11) . . . . ?
 C41 C42 C43 C44 -7(2) . . . . ?
 C42 C43 C44 C45 6(2) . . . . ?
 C43 C44 C45 C40 -3(2) . . . . ?
 C43 C44 C45 C46 -175.1(14) . . . . ?
 C44 C45 C46 C47 -19(2) . . . . ?
 C44 C45 C46 C51 164.8(14) . . . . ?
 C45 C40 C41 C42 -1.8(18) . . . . ?
 C45 C46 C47 C48 -172.7(13) . . . . ?
 C45 C46 C51 C50 175.8(13) . . . . ?
 C45 C46 C51 C52 0(2) . . . . ?
 C46 C47 C48 C49 -3(2) . . . . ?
 C46 C51 C52 C35 -167.4(12) . . . . ?
 C46 C51 C52 C39 20.2(18) . . . . ?
 C47 C46 C51 C50 0(2) . . . . ?
 C47 C46 C51 C52 -175.7(12) . . . . ?
 C47 C48 C49 C50 -2(2) . . . . ?
 C48 C49 C50 C51 5(2) . . . . ?
 C49 C50 C51 C46 -4(2) . . . . ?
 C49 C50 C51 C52 170.8(13) . . . . ?
 C50 C51 C52 C35 17.1(18) . . . . ?
 C50 C51 C52 C39 -155.3(13) . . . . ?
 C51 C46 C47 C48 4(2) . . . . ?
 C52 C35 C36 C35 -178.9(13) . . . 2 ?
 C52 C35 C36 C37 1.1(13) . . . . ?
 C52 C39 C40 C41 -152.5(12) . . . . ?
 C52 C39 C40 C45 25.5(18) . . . . ?
 C53 C38 C39 C40 24.9(19) . . . . ?
 C53 C38 C39 C52 -161.0(13) . . . . ?
 C53 C54 C55 C56 -40.1(12) 2 . . 2 ?
 C53 C54 C55 C56 -40.1(12) . . . . ?
 C53 C54 C55 C56 139.9(12) . . . 2 ?
 C53 C54 C55 C56 139.9(12) 2 . . . ?
 C54 C55 C56 C57 177(2) . . . . ?
 C55 C56 C57 C58 6(4) . . . . ?
 C55 C56 C57 C59 -174(2) . . . . ?
 C56 C55 C56 C57 -3(2) 2 . . . ?
 C56 C57 C58 C57 -2.6(17) . . . 2 ?
 C56 C57 C59 C60 9(4) . . . . ?
 C56 C57 C59 C61 103(4) . . . . ?
 C56 C57 C59 C62 -143(3) . . . . ?
 C58 C57 C59 C60 -170(2) . . . . ?
 C58 C57 C59 C61 -76(3) . . . . ?
 C58 C57 C59 C62 37(4) . . . . ?
 C59 C57 C58 C57 177(3) . . . 2 ?

_shelx_res_file
;
    exp_6333_sq.res created by SHELXL-2014/7

TITL exp_6333_a.res in Pccn
REM Old TITL exp_6333 in Pccn #56
REM SHELXT solution in Pccn
REM R1 0.337, Rweak 0.146, Alpha 0.074, Orientation as input
REM Formula found by SHELXT: C265 Cl14
CELL 1.54184 19.230583 19.463321 58.684986 90 90 90
ZERR 8 0.000401 0.00051 0.001355 0 0 0
LATT 1
SYMM 0.5-X,0.5-Y,+Z
SYMM -X,0.5+Y,0.5-Z
SYMM 0.5+X,-Y,0.5-Z
SFAC C H
UNIT 896 656
DFIX 1.39 0.01 C104 C105 C105 C106 C106 C97 C98 C97 C99 C98 C104 C99
DFIX 1.54 0.01 C131 C129 C132 C129 C130 C129
DFIX 1.54 0.01 C1 C4 C3 C4 C4 C2 C62 C59 C59 C60 C61 C59
DFIX 1.5 C128 C125 C125 C127 C126 C125
DANG 2.5 0.02 C106 C104
DANG 2.4 C128 C127
DANG 2.5 0.02 C132 C130
DANG 2.4 C126 C127
DANG 2.4 C126 C128
FLAT 0.01 C105 C106 C107 C112 C113 C118
SIMU 0.02 0.04 1.7 C1 > C4 C59 > C62
SIMU 0.02 0.04 1.7 C97 > C106 C107 > C110 C111 C112 C113 C114 C115 C116 C117 =
 C118 C119 C120 > C124 C126 C127 C128 C131
ISOR 0.01 0.02 C30 C37
ISOR 0.01 0.02 C1 C4 C2 C3 C62 C59 C60 C61
ISOR 0.01 0.02 C111 C112 C107 C108 C109 C110 C97 C106 C115 C114 C98 C113 C99 =
 C100 C101 C105 C104 C118 C117 C103 C102 C120 C121 C122 C129 C130 C123 C116 =
 C125 C132 C124 C119 C131 C127 C128 C126

L.S. 5 0 401
PLAN  100
BOND $H
ABIN
MORE -1
CONF
fmap 2
acta
REM <olex2.extras>
REM <HklSrc "%.\\exp_6333_sq.hkl">
REM </olex2.extras>

WGHT    0.100000
FVAR       0.16148
C63   1    0.336552    0.870707    0.893844    11.00000    0.05999    0.09832 =
         0.13641   -0.05288    0.02127    0.03663
AFIX 137
H63A  2    0.299281    0.850821    0.902500    11.00000   -1.50000
H63B  2    0.320155    0.911159    0.886180    11.00000   -1.50000
H63C  2    0.373983    0.882790    0.903898    11.00000   -1.50000
AFIX   0
C64   1    0.407680    0.756733    0.890047    11.00000    0.12088    0.17319 =
         0.09894   -0.02226    0.05168    0.03805
AFIX 137
H64A  2    0.455882    0.769399    0.890729    11.00000   -1.50000
H64B  2    0.402997    0.714049    0.881994    11.00000   -1.50000
H64C  2    0.389826    0.751607    0.905228    11.00000   -1.50000
AFIX   0
C65   1    0.415990    0.854276    0.861238    11.00000    0.07059    0.05819 =
         0.04635    0.00017   -0.01613   -0.00826
AFIX 137
H65A  2    0.393905    0.890339    0.852743    11.00000   -1.50000
H65B  2    0.435820    0.821483    0.850890    11.00000   -1.50000
H65C  2    0.452040    0.873407    0.870608    11.00000   -1.50000
AFIX   0
C66   1    0.362393    0.818749    0.876263    11.00000    0.04824    0.06308 =
         0.02841   -0.01738   -0.00470    0.01269
C67   1    0.302447    0.779525    0.864028    11.00000    0.01634    0.11647 =
         0.03304    0.02532    0.00136    0.01589
C68   1    0.250000    0.750000    0.874789    10.50000    0.15010    0.01506 =
         0.04983    0.00000    0.00000    0.01441
AFIX  43
H68   2    0.249999    0.750001    0.890637    10.50000   -1.20000
AFIX   0
C69   1    0.301084    0.782817    0.840411    11.00000    0.03123    0.06707 =
         0.04095   -0.01540   -0.00294   -0.00221
AFIX  43
H69   2    0.335306    0.807660    0.832829    11.00000   -1.20000
AFIX   0
C70   1    0.250000    0.750000    0.827889    10.50000    0.03465
C71   1    0.250000    0.750000    0.803867    10.50000    0.02452    0.10409 =
         0.01100    0.00000    0.00000   -0.03520
C72   1    0.313133    0.759353    0.790345    11.00000    0.07535    0.02641 =
         0.05182    0.01159   -0.00707    0.00106
AFIX  43
H72   2    0.354902    0.764665    0.798136    11.00000   -1.20000
AFIX   0
C73   1    0.315214    0.760891    0.766406    11.00000    0.04270    0.03143 =
         0.03830   -0.00574   -0.00534   -0.00168
C74   1    0.375539    0.769861    0.754696    11.00000    0.02395    0.03813 =
         0.05921    0.01604    0.00455    0.00280
C75   1    0.443207    0.792405    0.764903    11.00000    0.02712    0.03219 =
         0.05179    0.01655   -0.01243   -0.00630
C76   1    0.440685    0.839264    0.783017    11.00000    0.05360    0.03982 =
         0.02363    0.00045   -0.01072   -0.00155
AFIX  43
H76   2    0.398086    0.853641    0.788807    11.00000   -1.20000
AFIX   0
C77   1    0.502052    0.864006    0.792232    11.00000    0.02852    0.09655 =
         0.04341    0.00536    0.01262   -0.02449
AFIX  43
H77   2    0.500149    0.894441    0.804433    11.00000   -1.20000
AFIX   0
C78   1    0.567087    0.844187    0.783573    11.00000    0.03134    0.08544 =
         0.04894   -0.00162   -0.01320   -0.01778
AFIX  43
H78   2    0.608253    0.858644    0.790368    11.00000   -1.20000
AFIX   0
C79   1    0.567478    0.803864    0.765242    11.00000    0.02284    0.06145 =
         0.03020   -0.00777   -0.00679    0.00409
AFIX  43
H79   2    0.610615    0.792669    0.759116    11.00000   -1.20000
AFIX   0
C80   1    0.506820    0.775936    0.754016    11.00000    0.04393    0.04410 =
         0.03660    0.02088    0.00204   -0.00362
C81   1    0.508787    0.732955    0.733834    11.00000    0.04202    0.03490 =
         0.04481    0.00816   -0.01824   -0.01244
C82   1    0.568534    0.704565    0.726948    11.00000    0.04359    0.06387 =
         0.03392    0.01590    0.01160    0.01107
AFIX  43
H82   2    0.609568    0.714054    0.734722    11.00000   -1.20000
AFIX   0
C83   1    0.569487    0.659839    0.707742    11.00000    0.03775    0.04715 =
         0.10718    0.02141    0.02394    0.00517
AFIX  43
H83   2    0.611114    0.641442    0.702466    11.00000   -1.20000
AFIX   0
C84   1    0.506272    0.644053    0.696918    11.00000    0.02446    0.04998 =
         0.07866    0.00872    0.00800    0.01580
AFIX  43
H84   2    0.505126    0.611714    0.685258    11.00000   -1.20000
AFIX   0
C85   1    0.443567    0.677898    0.703887    11.00000    0.01294    0.04887 =
         0.09508    0.02043   -0.00223   -0.00483
AFIX  43
H85   2    0.402263    0.669859    0.696088    11.00000   -1.20000
AFIX   0
C86   1    0.444567    0.721836    0.721944    11.00000    0.05374    0.01205 =
         0.03619   -0.00246    0.01446    0.00589
C87   1    0.377461    0.748788    0.731945    11.00000    0.02296    0.02390 =
         0.01854    0.00280   -0.00859    0.00532
C88   1    0.250000    0.750000    0.754554    10.50000    0.01670    0.03253 =
         0.03858    0.00000    0.00000   -0.01164
C89   1    0.250000    0.750000    0.729950    10.50000    0.03055
C90   1    0.188254    0.748343    0.719430    11.00000    0.01267    0.02831 =
         0.03975    0.00923   -0.00980    0.00844
C91   1    0.184800    0.737258    0.694052    11.00000    0.01688    0.03381 =
         0.05202   -0.00457    0.01393   -0.00512
C92   1    0.250000    0.750000    0.685071    10.50000    0.08827    0.05836 =
         0.05094    0.00000    0.00000    0.01980
C93   1    0.250000    0.750000    0.658037    10.50000    0.04938    0.12431 =
         0.02166    0.00000    0.00000   -0.02742
C94   1    0.197021    0.711869    0.646262    11.00000    0.06660    0.15230 =
         0.02484    0.01727   -0.00550   -0.07830
C95   1    0.135305    0.697525    0.659476    11.00000    0.02998    0.10957 =
         0.03669   -0.00723   -0.00676   -0.01572
AFIX  43
H95   2    0.096929    0.679626    0.651876    11.00000   -1.20000
AFIX   0
C96   1    0.129568    0.708544    0.682462    11.00000    0.05378    0.02764 =
         0.03507   -0.01397   -0.01763   -0.00106
AFIX  43
H96   2    0.088974    0.696819    0.690148    11.00000   -1.20000
AFIX   0
C97   1    0.204513    0.698344    0.623195    11.00000    0.08072    0.10698 =
         0.07687   -0.01358   -0.00653   -0.02890
C98   1    0.261904    0.719771    0.610749    10.50000    0.06047    0.06843 =
         0.05238    0.00028   -0.00764   -0.00626
C99   1    0.264304    0.711164    0.587159    10.50000    0.05208    0.05190 =
         0.04577   -0.00298    0.00493   -0.00503
C100  1    0.326459    0.747925    0.576043    10.50000    0.04028    0.03805 =
         0.04439    0.00326    0.00473    0.00395
C101  1    0.331771    0.739915    0.552710    10.50000    0.05255    0.05896 =
         0.05017    0.00249   -0.00220    0.00065
AFIX  13
H101  2    0.378676    0.740100    0.546182    10.50000   -1.20000
AFIX   0
C102  1    0.275288    0.700944    0.539467    10.50000    0.06479    0.06838 =
         0.05982   -0.00439   -0.00205   -0.00369
C103  1    0.222220    0.675673    0.549988    10.50000    0.07044    0.05939 =
         0.06475    0.00097    0.00530   -0.00628
AFIX  13
H103  2    0.199060    0.636451    0.542773    10.50000   -1.20000
AFIX   0
C104  1    0.203454    0.690273    0.576281    10.50000    0.05526    0.06056 =
         0.05938   -0.00044    0.00033   -0.02102
C105  1    0.144974    0.682970    0.591253    11.00000    0.12278    0.14487 =
         0.13211    0.00662    0.00852   -0.01876
C106  1    0.162179    0.648891    0.611802    11.00000    0.10507    0.13222 =
         0.10276   -0.00957    0.00228   -0.01521
AFIX  66
C111  1    0.058116    0.494662    0.612656    11.00000    0.11575    0.12794 =
         0.11109   -0.01576    0.00641   -0.00541
AFIX  43
H111  2    0.021602    0.472861    0.605193    11.00000   -1.20000
AFIX  65
C112  1    0.074477    0.562421    0.607436    11.00000    0.10363    0.12760 =
         0.10403   -0.00826    0.00265   -0.00144
C107  1    0.129051    0.595004    0.618590    11.00000    0.09320    0.11009 =
         0.09111   -0.02498    0.00480   -0.01420
C108  1    0.167264    0.559830    0.634964    11.00000    0.08603    0.10145 =
         0.10185   -0.03106    0.00472   -0.00020
AFIX  43
H108  2    0.203777    0.581631    0.642427    11.00000   -1.20000
AFIX  65
C109  1    0.150903    0.492071    0.640184    11.00000    0.11455    0.12878 =
         0.13062   -0.02497    0.00397    0.00992
AFIX  43
H109  2    0.176471    0.468537    0.651140    11.00000   -1.20000
AFIX  65
C110  1    0.096330    0.459487    0.629031    11.00000    0.12805    0.14080 =
         0.14450   -0.02919    0.00430    0.00296
AFIX  43
H110  2    0.085383    0.414152    0.632523    11.00000   -1.20000
AFIX  66
C115  1   -0.053812    0.610849    0.562786    11.00000    0.11591    0.13192 =
         0.13562    0.00541   -0.00413   -0.02960
AFIX  43
H115  2   -0.098195    0.599166    0.557826    11.00000   -1.20000
AFIX  65
C114  1   -0.020347    0.570429    0.578943    11.00000    0.09315    0.11470 =
         0.10731    0.00434    0.00862   -0.04082
AFIX  43
H114  2   -0.042340    0.531703    0.584794    11.00000   -1.20000
AFIX  65
C113  1    0.045989    0.587891    0.586355    11.00000    0.12341    0.14529 =
         0.12331    0.00194    0.00016   -0.01741
C118  1    0.078861    0.645772    0.577611    11.00000    0.16316    0.16488 =
         0.15413    0.00558   -0.00610   -0.01600
C117  1    0.045397    0.686192    0.561454    11.00000    0.17113
AFIX  43
H117  2    0.067391    0.724918    0.555603    11.00000   -1.20000
AFIX  65
C116  1   -0.020939    0.668731    0.554041    11.00000    0.15610    0.16786 =
         0.15931    0.03915    0.02211    0.01115
AFIX  43
H116  2   -0.043329    0.695775    0.543231    11.00000   -1.20000
AFIX  66
C120  1    0.221713    0.683184    0.502002    10.50000    0.08519    0.08928 =
         0.07642    0.00294   -0.00337    0.01194
AFIX  43
H120  2    0.178984    0.690702    0.508992    10.50000   -1.20000
AFIX  65
C121  1    0.225327    0.674891    0.478506    10.50000    0.08247    0.08828 =
         0.07492   -0.00579    0.00175    0.01249
C122  1    0.289191    0.663655    0.468059    10.50000    0.08234
AFIX  43
H122  2    0.291609    0.658107    0.452338    10.50000   -1.20000
AFIX  65
C123  1    0.349442    0.660711    0.481106    10.50000    0.10000    0.09593 =
         0.09496    0.00649    0.01230    0.01023
C124  1    0.345829    0.669004    0.504602    10.50000    0.08089    0.07673 =
         0.07456    0.00511    0.00084   -0.00149
AFIX  43
H124  2    0.386141    0.667035    0.513332    10.50000   -1.20000
AFIX  65
C119  1    0.281965    0.680241    0.515050    10.50000    0.07334    0.07437 =
         0.07120   -0.00163    0.00269   -0.01106
AFIX   0
C125  1    0.155456    0.663544    0.463014    10.50000    0.07008    0.06407 =
         0.07061    0.00014    0.00131   -0.00657
C126  1    0.097547    0.685569    0.478583    10.50000    0.20468
AFIX   3
H12A  2    0.102637    0.733369    0.482233    10.50000   -1.50000
H12B  2    0.053587    0.678279    0.471203    10.50000   -1.50000
H12C  2    0.099537    0.658859    0.492333    10.50000   -1.50000
AFIX   0
C127  1    0.134470    0.593980    0.455473    10.50000    0.09827    0.09015 =
         0.07310   -0.03265   -0.01411    0.02535
AFIX   3
H12D  2    0.088650    0.596010    0.449013    10.50000   -1.50000
H12E  2    0.166640    0.577560    0.444213    10.50000   -1.50000
H12F  2    0.134380    0.563320    0.468283    10.50000   -1.50000
AFIX   0
C128  1    0.150359    0.712717    0.443520    10.50000    0.16187    0.18473 =
         0.15882    0.00048   -0.00241    0.00994
AFIX   3
H12G  2    0.126519    0.690317    0.431240    10.50000   -1.50000
H12H  2    0.125179    0.753187    0.447910    10.50000   -1.50000
H12I  2    0.196289    0.725327    0.438690    10.50000   -1.50000
AFIX   0
C129  1    0.417403    0.633936    0.470927    10.50000    0.04830    0.05558 =
         0.05300   -0.01686    0.00676   -0.00133
C130  1    0.480440    0.636645    0.486892    10.50000    0.04467    0.09678 =
         0.10607    0.01877    0.06169    0.02159
AFIX   3
H13A  2    0.481000    0.596465    0.496382    10.50000   -1.50000
H13B  2    0.522350    0.638375    0.478012    10.50000   -1.50000
H13C  2    0.477440    0.676945    0.496272    10.50000   -1.50000
AFIX   0
C131  1    0.435732    0.688920    0.453170    10.50000    0.10122    0.11780 =
         0.08200   -0.01698   -0.02161    0.00348
AFIX   3
H13D  2    0.482782    0.703950    0.455410    10.50000   -1.50000
H13E  2    0.430942    0.669921    0.438150    10.50000   -1.50000
H13F  2    0.404772    0.727270    0.454830    10.50000   -1.50000
AFIX   0
C132  1    0.417782    0.562704    0.459501    10.50000    0.11875    0.07707 =
         0.09262   -0.04075   -0.01679    0.01145
AFIX   3
H13G  2    0.373172    0.553864    0.452771    10.50000   -1.50000
H13H  2    0.452912    0.561834    0.447891    10.50000   -1.50000
H13I  2    0.427712    0.528074    0.470681    10.50000   -1.50000
AFIX   0

C1    1    0.385738    0.260239    0.048919    11.00000    0.12714    0.13530 =
         0.08382   -0.01231    0.02644   -0.00378
AFIX 137
H1A   2    0.344342    0.246176    0.041055    11.00000   -1.50000
H1B   2    0.410417    0.220375    0.054153    11.00000   -1.50000
H1C   2    0.414837    0.286019    0.038742    11.00000   -1.50000
AFIX   0
C2    1    0.435081    0.312614    0.082291    11.00000    0.05727    0.09378 =
         0.08711   -0.00651   -0.00386    0.00492
AFIX 137
H2A   2    0.440760    0.359260    0.087271    11.00000   -1.50000
H2B   2    0.472701    0.300432    0.072325    11.00000   -1.50000
H2C   2    0.435087    0.282622    0.095277    11.00000   -1.50000
AFIX   0
C3    1    0.359643    0.381805    0.062607    11.00000    0.10863    0.12544 =
         0.09223    0.02175    0.01234   -0.02853
AFIX 137
H3A   2    0.334878    0.385318    0.048451    11.00000   -1.50000
H3B   2    0.405284    0.401080    0.060860    11.00000   -1.50000
H3C   2    0.334915    0.406468    0.074227    11.00000   -1.50000
AFIX   0
C4    1    0.365842    0.305466    0.069496    11.00000    0.10963    0.11881 =
         0.09430   -0.00551    0.01073   -0.01045
C5    1    0.309158    0.275552    0.081555    11.00000    0.04677    0.08706 =
         0.04086   -0.00060    0.01330   -0.02628
C6    1    0.250000    0.250000    0.070514    10.50000    0.10059    0.08483 =
         0.02671    0.00000    0.00000    0.00825
AFIX  43
H6    2    0.250001    0.250002    0.054667    10.50000   -1.20000
AFIX   0
C7    1    0.305529    0.271103    0.107154    11.00000    0.03086    0.11683 =
         0.04070   -0.02246   -0.00822   -0.01368
AFIX  43
H7    2    0.344470    0.283905    0.115537    11.00000   -1.20000
AFIX   0
C8    1    0.250000    0.250000    0.118258    10.50000    0.05718    0.03939 =
         0.02424    0.00000    0.00000   -0.01139
C9    1    0.250000    0.250000    0.143088    10.50000    0.03508    0.03693 =
         0.04117    0.00000    0.00000   -0.01998
C10   1    0.241511    0.311220    0.156008    11.00000    0.02733    0.03381 =
         0.04612   -0.00454   -0.01778   -0.00490
AFIX  43
H10   2    0.235790    0.352362    0.148170    11.00000   -1.20000
AFIX   0
C11   1    0.241279    0.313068    0.179329    11.00000    0.00968    0.01859 =
         0.04232    0.00849   -0.00194    0.00841
C12   1    0.250000    0.250000    0.191599    10.50000    0.03065    0.05768 =
         0.01025    0.00000    0.00000   -0.03593
C13   1    0.250000    0.250000    0.217052    10.50000    0.02769    0.01108 =
         0.01951    0.00000    0.00000    0.00343
C14   1    0.252061    0.315457    0.227726    11.00000    0.00755    0.05416 =
         0.03555   -0.01066    0.00943   -0.00954
C15   1    0.258626    0.374554    0.215097    11.00000    0.02570    0.03590 =
         0.04556   -0.00622    0.00558    0.01260
C16   1    0.234272    0.374597    0.192746    11.00000    0.05634    0.02439 =
         0.03123   -0.00971   -0.00166   -0.00559
C17   1    0.218758    0.445224    0.182095    11.00000    0.03898    0.03742 =
         0.05652   -0.00890    0.02040    0.00400
C18   1    0.170445    0.448717    0.164878    11.00000    0.06028    0.03772 =
         0.02379   -0.00887   -0.01676    0.01229
AFIX  43
H18   2    0.156112    0.407872    0.158128    11.00000   -1.20000
AFIX   0
C19   1    0.141746    0.509836    0.156966    11.00000    0.06856    0.04426 =
         0.02804   -0.00891   -0.01367    0.03245
AFIX  43
H19   2    0.108396    0.510968    0.145496    11.00000   -1.20000
AFIX   0
C20   1    0.166925    0.570237    0.167620    11.00000    0.05966    0.05650 =
         0.06625    0.01556   -0.02453    0.01533
AFIX  43
H20   2    0.151000    0.612742    0.162603    11.00000   -1.20000
AFIX   0
C21   1    0.210349    0.567988    0.183726    11.00000    0.05145
AFIX  43
H21   2    0.223712    0.609556    0.190198    11.00000   -1.20000
AFIX   0
C22   1    0.241298    0.505632    0.193024    11.00000    0.03856    0.04067 =
         0.05592    0.00689    0.01135   -0.00185
C23   1    0.286237    0.501327    0.212539    11.00000    0.06395    0.02354 =
         0.02956    0.00978    0.00642   -0.02389
C24   1    0.321817    0.561631    0.219992    11.00000    0.08211    0.02250 =
         0.04869   -0.00264   -0.00450   -0.00611
AFIX  43
H24   2    0.312761    0.604109    0.213369    11.00000   -1.20000
AFIX   0
C25   1    0.372419    0.554923    0.238148    11.00000    0.04061    0.07348 =
         0.03467   -0.01925    0.00172   -0.02809
AFIX  43
H25   2    0.399631    0.591730    0.242902    11.00000   -1.20000
AFIX   0
C26   1    0.377921    0.490342    0.248037    11.00000    0.04246    0.02196 =
         0.03896   -0.01345    0.01155   -0.00741
AFIX  43
H26   2    0.407139    0.485986    0.260582    11.00000   -1.20000
AFIX   0
C27   1    0.346752    0.437520    0.241438    11.00000    0.03772    0.04457 =
         0.02875   -0.02225   -0.00074   -0.00107
AFIX  43
H27   2    0.357006    0.395297    0.248052    11.00000   -1.20000
AFIX   0
C28   1    0.295389    0.441475    0.223779    11.00000    0.06286    0.02662 =
         0.04312    0.00562    0.01667    0.02359
C29   1    0.242428    0.314537    0.252073    11.00000    0.02270    0.04051 =
         0.03398   -0.00791   -0.00770    0.00373
C30   1    0.250000    0.250000    0.265150    10.50000    0.02555    0.03970 =
         0.04005    0.00000    0.00000   -0.01177
C31   1    0.250000    0.250000    0.287782    10.50000    0.01469    0.04919 =
         0.03879    0.00000    0.00000    0.00251
C32   1    0.223970    0.310364    0.300889    11.00000    0.01932    0.03277 =
         0.02646    0.00925   -0.00339   -0.00915
C33   1    0.212419    0.368522    0.286955    11.00000    0.02777    0.03254 =
         0.04186   -0.02349    0.00674    0.00743
AFIX  43
H33   2    0.193114    0.406587    0.294148    11.00000   -1.20000
AFIX   0
C34   1    0.225786    0.375565    0.264759    11.00000    0.03391    0.03065 =
         0.02316    0.01151   -0.00214   -0.01949
AFIX  43
H34   2    0.224387    0.418400    0.257751    11.00000   -1.20000
AFIX   0
C35   1    0.210231    0.301493    0.324421    11.00000    0.01916    0.04329 =
         0.04618    0.00768    0.01178    0.02171
C36   1    0.250000    0.250000    0.336247    10.50000    0.01116    0.03464 =
         0.02745    0.00000    0.00000   -0.00539
C37   1    0.250000    0.250000    0.361912    10.50000    0.05814    0.04082 =
         0.04323    0.00000    0.00000   -0.00354
C38   1    0.220975    0.306579    0.372676    11.00000    0.03235    0.02261 =
         0.04496   -0.01354    0.02225   -0.00272
C39   1    0.185290    0.360899    0.360092    11.00000    0.04290    0.02932 =
         0.03660    0.01724    0.00038   -0.00630
C40   1    0.167871    0.429262    0.370753    11.00000    0.02527    0.02989 =
         0.03197   -0.00276   -0.00255   -0.00088
C41   1    0.204244    0.453852    0.390337    11.00000    0.02432    0.04946 =
         0.03396   -0.01895    0.01030   -0.01324
AFIX  43
H41   2    0.237935    0.428025    0.397812    11.00000   -1.20000
AFIX   0
C42   1    0.185615    0.518343    0.397223    11.00000    0.05939    0.04916 =
         0.05356   -0.00935   -0.00219   -0.02434
AFIX  43
H42   2    0.211938    0.536475    0.409080    11.00000   -1.20000
AFIX   0
C43   1    0.135406    0.558896    0.389453    11.00000    0.04707    0.05485 =
         0.05927   -0.01220   -0.00332   -0.01461
AFIX  43
H43   2    0.122828    0.600256    0.396234    11.00000   -1.20000
AFIX   0
C44   1    0.103871    0.532592    0.370090    11.00000    0.06758    0.05102 =
         0.03815   -0.00365   -0.00397    0.01010
AFIX  43
H44   2    0.071198    0.560354    0.362898    11.00000   -1.20000
AFIX   0
C45   1    0.116328    0.469464    0.360542    11.00000    0.02938    0.03184 =
         0.05361   -0.00090    0.00810   -0.01156
C46   1    0.087332    0.444596    0.339588    11.00000    0.05619    0.01673 =
         0.05515   -0.01033    0.00981    0.00417
C47   1    0.023930    0.479171    0.330828    11.00000    0.05424    0.02501 =
         0.04898   -0.01817    0.00631    0.00401
AFIX  43
H47   2    0.006948    0.518775    0.337730    11.00000   -1.20000
AFIX   0
C48   1   -0.009656    0.450534    0.311877    11.00000    0.03940    0.04021 =
         0.05434   -0.02011   -0.01982    0.03635
AFIX  43
H48   2   -0.050474    0.470816    0.306684    11.00000   -1.20000
AFIX   0
C49   1    0.016228    0.391652    0.300269    11.00000    0.04578    0.03832 =
         0.03724    0.00000   -0.00807   -0.00995
AFIX  43
H49   2   -0.007988    0.373000    0.288025    11.00000   -1.20000
AFIX   0
C50   1    0.077761    0.362803    0.307490    11.00000    0.03292    0.04198 =
         0.07106   -0.01576   -0.01589    0.00538
AFIX  43
H50   2    0.097380    0.326794    0.299293    11.00000   -1.20000
AFIX   0
C51   1    0.111943    0.388034    0.327657    11.00000    0.02797    0.03578 =
         0.03852    0.00258    0.00312    0.00393
C52   1    0.173633    0.351040    0.338052    11.00000    0.01629    0.04581 =
         0.03560   -0.00765    0.01408   -0.00234
C53   1    0.219490    0.300106    0.396572    11.00000    0.04915    0.04257 =
         0.04450   -0.01848   -0.01412    0.00330
AFIX  43
H53   2    0.195224    0.333495    0.404651    11.00000   -1.20000
AFIX   0
C54   1    0.250000    0.250000    0.408740    10.50000    0.02214    0.02863 =
         0.06094    0.00000    0.00000    0.00019
C55   1    0.250000    0.250000    0.432728    10.50000    0.07274    0.06603 =
         0.03598    0.00000    0.00000    0.01574
C56   1    0.259547    0.309051    0.446313    11.00000    0.12363    0.09047 =
         0.03269    0.00934    0.02973   -0.03459
AFIX  43
H56   2    0.268508    0.349901    0.438635    11.00000   -1.20000
AFIX   0
C57   1    0.257026    0.312615    0.469563    11.00000    0.22163    0.05388 =
         0.03327   -0.00699    0.01644   -0.02837
C58   1    0.250000    0.250000    0.480717    10.50000    0.18246    0.37098 =
         0.04260    0.00000    0.00000    0.16103
AFIX  43
H58   2    0.249998    0.249998    0.496565    10.50000   -1.20000
AFIX   0
C59   1    0.260866    0.375732    0.482818    11.00000    0.15626    0.15675 =
         0.14473   -0.01034    0.00197    0.00554
C60   1    0.256293    0.442201    0.468595    11.00000    0.13127    0.10848 =
         0.13590   -0.03857    0.00405   -0.05321
AFIX   3
H60A  2    0.295213    0.444361    0.458375    11.00000   -1.50000
H60B  2    0.257153    0.481221    0.478585    11.00000   -1.50000
H60C  2    0.213843    0.442411    0.459985    11.00000   -1.50000
AFIX   0
C61   1    0.187582    0.395730    0.491498    11.00000    0.25907    0.23439 =
         0.24266   -0.01454    0.01970   -0.01420
AFIX   3
H61A  2    0.165032    0.423420    0.480148    11.00000   -1.50000
H61B  2    0.191632    0.421420    0.505388    11.00000   -1.50000
H61C  2    0.160562    0.355040    0.494188    11.00000   -1.50000
AFIX   0
C62   1    0.300553    0.371227    0.505451    11.00000    0.19862    0.20381 =
         0.20261   -0.00136   -0.01074    0.00750
AFIX   3
H62A  2    0.290593    0.328097    0.512681    11.00000   -1.50000
H62B  2    0.286833    0.408177    0.515311    11.00000   -1.50000
H62C  2    0.349513    0.374377    0.502431    11.00000   -1.50000
AFIX   0
HKLF 4

REM  exp_6333_a.res in Pccn
REM R1 =  0.2715 for    9517 Fo > 4sig(Fo)  and  0.3411 for all   17401 data
REM   1057 parameters refined using    518 restraints

END

WGHT      0.2000      0.0000

REM Highest difference peak  1.708,  deepest hole -1.272,  1-sigma level  0.165
Q1    1   0.0530  0.6702  0.3283  11.00000  0.05    1.71
Q2    1   0.4264  0.2561  0.1593  11.00000  0.05    1.56
Q3    1  -0.0787  0.6381  0.3072  11.00000  0.05    1.30
Q4    1   0.2019  0.5627  0.2652  11.00000  0.05    1.28
Q5    1   0.0983  0.4977  0.2370  11.00000  0.05    1.25
Q6    1   0.2168  0.4608  0.1038  11.00000  0.05    1.20
Q7    1   0.4551  0.5933  0.4766  11.00000  0.05    1.16
Q8    1   0.4440  0.5957  0.7704  11.00000  0.05    1.16
Q9    1   0.0574  0.6792  0.1287  11.00000  0.05    1.09
Q10   1   0.5833  0.8846  0.8937  11.00000  0.05    1.04
Q11   1   0.1446  0.6921  0.6096  11.00000  0.05    1.01
Q12   1  -0.0230  0.6992  0.6209  11.00000  0.05    1.00
Q13   1   0.1925  0.7342  0.6218  11.00000  0.05    0.98
Q14   1   0.0908  0.1834  0.3602  11.00000  0.05    0.94
Q15   1   0.0744  0.5276  0.6084  11.00000  0.05    0.92
Q16   1   0.3681  0.0698  0.0627  11.00000  0.05    0.90
Q17   1   0.1536  0.6454  0.5867  11.00000  0.05    0.87
Q18   1   0.2259  0.6780  0.5746  11.00000  0.05    0.85
Q19   1   0.0612  0.6887  0.5785  11.00000  0.05    0.83
Q20   1   0.0265  0.6484  0.5862  11.00000  0.05    0.79
Q21   1   0.4222  0.6369  0.5089  11.00000  0.05    0.77
Q22   1  -0.0438  0.7127  0.5548  11.00000  0.05    0.76
Q23   1   0.1619  0.6308  0.4469  11.00000  0.05    0.74
Q24   1   0.2016  0.6230  0.4970  11.00000  0.05    0.74
Q25   1   0.1823  0.7598  0.4461  11.00000  0.05    0.73
Q26   1   0.4373  0.6912  0.5146  11.00000  0.05    0.73
Q27   1   0.1422  0.4735  0.6494  11.00000  0.05    0.72
Q28   1   0.3865  0.2617  0.0716  11.00000  0.05    0.72
Q29   1   0.1618  0.5376  0.6406  11.00000  0.05    0.71
Q30   1   0.0249  0.7345  0.5621  11.00000  0.05    0.69
Q31   1   0.1042  0.4224  0.6370  11.00000  0.05    0.67
Q32   1   0.1009  0.6010  0.1671  11.00000  0.05    0.66
Q33   1   0.2172  0.6529  0.4352  11.00000  0.05    0.65
Q34   1   0.4412  0.5747  0.4530  11.00000  0.05    0.64
Q35   1   0.1203  0.3604  0.3679  11.00000  0.05    0.64
Q36   1   0.0842  0.4767  0.6142  11.00000  0.05    0.63
Q37   1   0.2788  0.9761  0.8822  11.00000  0.05    0.63
Q38   1   0.4198  0.5542  0.4773  11.00000  0.05    0.62
Q39   1   0.4438  0.8740  0.8135  11.00000  0.05    0.62
Q40   1   0.6786  0.6356  0.7222  11.00000  0.05    0.61
Q41   1   0.1267  0.6306  0.4506  11.00000  0.05    0.61
Q42   1  -0.0814  0.6457  0.5620  11.00000  0.05    0.61
Q43   1   0.4121  0.5510  0.4847  11.00000  0.05    0.61
Q44   1   0.3320  0.6227  0.1866  11.00000  0.05    0.60
Q45   1  -0.0263  0.5722  0.5582  11.00000  0.05    0.60
Q46   1   0.2247  0.3421  0.3367  11.00000  0.05    0.60
Q47   1   0.0749  0.5396  0.3944  11.00000  0.05    0.60
Q48   1   0.2823  0.5420  0.1736  11.00000  0.05    0.60
Q49   1   0.1144  0.4068  0.6399  11.00000  0.05    0.60
Q50   1   0.3227  0.6530  0.5451  11.00000  0.05    0.59
Q51   1   0.0965  0.4892  0.6186  11.00000  0.05    0.59
Q52   1   0.1980  0.5824  0.4345  11.00000  0.05    0.58
Q53   1   0.4157  0.4150  0.4171  11.00000  0.05    0.58
Q54   1   0.2500  0.2500  0.5216  10.50000  0.05    0.58
Q55   1   0.2831  0.3792  0.4829  11.00000  0.05    0.57
Q56   1   0.5265  0.6995  0.8180  11.00000  0.05    0.57
Q57   1   0.2406  0.8853  0.9099  11.00000  0.05    0.57
Q58   1   0.4282  0.6539  0.4637  11.00000  0.05    0.57
Q59   1   0.1439  0.5611  0.6186  11.00000  0.05    0.56
Q60   1  -0.0428  0.5993  0.5779  11.00000  0.05    0.56
Q61   1   0.4574  0.6609  0.6746  11.00000  0.05    0.55
Q62   1   0.1339  0.4864  0.3306  11.00000  0.05    0.55
Q63   1   0.3033  0.5390  0.5004  11.00000  0.05    0.54
Q64   1   0.1201  0.6832  0.4638  11.00000  0.05    0.53
Q65   1   0.3730  0.2731  0.0451  11.00000  0.05    0.53
Q66   1   0.2151  0.6408  0.4813  11.00000  0.05    0.53
Q67   1   0.1576  0.5506  0.1873  11.00000  0.05    0.53
Q68   1   0.1776  0.6907  0.4807  11.00000  0.05    0.53
Q69   1   0.2307  0.3820  0.4155  11.00000  0.05    0.52
Q70   1   0.0555  0.6669  0.4977  11.00000  0.05    0.52
Q71   1   0.2983  0.5889  0.1940  11.00000  0.05    0.52
Q72   1   0.1045  0.5769  0.4586  11.00000  0.05    0.52
Q73   1   0.1554  0.6058  0.4641  11.00000  0.05    0.52
Q74   1   0.1253  0.7167  0.5855  11.00000  0.05    0.51
Q75   1   0.3040  0.6390  0.5525  11.00000  0.05    0.51
Q76   1   0.2536  0.4500  0.4318  11.00000  0.05    0.51
Q77   1   0.0831  0.3696  0.1766  11.00000  0.05    0.51
Q78   1  -0.1019  0.5054  0.3002  11.00000  0.05    0.50
Q79   1   0.0817  0.4417  0.6484  11.00000  0.05    0.50
Q80   1   0.1544  0.6021  0.5822  11.00000  0.05    0.50
Q81   1   0.1411  0.5933  0.5789  11.00000  0.05    0.50
Q82   1   0.3723  0.5132  0.4593  11.00000  0.05    0.49
Q83   1   0.1642  0.5835  0.6260  11.00000  0.05    0.49
Q84   1   0.2368  0.7277  0.8279  11.00000  0.05    0.49
Q85   1   0.2078  0.5169  0.6618  11.00000  0.05    0.49
Q86   1   0.5179  0.6596  0.6742  11.00000  0.05    0.49
Q87   1   0.2240  0.3174  0.3509  11.00000  0.05    0.48
Q88   1   0.1273  0.6264  0.6140  11.00000  0.05    0.48
Q89   1   0.1609  0.4984  0.1324  11.00000  0.05    0.48
Q90   1   0.3186  0.7035  0.4651  11.00000  0.05    0.48
Q91   1   0.4360  0.6061  0.2395  11.00000  0.05    0.48
Q92   1   0.3635  0.2583  0.1181  11.00000  0.05    0.48
Q93   1  -0.1449  0.6319  0.5491  11.00000  0.05    0.47
Q94   1   0.2720  0.6674  0.8790  11.00000  0.05    0.47
Q95   1   0.5009  0.7391  0.4501  11.00000  0.05    0.47
Q96   1   0.2374  0.6693  0.6226  11.00000  0.05    0.47
Q97   1   0.4761  0.5950  0.6729  11.00000  0.05    0.47
Q98   1  -0.0455  0.4362  0.3449  11.00000  0.05    0.47
Q99   1   0.1881  0.7524  0.4632  11.00000  0.05    0.47
Q100  1   0.1355  0.5892  0.4762  11.00000  0.05    0.47
;
_shelx_res_checksum               65622
_shelx_hkl_file
;
   0   0   5    0.62    1.33
   0   0   6  570.23    9.29
   0   0   7    3.66    2.21
   0   0   8 1474.07   16.18
   0   0   9    1.41    2.93
   0   0  10   22.81    4.14
   0   0  11    3.65    4.35
   0   0  12  194.32    8.91
   0   0  13    0.77    5.42
   0   0  14 1366.26   21.44
   0   0  15    3.45    5.46
   0   0  16 1137.53   21.02
   0   0  17    5.03    5.28
   0   0  18 1163.50   22.63
   0   0  19    1.74    4.81
   0   0  20   17.63    5.44
   0   0  21   -1.52    4.82
   0   0  22   10.03    5.31
   0   0  23    0.22    5.07
   0   0  24  340.18   14.65
   0   0  25    2.22    5.65
   0   0  26   59.23    8.14
   0   0  27    6.29    6.26
   0   0  28  965.98   24.85
   0   0 -29    7.53    9.58
   0   0 -30  836.71   32.53
   0   0 -31    4.17    8.79
   0   0 -32  440.46   25.08
   0   0 -33    5.31    8.77
   0   0 -34  370.50   24.09
   0   0 -35    2.49    8.47
   0   0 -36  632.62   31.22
   0   0 -37    6.51    9.15
   0   0 -38 1057.05   41.08
   0   0  39   16.77    6.32
   0   0 -39    9.65    9.73
   0   0  40  498.44   16.63
   0   0 -40  528.32   30.07
   0   0  41    7.96    5.90
   0   0  42   18.12    6.79
   0   0  43    4.06    6.23
   0   0  44   91.29    9.44
   0   0  45    3.18    6.70
   0   0  46  129.71   11.03
   0   0  47    6.51    7.14
   0   0  48  199.21   13.34
   0   0  49    5.69    7.56
   0   0  50   14.47    8.10
   0   0  51    1.37    7.87
   0   0  52    9.92    8.11
   0   0  53    3.18    8.14
   0   0  54  454.52   20.26
   0   0  55   -0.34    8.43
   0   0  56  842.19   26.90
   0   0  57   -0.29    8.78
   0   0  58   -4.78    8.78
   0   0  59   -5.10    8.68
   0   0  60   -3.65    8.89
   0   0  61  -12.54    8.76
   0   0  62   13.00    8.03
   0   0  63    7.45    7.74
   0   0  64  156.84   12.78
   0   0  65   10.90    7.37
   0   0  66    2.84    6.86
   0   0  67   -0.07    6.42
   0   0  68    4.96    6.33
   0   1  -4  386.92    5.52
   0   1  -5    0.61    1.23
   0  -1   5    1.49    1.27
   0  -1   6  654.75    9.32
   0   1  -6  702.07    9.97
   0   1  -7   -0.40    2.11
   0  -1   7    1.21    1.73
   0  -1   8    7.38    2.37
   0  -1   9    0.86    2.78
   0  -1  10  322.26    9.23
   0  -1  11    2.59    4.21
   0  -1  12  107.55    7.24
   0  -1  13    4.50    5.66
   0  -1  14 1551.31   23.27
   0  -1  15   30.26    6.86
   0  -1  16 2717.11   31.90
   0   1  17    2.16    4.45
   0  -1  17    8.72    5.46
   0   1  18  187.58    9.75
   0  -1  18  202.48   10.31
   0   1  19    0.38    4.35
   0  -1  19    0.73    4.70
   0  -1  20   50.61    6.82
   0   1  20   42.65    6.07
   0  -1  21   -0.04    4.87
   0   1  21    0.14    4.42
   0   1  22    9.85    4.97
   0   1 -22    7.90    7.31
   0  -1  22    9.11    5.34
   0   1  23    1.47    4.77
   0  -1  23    3.19    5.15
   0   1 -23    4.51    7.83
   0   1  24  554.41   17.80
   0   1 -24  589.86   24.54
   0   1 -25   13.18    9.09
   0   1  25    3.07    5.46
   0  -1  25    7.76    5.81
   0  -1  26  375.39   15.95
   0   1  26  345.64   15.08
   0   1 -26  341.62   20.36
   0   1  27    3.01    5.76
   0  -1  27    1.69    6.00
   0   1 -27    1.71    8.88
   0   1  28   65.94    8.30
   0  -1  28   79.73    8.77
   0   1 -28   65.36   12.11
   0   1 -29    4.02    8.97
   0   1 -30  299.16   20.63
   0   1 -31    4.84    8.69
   0   1 -32    7.34    9.18
   0   1 -33   -2.88    8.72
   0  -1 -34  153.72   17.00
   0   1 -34  158.38   16.75
   0   1 -35   10.76    9.46
   0  -1  35   11.98    5.53
   0  -1 -35    6.34    8.72
   0   1 -36  234.73   20.00
   0  -1 -36  225.61   20.38
   0  -1  36  206.90   10.60
   0  -1 -37    4.41    8.99
   0  -1  37    9.73    5.63
   0   1 -37    0.53    8.42
   0  -1  38   25.06    6.25
   0  -1 -38   14.63    9.84
   0  -1 -39    6.03    9.57
   0  -1  39    6.88    5.69
   0  -1  40   49.19    7.52
   0  -1 -40   58.40   13.12
   0  -1  41    7.12    6.28
   0  -1 -41   10.41   10.44
   0  -1  42   26.21    6.84
   0   1  42   39.29    7.39
   0  -1 -42   25.05   11.89
   0   1  43    3.69    6.36
   0  -1  43    8.00    6.39
   0   1  44   33.26    7.53
   0  -1  44   31.63    7.62
   0   1  45    9.06    6.90
   0  -1  45    4.03    6.57
   0  -1  46    3.08    6.97
   0   1  46    6.56    7.12
   0   1  47    6.10    7.33
   0  -1  47    6.38    7.43
   0   1  48  165.86   12.49
   0  -1  48  148.06   12.29
   0   1  49    6.28    7.85
   0  -1  49    1.62    7.39
   0  -1  50    1.89    7.60
   0   1  50    3.63    7.64
   0  -1  51    2.08    7.70
   0   1  51   -0.68    7.95
   0  -1  52    2.47    7.92
   0   1  52    8.10    8.13
   0   1  53    3.41    8.29
   0  -1  53   -0.40    7.75
   0  -1  54  120.59   12.49
   0   1  54  128.07   12.79
   0   1  55    0.92    8.45
   0  -1  55   -8.86    8.69
   0   1  56  102.87   12.10
   0  -1  56   96.18   11.71
   0   1  57   -3.20    8.95
   0  -1  57  -14.06    8.73
   0  -1  58   -8.02    8.87
   0   1  58   -6.23    8.90
   0   1  59  -10.75    8.94
   0  -1  59  -15.18    8.79
   0  -1  60   22.41    8.63
   0   1  60    2.74    8.80
   0   1  61  -16.74    9.51
   0  -1  61    6.06    7.99
   0  -1  62   23.10    8.47
   0   1  62    9.07    8.09
   0   1  63   -1.69    7.67
   0  -1  63    3.66    7.44
   0   1  64   23.85    8.44
   0  -1  64    9.03    7.44
   0   1  65   12.43    7.50
   0  -1  65    4.29    7.03
   0  -1  66    6.85    6.86
   0   1  66   13.97    7.47
   0  -1  67   -3.33    6.25
   0   1  67    6.89    6.95
   0   1  68    5.19    6.30
   0   2  -5   -0.90    1.46
   0   2  -6   26.49    2.40
   0   2  -7    0.23    2.02
   0   2  -8   39.90    3.52
   0   2  -9   -0.10    3.05
   0   2 -10  524.79   11.22
   0   2 -11    6.68    4.45
   0   2 -12  993.50   17.29
   0   2 -13   16.27    6.01
   0   2 -14 2070.82   27.87
   0  -2  15    2.93    4.64
   0   2 -15    3.99    5.76
   0  -2  16   68.63    6.42
   0   2 -16   65.24    7.57
   0   2 -17   -1.10    5.37
   0  -2  17    3.18    4.43
   0  -2  18   78.51    7.06
   0   2 -18   77.96    8.59
   0   2 -19    2.50    5.77
   0  -2  19    4.17    4.73
   0  -2  20  233.15   11.27
   0   2 -20  219.43   13.46
   0   2 -21    4.31    6.45
   0   2 -22   62.04    9.67
   0   2  23    1.99    5.11
   0   2 -23    1.36    7.35
   0   2  24  454.15   16.73
   0   2 -24  510.94   22.05
   0   2  25    3.21    5.37
   0   2 -25   -1.99    7.93
   0   2  26  289.32   13.95
   0   2 -26  299.71   18.58
   0   2 -27   10.43    9.26
   0   2  27    5.25    6.07
   0   2 -28  345.57   20.64
   0   2  28  329.53   15.34
   0   2 -29    1.37    8.18
   0   2 -30  192.83   16.95
   0   2 -31   -1.36    8.39
   0   2 -32   39.54   10.73
   0   2 -33    0.43    8.32
   0  -2  34   95.74    8.19
   0  -2  35    8.26    5.47
   0  -2  36   17.98    5.90
   0  -2 -37    0.27    8.93
   0  -2  37    4.08    5.47
   0  -2 -38    1.76    8.31
   0  -2  38   11.41    5.88
   0  -2  39    1.68    5.52
   0  -2 -39    5.53   10.11
   0  -2 -40  174.81   20.24
   0  -2  40  183.76   11.34
   0  -2 -41    3.14    9.29
   0  -2  41    3.46    6.03
   0  -2 -42   13.02   10.95
   0  -2  42   17.02    6.54
   0  -2 -43   -1.29    9.96
   0  -2  43    0.30    6.13
   0   2  44   38.69    7.91
   0  -2  44   28.50    7.72
   0  -2 -44   27.95   12.24
   0  -2  45    0.88    6.96
   0   2  45   10.33    7.00
   0  -2 -45   -3.07    9.70
   0   2  46  105.85   10.45
   0  -2  46   80.30    9.88
   0   2  47   10.39    7.61
   0  -2  47    0.65    7.15
   0  -2  48   15.84    7.79
   0   2  48   21.64    8.41
   0   2  49   10.02    7.91
   0  -2  49   -4.53    7.75
   0   2  50   12.73    8.47
   0  -2  50    6.49    7.40
   0  -2  51   -6.08    7.91
   0   2  51   10.04    8.06
   0  -2  52   -2.54    8.26
   0   2  52   10.15    8.67
   0  -2  53   -9.61    8.48
   0   2  53    4.74    8.12
   0   2  54   92.45   11.71
   0  -2  54   69.56   10.46
   0   2  55    4.55    8.58
   0  -2  55   -3.25    8.38
   0   2  56  400.69   19.53
   0  -2  56  359.64   18.24
   0   2  57   -2.05    8.43
   0  -2  57   -2.95    7.48
   0   2  58    0.95    8.28
   0  -2  58   13.78    8.38
   0   2  59   -8.72    9.36
   0  -2  59    9.40    7.62
   0  -2  60   10.23    7.72
   0   2  60  -12.38    9.40
   0  -2  61    5.31    7.45
   0   2  61  -10.28    8.95
   0   2  62   -6.52    8.80
   0  -2  62    8.50    7.55
   0  -2  63    1.54    6.99
   0   2  63   -6.19    8.59
   0  -2  64   12.91    7.30
   0   2  64    1.75    7.60
   0  -2  65   -0.78    6.59
   0   2  65    9.37    7.61
   0   2  66   10.72    7.30
   0  -2  66   -2.32    6.12
   0   2  67    5.65    6.80
   0  -2  67    5.54    6.24
   0   2  68    6.40    6.54
   0   3  -7    3.79    2.52
   0   3  -8 1492.99   14.75
   0   3  -9    2.34    3.26
   0   3 -10 2778.03   23.02
   0   3 -11   14.83    4.01
   0   3 -12  218.73    7.91
   0   3 -13    9.99    4.01
   0   3 -14  256.36    9.42
   0   3 -15    0.23    3.92
   0   3 -16  448.34   13.43
   0   3 -17    3.14    4.60
   0   3 -18  324.53   12.82
   0   3 -19    0.80    4.88
   0   3 -20  136.39    9.92
   0   3 -21    5.63    6.00
   0   3 -22  784.49   23.19
   0   3 -23    7.86    6.95
   0   3 -24  487.23   20.28
   0   3 -25   17.13    8.68
   0   3 -26 1830.35   39.77
   0   3 -27   16.07    8.85
   0   3  27    5.65    6.29
   0   3 -28   15.37    8.29
   0   3  28   17.64    6.88
   0   3 -29   -1.25    7.50
   0   3  29    0.72    5.91
   0  -3  34   11.21    5.58
   0  -3  35    6.28    5.73
   0   3  35    2.11    3.44
   0   3  36  358.34   10.63
   0  -3  36  402.71   15.16
   0  -3  37    1.99    5.42
   0   3  37   13.10    4.04
   0  -3  38  238.48   12.73
   0   3  38  229.83    8.87
   0  -3 -39    7.90    9.91
   0   3  39    6.79    3.98
   0  -3  39    1.78    5.89
   0  -3 -40    5.12    9.71
   0  -3  40   -1.95    5.91
   0   3  40    6.21    3.84
   0  -3  41    1.83    6.26
   0  -3 -41    1.34    9.89
   0  -3 -42    3.56    9.61
   0  -3  42    0.24    6.29
   0  -3 -43    3.32   10.36
   0  -3  43   -1.78    6.57
   0  -3  44    5.32    6.85
   0  -3 -44   16.24   11.94
   0  -3  45   -4.34    7.43
   0  -3 -45   11.47   11.01
   0  -3 -46   37.04   14.37
   0   3  46   52.71    9.28
   0  -3  46   33.38    8.51
   0  -3  47   -9.46    7.77
   0   3  47   15.11    8.01
   0  -3 -47    7.85   12.26
   0  -3  48    2.94    7.39
   0   3  48   24.85    8.36
   0  -3  49   -8.62    7.95
   0   3  49   11.12    8.05
   0  -3  50  -10.66    8.48
   0   3  50   16.49    8.52
   0  -3  51   -6.07    8.14
   0   3  51    4.70    8.14
   0  -3  52  -13.99    8.40
   0   3  52    3.40    8.32
   0  -3  53   -6.70    8.44
   0   3  53    8.02    8.45
   0  -3  54    3.90    7.65
   0   3  54    9.75    9.11
   0   3  55   -2.33    8.48
   0  -3  55   11.64    8.03
   0   3  56    8.99    9.01
   0  -3  56   12.08    7.93
   0   3  57   -3.10    8.49
   0  -3  57   12.39    7.85
   0   3  58   17.98    9.20
   0  -3  58   10.64    7.53
   0   3  59   -0.16    8.76
   0  -3  59    3.92    7.09
   0   3  60   -8.77    9.30
   0  -3  60    4.70    7.13
   0   3  61  -16.34    9.26
   0  -3  61    5.12    6.85
   0   3  62  -14.28    8.95
   0  -3  62    8.34    6.75
   0  -3  63   -1.77    6.29
   0   3  63  -16.60    9.04
   0  -3  64    5.31    6.61
   0   3  64  -10.41    8.55
   0   3  65   -3.43    7.53
   0  -3  65   -0.42    6.20
   0   3  66   20.68    7.56
   0   3  67    4.02    6.66
   0   3  68   49.08    7.78
   0   4 -11   14.20    2.89
   0   4 -12 1302.68   15.49
   0   4 -13    7.29    2.85
   0   4 -14 1075.43   15.91
   0   4 -15    1.34    2.97
   0   4 -16  330.26   10.31
   0   4 -17    0.43    3.36
   0   4 -18   16.06    3.99
   0   4 -19    2.08    3.88
   0   4 -20   49.98    6.06
   0   4 -21    0.74    4.41
   0   4 -22    2.90    4.81
   0   4 -23   -2.02    5.33
   0   4 -24   29.64    6.79
   0   4 -25    3.05    5.86
   0  -4  33    2.68    5.75
   0   4  33   -4.65    3.89
   0   4  34   87.97    6.09
   0  -4  34  105.44    9.10
   0   4  35   -0.04    3.57
   0  -4  35   -0.60    5.59
   0  -4  36  200.47   11.77
   0   4  36  186.61    8.41
   0   4  37    5.15    4.14
   0  -4  37    2.68    6.01
   0  -4  38   67.17    8.58
   0   4  38   74.30    6.21
   0   4  39    8.31    4.42
   0  -4  39    1.31    6.29
   0   4  40   40.45    5.43
   0  -4  40   28.86    7.53
   0   4  41    5.69    4.15
   0  -4 -41    0.46   10.20
   0  -4  41   -1.28    6.54
   0  -4 -42    4.58   10.42
   0   4  42   12.51    4.69
   0  -4  42    2.33    6.54
   0  -4 -43    8.79   12.21
   0  -4  43   -3.57    7.06
   0   4  43    7.20    4.77
   0  -4  44   34.31    8.38
   0   4  44   45.79    5.94
   0  -4 -44   39.11   14.78
   0  -4  45   -6.50    7.49
   0   4  45    1.81    4.67
   0  -4 -45   -8.25   11.49
   0  -4 -46   49.72   15.46
   0  -4  46   28.86    8.19
   0  -4  47  -14.99    8.37
   0  -4 -47   -1.36   11.76
   0   4  47   18.03    8.31
   0  -4 -48    8.68   12.78
   0   4  48   16.96    8.70
   0  -4  48  -15.13    8.62
   0  -4  49  -13.07    8.41
   0   4  49   17.86    8.50
   0   4  50   66.35   10.55
   0  -4  50   30.96    9.01
   0  -4  51    6.46    7.23
   0   4  51   13.37    8.58
   0   4  52   77.98   11.12
   0  -4  52   65.48    9.84
   0   4  53    6.65    8.63
   0  -4  53    7.33    7.52
   0  -4  54   20.03    7.77
   0   4  54   24.22    9.23
   0   4  55   -0.25    8.63
   0  -4  55    5.94    7.37
   0  -4  56   72.08    9.94
   0   4  56   96.59   11.86
   0  -4  57    3.20    6.71
   0   4  57    7.77    8.66
   0  -4  58    4.10    6.49
   0   4  58    1.26    8.73
   0   4  59   -8.49    8.62
   0  -4  59    1.41    6.46
   0   4  60   -3.66    8.43
   0  -4  60   -0.54    6.62
   0  -4  61    1.02    6.50
   0   4  61  -10.02    8.73
   0   4  62   -3.15    8.59
   0  -4  62   -0.80    6.45
   0   4  63  -11.21    8.55
   0   4  64  -10.66    8.55
   0   4  65   -8.46    7.80
   0   4  66   28.16    7.90
   0   4  67    5.77    6.60
   0   4  68   16.62    6.52
   0   5 -17    2.97    2.34
   0   5 -18   36.00    3.77
   0   5 -19    2.19    2.72
   0   5  30  464.72   11.74
   0   5  31    0.23    3.86
   0   5  32   20.31    4.28
   0   5  33   -3.70    4.31
   0  -5  33   -4.57    6.07
   0   5  34   43.53    5.12
   0  -5  34   42.38    7.54
   0  -5  35   -3.33    6.43
   0   5  35    5.23    3.87
   0   5  36   47.97    5.77
   0  -5  36   40.43    7.69
   0   5  37    6.39    4.28
   0  -5  37   -4.53    6.65
   0  -5  38   12.62    6.72
   0   5  38   20.64    4.94
   0   5  39    7.98    4.46
   0  -5  39   -7.94    7.54
   0   5  40   85.23    6.90
   0  -5  40   66.45    9.27
   0  -5  41   -4.83    7.38
   0   5  41    5.31    4.58
   0   5  42    5.84    4.81
   0  -5  42   -7.21    7.82
   0  -5 -42    6.29   11.26
   0  -5  43   -4.62    8.07
   0  -5 -43    1.60   11.14
   0   5  43    4.59    4.80
   0   5  44   54.34    6.82
   0  -5 -44   52.94   15.13
   0  -5  44   44.79    9.05
   0   5  45    4.57    5.31
   0  -5 -45   -2.08   11.87
   0  -5  45    6.48    7.36
   0  -5  46   13.39    7.75
   0   5  46    4.96    5.09
   0  -5 -46    6.66   13.03
   0  -5  47    7.15    7.48
   0   5  47    0.62    5.29
   0  -5 -47    3.42   11.62
   0   5  48  142.93   12.53
   0  -5  48  115.14   11.50
   0  -5 -48  116.77   20.87
   0   5  48  103.02    8.85
   0  -5  49    6.95    7.61
   0   5  49   19.13    8.68
   0   5  49   -2.56    5.98
   0   5  50  141.94   12.86
   0  -5  50  110.22   11.47
   0  -5  51    3.61    6.76
   0   5  51    6.42    8.36
   0   5  52   18.10    9.46
   0  -5  52   11.42    7.11
   0  -5  53    5.07    7.15
   0   5  53    8.28    8.73
   0   5  54   12.79    9.03
   0  -5  54    8.34    6.78
   0   5  55    3.28    8.98
   0  -5  55    1.40    6.74
   0  -5  56   16.45    6.94
   0   5  56   23.17    9.23
   0   5  57    0.65    8.48
   0   5  58   16.79    9.16
   0   5  59   -8.27    8.47
   0   5  60   36.58    9.51
   0   5  61   -1.86    8.18
   0   5  62   -2.02    8.03
   0   5  63   -5.27    8.00
   0   5  64   -5.33    7.90
   0   5  65  -15.67    8.07
   0   5  66   48.40    8.02
   0   5  67    9.64    6.42
   0   6  28  228.34    8.95
   0   6  29    1.01    3.77
   0   6  30   -3.24    4.16
   0   6  31   -2.53    4.26
   0   6  32    5.43    4.08
   0   6  33   -5.69    4.69
   0   6  34   35.92    5.33
   0   6  35    9.78    4.67
   0   6  36    9.28    4.97
   0   6  37    6.50    4.78
   0   6  38   16.26    5.03
   0  -6  39    6.70    6.96
   0   6  39   12.14    5.16
   0  -6  40  227.74   14.27
   0   6  40  237.59   10.64
   0   6  41    7.42    5.10
   0  -6  41    9.72    7.11
   0   6  42   16.94    5.69
   0  -6  42   16.33    7.42
   0  -6 -43    3.24   12.22
   0   6  43    4.31    5.28
   0  -6  43    6.45    7.39
   0   6  44  284.86   12.30
   0  -6  44  278.90   15.43
   0  -6 -44  249.55   28.18
   0  -6  45    7.34    7.30
   0  -6 -45    9.18   12.04
   0   6  45   -0.57    5.40
   0   6  46    0.18    5.29
   0  -6 -46   -1.17   11.43
   0   6  47   -3.78    5.91
   0   6  48   38.26    7.01
   0   6  49   13.45    8.57
   0   6  49   -3.05    5.90
   0   6  50   12.39    8.86
   0   6  50   -9.95    6.26
   0   6  51   10.85    8.94
   0   6  51   -3.07    5.93
   0   6  52  102.23   11.60
   0   6  52   72.95    8.26
   0   6  53   11.89    9.16
   0   6  54   10.83    8.57
   0   6  55    6.91    8.74
   0   6  56    6.17    8.73
   0   6  57   -0.22    8.08
   0   6  58   93.46   11.55
   0   6  59    1.34    8.05
   0   6  60   10.86    8.46
   0   6  61   -2.29    8.03
   0   6  62   -4.51    8.02
   0   6  63  -12.85    8.00
   0   6  64   -5.88    7.57
   0   6  65   -9.12    7.27
   0   6  66   -2.49    6.36
   0   7  25   -0.15    3.94
   0   7  26  179.25    8.12
   0   7  27    0.31    3.96
   0   7  28    2.72    3.98
   0   7  29   -4.18    4.30
   0   7  30   21.86    4.69
   0   7  31   -4.69    4.59
   0   7  32   22.84    4.89
   0   7  33    7.15    4.48
   0   7  34   11.42    5.12
   0   7  35    6.73    5.09
   0   7  36  156.03    9.08
   0   7  37    7.69    5.10
   0   7  38  191.43    9.99
   0   7  39    5.21    5.28
   0   7  40   32.29    6.32
   0   7  41    6.24    5.43
   0   7  42    9.00    6.00
   0   7  43   -0.22    5.59
   0   7  44   14.28    6.37
   0  -7 -44   20.18   14.29
   0   7  45    4.54    5.80
   0  -7 -45   -3.41   12.23
   0   7  46   71.16    8.38
   0   7  47    2.91    5.89
   0   7  48   32.77    7.24
   0   7  49   18.38    8.63
   0   7  49   -3.90    6.90
   0   7  50   62.97    8.31
   0   7  50   71.38   10.91
   0   7  51  -10.18    6.47
   0   7  51   18.58    8.89
   0   7  52   64.24    8.34
   0   7  52   97.84   11.78
   0   7  53  -10.96    6.64
   0   7  53    6.24    8.64
   0   7  54    5.31    8.12
   0   7  54  -13.69    6.81
   0   7  55    2.18    8.33
   0   7  56   12.22    8.74
   0   7  57   12.12    8.44
   0   7  58  198.91   14.06
   0   7  59   -3.45    8.06
   0   7  60   26.05    8.67
   0   7  61   -2.07    7.84
   0   7  62   39.64    8.55
   0   7  63  -14.62    7.73
   0   7  64   -6.12    7.03
   0   7  65  -11.49    6.89
   0   7  66    8.80    5.93
   0   8  22  543.39   13.22
   0   8  23   -1.51    4.18
   0   8  24   65.21    5.95
   0   8  25   -0.90    4.17
   0   8  26  143.38    7.98
   0   8  27   -1.98    4.61
   0   8  28   -1.37    4.69
   0   8  29   -5.66    5.04
   0   8  30   -0.39    4.64
   0   8  31    6.31    4.47
   0   8  32   86.57    7.50
   0   8  33   10.82    5.17
   0   8  34   31.81    6.05
   0   8  35    7.57    5.21
   0   8  36   80.97    7.69
   0   8  37   10.00    5.86
   0   8  38   14.07    6.00
   0   8  39    7.21    5.81
   0   8  40  529.79   16.25
   0   8  41   16.69    6.94
   0   8  42  486.86   16.46
   0   8  43    2.96    5.99
   0   8  44   29.08    7.28
   0   8  45   -2.54    6.10
   0   8  46   38.76    7.75
   0   8  47   -6.37    6.70
   0   8  48    0.89    6.95
   0   8  49   -8.53    7.09
   0   8  49   19.87    8.74
   0   8  50   85.63   11.01
   0   8  50   54.03    8.50
   0   8  51   -1.47    6.96
   0   8  51   15.80    9.09
   0   8  52  316.19   16.48
   0   8  52  289.87   14.65
   0   8  53   14.23    8.91
   0   8  53   -8.78    7.57
   0   8  54  230.95   14.84
   0   8  54  229.78   13.01
   0   8  55    8.98    8.19
   0   8  55   18.40    6.95
   0   8  56  100.51   11.12
   0   8  56  112.92    9.46
   0   8  57    0.93    8.07
   0   8  58    2.28    7.74
   0   8  59   -1.26    7.57
   0   8  60   11.65    7.40
   0   8  61   -5.24    7.32
   0   8  62   17.17    7.28
   0   8  63  -13.07    7.43
   0   8  64  -12.20    6.82
   0   9  19    1.60    4.12
   0   9  20  180.46    8.55
   0   9  21   -3.43    4.47
   0   9  22  126.69    7.60
   0   9  23   -3.43    4.62
   0   9  24   10.94    4.32
   0   9  25   -5.23    4.83
   0   9  26   41.02    5.77
   0   9  27   -2.89    4.27
   0   9  28   10.67    4.84
   0   9  29   13.11    5.37
   0   9  30   12.82    5.38
   0   9  31    9.32    5.17
   0   9  32   10.06    5.47
   0   9  33    7.39    5.72
   0   9  34  150.95    9.45
   0   9  35   12.25    6.07
   0   9  36  178.75   10.43
   0   9  37   11.12    6.53
   0   9  38   14.57    6.41
   0   9  39   11.51    6.46
   0   9  40   39.06    7.42
   0   9  41   13.50    6.90
   0   9  42  836.04   22.00
   0   9  43    5.30    6.84
   0   9  44   72.50    8.96
   0   9  45   -1.08    6.90
   0   9  46   -3.84    6.84
   0   9  47   -7.26    7.45
   0   9  48   43.67    9.39
   0   9  48   17.47    7.17
   0   9  49   26.05    8.53
   0   9  49   -5.67    7.53
   0   9  50  138.49   11.24
   0   9  50  152.98   12.74
   0   9  51   15.95    8.22
   0   9  51  -10.89    7.50
   0   9  52   45.04    8.39
   0   9  52   60.98    9.93
   0   9  53  -13.61    7.97
   0   9  53    7.40    8.22
   0   9  54   30.73    7.66
   0   9  54   26.02    8.22
   0   9  55    9.77    6.86
   0   9  55    3.39    7.60
   0   9  56   10.51    7.78
   0   9  56   15.61    6.65
   0   9  57    1.35    7.60
   0   9  57    8.46    5.99
   0   9  58   13.66    7.84
   0   9  59    0.31    7.05
   0   9  60   -6.40    7.29
   0   9  61   -5.13    7.01
   0   9  62   -0.74    6.59
   0   9  63  -11.73    6.66
   0  10  15   -2.23    4.60
   0  10  16  231.00    9.58
   0  10  17   -3.65    4.88
   0  10  18   11.12    4.59
   0  10  19   -7.28    5.13
   0  10  20   20.46    5.04
   0  10  21   -0.31    4.56
   0  10  22   93.90    7.39
   0  10  23   12.63    5.12
   0  10  24   35.81    6.15
   0  10  25   13.10    5.53
   0  10  26   14.47    5.44
   0  10  27    8.22    5.32
   0  10  28   31.12    6.12
   0  10  29   14.96    5.74
   0  10  30   46.89    6.68
   0  10  31    8.98    5.85
   0  10  32   14.70    5.90
   0  10  33   17.54    6.27
   0  10  34  241.31   11.67
   0  10  35   19.79    6.81
   0  10  36  335.65   13.66
   0  10  37   12.09    6.46
   0  10  38   42.54    7.61
   0  10  39   17.71    7.09
   0  10  40  617.44   18.87
   0  10  41   17.40    7.67
   0  10  42  206.26   12.74
   0  10  43   -1.47    6.91
   0  10  44   -1.70    6.74
   0  10  45    0.82    7.15
   0  10  46   -6.81    7.61
   0  10  47   -5.71    7.29
   0  10  47   19.65    7.85
   0  10  48   -7.09    8.24
   0  10  48   15.03    8.14
   0  10  49  -15.13    7.90
   0  10  49   13.37    7.55
   0  10  50  -10.00    8.05
   0  10  50    9.47    7.61
   0  10  51    6.15    7.58
   0  10  51  -13.78    8.24
   0  10  52   26.40    8.09
   0  10  52    4.70    7.10
   0  10  53   -3.10    6.43
   0  10  53    5.78    6.95
   0  10  54   25.25    8.05
   0  10  54   44.78    7.94
   0  10  55   17.35    6.70
   0  10  55    4.35    7.32
   0  10  56   25.13    6.94
   0  10  56   18.59    7.71
   0  10  57    0.84    6.74
   0  10  57    1.80    5.78
   0  10  58    9.93    5.61
   0  10  58    2.04    6.69
   0  10  59   -9.19    6.90
   0  10  60   -8.02    6.80
   0  10  61  -10.77    6.52
   0  11  10    9.67    4.51
   0  11  11    5.38    4.59
   0  11  12   10.19    4.79
   0  11  13    7.70    4.79
   0  11  14   11.54    5.04
   0  11  15    8.75    4.99
   0  11  16   19.68    5.46
   0  11  17    9.11    5.12
   0  11  18   32.34    5.98
   0  11  19   14.72    5.57
   0  11  20  181.28    9.83
   0  11  21   11.20    5.79
   0  11  22   66.37    7.18
   0  11  23   12.42    5.63
   0  11  24   10.53    5.82
   0  11  25   10.48    5.62
   0  11  26   26.07    6.43
   0  11  27   12.75    5.91
   0  11  28   18.07    6.29
   0  11  29   11.77    6.07
   0  11  30   67.28    8.06
   0  11  31    9.64    6.64
   0  11  32   32.48    7.05
   0  11  33    4.62    6.21
   0  11  34   18.55    6.80
   0  11  35    9.43    6.94
   0  11  36   93.92    9.45
   0  11  37    3.36    6.82
   0  11  38    3.45    6.94
   0  11  39   -0.57    6.99
   0  11  40  167.53   12.08
   0  11  41    7.06    7.34
   0  11  42   52.15    8.73
   0  11  43   -5.04    7.30
   0  11  44   38.93    8.55
   0  11  45   -5.62    8.02
   0  11  46    9.68    7.11
   0  11  46  -12.28    8.21
   0  11  47  -10.75    8.36
   0  11  47   11.84    7.42
   0  11  48   13.43    7.63
   0  11  48   22.98    7.89
   0  11  49    7.21    6.94
   0  11  49  -14.24    8.20
   0  11  50  -14.38    8.30
   0  11  50   13.93    7.48
   0  11  51  -12.04    8.50
   0  11  51    5.80    7.14
   0  11  52    6.12    6.65
   0  11  52    5.65    6.74
   0  11  53    1.16    6.56
   0  11  53   13.50    6.89
   0  11  54   25.74    7.08
   0  11  54    1.41    6.72
   0  11  55    1.19    6.55
   0  11  55   15.72    6.63
   0  11  56   41.96    7.36
   0  11  56   22.32    7.10
   0  11  57   -1.96    6.43
   0  11  57    9.00    6.11
   0  11  58    9.03    5.66
   0  11  58   -0.15    6.16
   0  11  59  -11.44    6.50
   0 -12   6   65.75    8.54
   0  12   7    4.55    4.12
   0  12   8    4.07    4.46
   0  12   9    9.10    4.95
   0  12  10  608.17   15.29
   0  12  11   17.27    5.99
   0  12  12   67.82    6.95
   0  12  13    8.65    5.29
   0  12  14  199.60   10.31
   0  12  15   11.14    5.56
   0  12  16   23.02    5.93
   0  12  17    5.34    5.27
   0  12  18   15.73    5.93
   0  12  19    9.93    5.69
   0  12  20   18.20    6.08
   0  12  21    8.36    5.67
   0  12  22   76.51    8.09
   0  12  23   19.90    6.65
   0  12  24  317.71   13.31
   0  12  25   18.47    6.97
   0  12  26   72.60    8.18
   0  12  27   11.19    6.63
   0  12  28   68.59    8.19
   0  12  29    9.44    6.84
   0  12  30   46.36    7.96
   0  12  31    5.07    6.51
   0  12  32   28.43    7.74
   0  12  33   -0.56    6.49
   0  12  34    8.39    6.91
   0  12  35    5.24    6.92
   0  12  36   27.61    8.08
   0  12  37   -0.11    7.25
   0  12  38   32.44    8.32
   0  12  39    2.13    7.54
   0  12  40    7.40    7.80
   0  12  41   -2.41    7.86
   0  12  42   30.62    8.32
   0  12  43   -8.34    8.00
   0  12  44   -7.47    7.83
   0  12  45  -15.19    8.29
   0  12  45   16.11    6.92
   0  12  46   -5.67    8.52
   0  12  46   16.18    7.27
   0  12  47    5.35    6.59
   0  12  48  -18.33    8.63
   0  12  48   10.12    6.56
   0  12  49  -16.23    8.45
   0  12  49    6.61    6.77
   0  12  50    6.02    6.49
   0  12  50  -13.74    7.98
   0  12  51    3.23    6.20
   0  12  51   19.35    7.35
   0  12  52   50.25    8.67
   0  12  52   26.18    6.96
   0  12  53    3.09    6.21
   0  12  53   14.90    7.19
   0  12  54   20.35    7.08
   0  12  54    3.48    6.17
   0  12  55   -3.56    6.23
   0  12  55   12.06    6.48
   0  12  56    8.22    6.02
   0  12  56   -3.46    6.02
   0  12  57   -5.32    5.75
   0  12  57    6.90    5.48
   0 -13   5    1.73    5.52
   0 -13   6   93.63    9.88
   0  13   8   -2.16    4.88
   0  13   9    1.12    5.06
   0  13  10  101.71    8.10
   0  13  11    6.23    5.44
   0  13  12   25.32    6.14
   0  13  13    2.49    5.62
   0  13  14  183.03   10.52
   0  13  15   14.28    6.46
   0  13  16  117.16    9.47
   0  13  17    9.08    6.27
   0  13  18    7.44    6.12
   0  13  19    8.27    6.41
   0  13  20   64.53    8.26
   0  13  21   17.11    7.28
   0  13  22  222.00   12.35
   0  13  23   11.78    6.85
   0  13  24   10.93    6.87
   0  13  25    8.28    7.03
   0  13  26   30.27    7.57
   0  13  27    4.03    6.82
   0  13  28   60.43    8.69
   0  13  29    1.51    6.79
   0  13  30  113.08   10.26
   0  13  31    1.77    7.24
   0  13  32   35.80    8.27
   0  13  33   -0.49    7.31
   0  13  34   18.71    7.93
   0  13  35    0.09    7.23
   0  13  36   29.45    8.21
   0  13  37   -4.42    7.83
   0  13  38   10.39    7.92
   0  13  39   -2.65    8.20
   0  13  40   31.69    8.67
   0  13  41   -8.76    8.55
   0  13  42   -0.07    8.34
   0  13  43   11.73    6.32
   0  13  43  -11.68    8.21
   0  13  44    7.23    6.20
   0  13  44  -16.46    8.45
   0  13  45    7.61    6.31
   0  13  45  -13.44    8.26
   0  13  46   19.07    6.38
   0  13  46   -9.35    8.71
   0  13  47    4.01    5.97
   0  13  47  -18.17    8.41
   0  13  48    9.33    6.08
   0  13  48  -15.90    8.23
   0  13  49    6.78    5.90
   0  13  49   22.17    7.69
   0  13  50   20.21    7.39
   0  13  50    4.06    5.80
   0  13  51   -1.97    5.66
   0  13  51    8.17    6.66
   0  13  52   -1.05    5.53
   0  13  52   12.75    6.91
   0  13  53    2.13    5.60
   0  13  53   13.82    6.70
   0  13  54   -2.69    5.53
   0  13  54    7.97    6.26
   0  13  55    8.34    5.94
   0  13  56   16.50    5.92
   0 -14   3    8.56    7.04
   0 -14   4  171.10   13.41
   0 -14   5    6.87    7.43
   0 -14   6  285.27   15.96
   0  14   9    3.25    5.63
   0  14  10    9.49    5.90
   0  14  11   -3.82    6.29
   0  14  12   -2.81    6.15
   0  14  13    0.32    6.31
   0  14  14   16.13    6.82
   0  14  15    1.06    6.65
   0  14  16   47.41    8.14
   0  14  17    1.99    6.78
   0  14  18  168.32   11.52
   0  14  19    6.83    7.17
   0  14  20   52.70    8.65
   0  14  21   -0.26    6.88
   0  14  22    5.79    7.20
   0  14  23    2.15    7.11
   0  14  24   12.62    7.72
   0  14  25    2.84    7.72
   0  14  26   56.51    9.20
   0  14  27    1.06    7.30
   0  14  28    0.30    7.58
   0  14  29   -0.11    7.21
   0  14  30   35.61    8.79
   0  14  31   -1.75    7.48
   0  14  32   83.76   10.03
   0  14  33   -3.57    7.98
   0  14  34   -6.40    7.61
   0  14  35   -4.95    8.16
   0  14  36   -4.09    8.58
   0  14  37  -12.96    8.70
   0  14  38    8.73    7.78
   0  14  39   -0.31    7.65
   0  14  40  130.01   11.57
   0  14  41  -15.29    8.32
   0  14  42  -15.21    8.45
   0  14  43  -18.19    8.86
   0  14  44   -6.92    8.47
   0  14  45  -14.30    8.91
   0  14  46    9.87    7.28
   0  14  47   23.29    7.68
   0  14  48   26.58    7.86
   0  14  49   16.37    6.99
   0  14  50   37.46    7.66
   0  14  51   11.43    6.60
   0  14  52   29.36    6.95
   0  14  53    4.12    5.69
   0  14  54    5.14    5.48
   0 -15   1    1.39    6.74
   0 -15   2   12.34    7.01
   0 -15   3    4.23    6.68
   0 -15   4  147.85   12.65
   0 -15   5    0.37    7.05
   0  15  11    2.59    7.02
   0  15  12   48.15    8.46
   0  15  13    0.31    7.55
   0  15  14    7.67    7.25
   0  15  15   -0.78    7.73
   0  15  16  120.72   11.49
   0  15  17    0.98    7.51
   0  15  18    9.15    7.99
   0  15  19   -3.49    8.13
   0  15  20   85.92   10.87
   0  15  21    0.40    8.16
   0  15  22   62.30   10.04
   0  15  23   -6.59    8.50
   0  15  24   -3.73    8.01
   0  15  25   -2.67    8.00
   0  15  26    7.33    7.96
   0  15  27   -3.40    8.32
   0  15  28   81.86   10.51
   0  15  29   -5.96    8.62
   0  15  30   12.86    8.07
   0  15  31   -6.24    8.39
   0  15  32   12.14    7.94
   0  15  33  -12.74    9.28
   0  15  34    2.66    7.86
   0  15  35  -16.44    9.01
   0  15  36  -10.03    9.14
   0  15  37  -12.43    8.91
   0  15  38  -20.22    8.69
   0  15  39  -20.53    8.62
   0  15  40  -14.17    8.37
   0  15  42  -21.11    8.40
   0  15  43    4.74    6.72
   0  15  44   22.19    7.66
   0  15  45   15.99    7.40
   0  15  46   24.73    7.52
   0  15  47   20.24    7.01
   0  15  48   31.90    7.34
   0  15  49   13.02    6.42
   0  15  50   49.56    7.59
   0  15  51   11.20    6.08
   0  15  52   19.54    6.07
   0 -16   0 2951.09   49.13
   0 -16   1  169.23   15.42
   0 -16  -1  517.69   25.05
   0 -16  -2  662.08   24.29
   0 -16   2  750.71   25.72
   0 -16   3   23.74    8.73
   0  16  13  -12.34    8.36
   0  16  14    0.95    8.80
   0  16  15   -9.20    8.57
   0  16  16   42.28    9.75
   0  16  17   -9.89    8.90
   0  16  18    1.81    8.36
   0  16  19   -4.06    9.01
   0  16  20   36.47    9.79
   0  16  21  -11.01    9.79
   0  16  22   10.91    8.84
   0  16  23  -13.96    9.77
   0  16  24   -7.70    9.23
   0  16  25  -12.46    9.05
   0  16  26   46.33    9.88
   0  16  27  -15.22    9.63
   0  16  28    1.55    9.04
   0  16  29  -15.85    9.21
   0  16  30  -18.53    9.76
   0  16  31  -23.06    9.47
   0  16  32  -16.12    9.51
   0  16  33  -23.94    9.23
   0  16  34  -14.18    9.39
   0  16  35  -22.91    9.19
   0  16  36   12.39    7.69
   0  16  37  -17.48    8.87
   0  16  38   48.76    9.32
   0  16  39   21.60    7.80
   0  16  40   92.98   10.24
   0  16  41   23.47    7.78
   0  16  42   43.37    8.18
   0  16  43   14.46    7.01
   0  16  44   22.62    7.08
   0  16  45   16.06    6.57
   0  16  46    8.24    6.14
   0  16  47   10.99    6.16
   0  16  48   10.54    5.93
   0  16  49    8.47    5.67
   0 -17   0   -2.22    7.06
   0 -17  -1    0.16    6.97
   0 -17   1    1.71    6.95
   0 -17  -2   50.46    9.11
   0 -17  -3    4.03    7.38
   0 -17  -4   -3.09    7.08
   0 -17  -5   -3.51    7.14
   0  17  16  -15.71    9.61
   0  17  18    7.53    9.51
   0  17  19  -16.33   10.27
   0  17  20  -12.64    9.71
   0  17  21  -22.97   10.05
   0  17  22   69.60   11.11
   0  17  23  -12.43    9.36
   0  17  24   65.40   10.67
   0  17  25  -21.50    9.88
   0  17  26  -21.81   10.23
   0  17  27  -20.83   10.31
   0  17  28   -5.39    9.47
   0  17  29  -17.86    9.36
   0  17  30  -15.75    8.92
   0  17  31    0.57    7.59
   0  17  32   25.41    8.43
   0  17  33   28.88    8.47
   0  17  34   35.85    8.91
   0  17  35   22.59    7.75
   0  17  36   44.87    8.37
   0  17  37   25.04    7.89
   0  17  38   19.66    7.45
   0  17  39   10.77    6.92
   0  17  40   20.99    7.07
   0  17  41   14.45    6.65
   0  17  42   13.84    6.44
   0  17  43   10.37    6.26
   0  17  44   10.59    6.10
   0  17  45    5.65    5.51
   0  17  46   24.60    6.13
   0 -18  -1    5.51    7.02
   0 -18  -2   -0.50    6.71
   0 -18  -3    7.62    6.93
   0 -18  -4  126.77   11.93
   0 -18  -5   11.37    8.14
   0 -18  -6   20.94    7.85
   0 -18  -7    3.28    6.50
   0 -18  -8   -0.65    6.79
   0 -18  -9    3.30    7.27
   0  18  19    8.14    8.73
   0  18  20    9.07    8.84
   0  18  21   13.28    8.57
   0  18  22   21.45    8.69
   0  18  23   26.34    8.97
   0  18  24   20.05    8.81
   0  18  25   17.21    8.50
   0  18  26   17.42    8.57
   0  18  27   16.63    8.68
   0  18  28   31.79    9.45
   0  18  29   14.55    8.27
   0  18  30   20.23    8.00
   0  18  31   12.19    8.06
   0  18  32   20.87    7.71
   0  18  33   12.16    7.45
   0  18  34   26.38    7.63
   0  18  35   12.50    6.99
   0  18  36   25.67    7.48
   0  18  37   12.81    6.64
   0  18  38    7.52    6.13
   0  18  39   10.03    6.09
   0  18  40   20.19    6.32
   0  18  41    0.12    5.34
   0  18  42    6.26    5.26
   0 -19  -4    7.27    6.41
   0 -19  -5   -3.03    6.28
   0 -19  -6    0.15    6.20
   0 -19  -7   -1.89    6.16
   0 -19  -8    8.20    6.81
   0 -19  -9   -1.66    6.43
   0 -19 -10    3.54    6.39
   0 -19 -11    1.76    6.46
   0 -19 -12   -3.75    6.63
   0 -19 -13   -2.47    6.75
   0 -19 -14   -0.57    6.77
   0 -19 -15    1.75    7.11
   0  19  23    4.91    7.88
   0  19  24    9.64    8.02
   0  19  25    4.90    7.93
   0  19  26    9.20    7.85
   0  19  27   12.61    7.95
   0  19  28   15.00    7.51
   0  19  29   13.68    7.75
   0  19  30   49.27    8.64
   0  19  31    8.90    6.74
   0  19  32    9.02    6.87
   0  19  33    3.01    6.13
   0  19  34   -0.70    6.17
   0  19  35    2.40    6.04
   0  19  36    3.42    5.70
   0  19  37    3.72    5.60
   0 -20  -7   -0.35    5.66
   0 -20  -8    4.37    5.98
   0 -20  -9    0.79    5.55
   0 -20 -10    8.93    6.03
   0 -20 -11   -2.94    5.85
   0 -20 -12   -1.50    6.11
   0 -20 -13    0.60    6.11
   0 -20 -14    0.65    6.24
   0 -20 -15    3.60    6.30
   0 -20 -16   51.58    8.60
   0 -20 -17   13.96    7.18
   0 -20 -18    8.63    6.80
   0 -20 -19   -1.92    6.45
   0 -20 -20   -3.45    6.83
   0 -20 -21   -1.41    6.42
   0 -20 -22   -5.04    6.76
   0 -20 -23    1.29    6.46
   0 -20 -24   18.31    7.48
   0 -20 -25    9.36    7.29
   0 -20 -26   35.26    8.29
   0 -20 -27   13.30    7.07
   0 -20 -28   15.73    7.08
   0 -20 -29   -2.66    6.22
   0 -20 -30    4.69    6.23
   0 -20 -31    3.76    6.15
   0 -20 -32    0.90    5.97
   0 -20 -33    1.39    5.68
   0 -21 -13    4.91    5.61
   0 -21 -14    1.99    5.37
   0 -21 -15   -0.83    5.48
   0 -21 -16    1.80    5.52
   0 -21 -17   -1.42    5.37
   0 -21 -18    8.10    5.81
   0 -21 -19    2.11    5.63
   0 -21 -20    7.74    5.76
   0 -21 -21    4.06    5.76
   0 -21 -22    5.69    5.66
   0 -21 -23   -0.94    5.38
   0 -21 -24    0.87    5.48
   0 -21 -25    3.90    5.58
  -1   0  -4   12.11    2.35
   1   0  -4   13.02    1.63
  -1   0   4   13.49    2.68
  -1   0   5    0.82    2.36
  -1   0  -5    0.73    2.21
   1   0  -5    0.50    1.20
  -1   0   6  233.92    8.17
   1   0  -6  233.87    5.38
  -1   0  -6  246.62    8.28
  -1   0  -7    6.39    3.48
   1   0  -7    3.82    1.83
  -1   0   8 4954.21   37.51
  -1   0   9    3.53    5.02
   1   0   9   13.83    2.33
  -1   0  10 4726.21   38.49
   1   0  10 3975.94   21.70
  -1   0  11    5.03    5.94
   1   0  11    8.86    3.24
  -1   0  12  542.33   15.24
   1   0  12  500.11    9.49
   1   0  13    3.80    3.80
  -1   0  13    2.68    6.71
  -1   0  14   17.59    6.86
   1   0  14   20.03    4.27
  -1   0  15    2.18    5.82
   1   0  15    0.68    3.76
  -1   0  16   32.87    7.24
   1   0  16   34.77    4.67
   1   0  17   -0.10    3.61
  -1   0  17    2.52    5.51
  -1   0  18   97.14    8.55
   1   0  18  105.19    6.61
  -1   0  19    4.31    5.22
   1   0  19    7.25    4.04
   1   0  20  107.84    7.04
  -1   0  20   89.26    8.84
  -1   0  21    6.73    5.86
   1   0  21    4.78    4.11
  -1   0 -22  394.76   21.26
   1   0  22  450.13   13.19
  -1   0  22  413.33   16.80
  -1   0  23    3.50    5.68
   1   0  23    3.02    4.16
  -1   0 -23    0.86    8.61
  -1   0 -24   27.17   10.53
   1   0  24   38.35    5.58
  -1   0  24   35.17    7.38
  -1   0 -25    0.37    9.72
  -1   0  25    2.51    6.11
   1   0  25    7.18    4.62
  -1   0  26  583.06   20.51
  -1   0 -26  598.12   28.03
  -1   0  27   27.34    8.75
  -1   0 -27   26.62   13.51
  -1   0 -28 6036.64   86.42
  -1   0  28 6252.67   67.27
  -1   0 -29   23.21   12.50
  -1   0  29   14.78    7.49
  -1   0  30  514.44   21.04
  -1   0 -30  455.11   26.48
  -1   0 -31   -0.53    9.12
  -1   0  31    1.08    6.23
  -1   0 -32    8.54    9.37
  -1   0 -33    5.54    9.74
  -1   0 -34  791.95   35.64
   1   0 -34  745.00   31.23
  -1   0 -35    7.78   10.12
  -1   0  35    8.36    5.42
   1   0 -35    1.49    8.07
  -1   0  36  205.03   10.85
  -1   0 -36  206.58   20.27
   1   0 -36  199.29   18.19
   1   0 -37   -2.52    8.17
  -1   0  37    4.93    5.43
  -1   0 -37    2.19    9.46
  -1   0  38  117.52    9.30
   1   0 -38  120.82   15.38
  -1   0 -38  119.06   16.81
  -1   0  39    8.04    5.79
  -1   0 -39    1.28    9.11
  -1   0 -40   59.41   13.90
  -1   0  40   73.64    8.47
  -1   0 -41   -3.38    9.94
  -1   0  41    5.05    6.25
  -1   0  42    7.63    6.50
  -1   0  43    5.09    6.66
   1   0  43    6.94    6.22
   1   0  44   33.39    7.36
  -1   0  44   22.77    7.40
   1   0  45    8.17    6.88
  -1   0  45    5.60    7.14
   1   0  46   31.27    7.72
  -1   0  46   20.97    7.88
  -1   0  47    2.97    7.56
   1   0  47    8.23    7.19
  -1   0  48    3.79    7.59
   1   0  48   13.34    7.71
   1   0  49    5.22    7.36
  -1   0  49    3.10    8.04
   1   0  50   71.46    9.80
  -1   0  50   68.94   10.85
   1   0  51    1.92    7.09
  -1   0  51   -2.75    8.23
  -1   0  52   12.00    8.66
   1   0  52   12.18    7.82
   1   0  53   -0.41    7.69
  -1   0  53   -4.86    8.84
  -1   0  54   11.58    8.51
   1   0  54   21.46    8.53
  -1   0  55   -6.53    9.48
   1   0  55   -1.32    8.14
   1   0  56   47.00    9.81
  -1   0  56   42.39   10.01
   1   0  57   -0.69    8.04
  -1   0  57   -5.08    9.48
   1   0  58    7.73    8.28
  -1   0  58   -2.14    8.90
   1   0  59   -6.99    8.32
  -1   0  59   -9.47    9.58
  -1   0  60    5.39    8.07
   1   0  60   -7.34    8.47
   1   0  61   -7.58    8.61
  -1   0  61   12.18    8.40
  -1   0  62   27.83    8.84
   1   0  62    2.36    8.15
  -1   0  63   10.99    8.02
   1   0  63   12.26    8.28
   1   0  64    8.57    7.66
  -1   0  64    7.75    7.77
  -1   0  65    5.43    7.25
   1   0  65    7.66    7.35
   1   0  66   63.37    9.05
  -1   0  66   58.47    9.12
  -1   0  67   -1.84    6.28
   1   0  67    4.54    6.63
  -1   0  68   36.64    7.51
   1  -1  -1   90.90    3.74
  -1   1  -1  102.42    4.09
  -1  -1   1   92.44    2.80
  -1   1  -2  138.41    4.77
   1  -1  -2  129.97    4.37
   1  -1  -3 1422.53   14.27
  -1   1  -3 1404.64   15.32
   1   1  -4  486.01    6.70
   1  -1  -4  472.26    8.22
  -1   1  -4  476.49    9.57
   1   1  -5    3.90    1.11
  -1  -1   5    7.51    2.48
  -1   1  -5    4.03    2.36
   1  -1  -5    4.87    1.71
  -1  -1   6    6.43    2.90
   1  -1  -6    8.22    1.94
  -1   1  -6    8.03    2.68
   1   1  -6    9.27    1.33
  -1  -1   7  106.52    6.13
  -1   1  -7   94.74    5.54
   1   1  -7  107.96    3.15
  -1   1  -8  708.75   14.09
  -1  -1   8  682.12   14.95
  -1   1  -9   17.54    4.67
  -1  -1   9   19.42    4.86
  -1   1 -10   91.34    7.22
  -1  -1  10   77.61    7.67
  -1  -1  11    5.79    6.17
  -1   1 -11    2.15    5.57
  -1   1 -12  296.37   13.16
  -1  -1  12  264.02   12.19
  -1   1 -13   14.88    7.72
  -1  -1  13   11.83    6.92
  -1  -1  14  445.23   15.44
  -1   1 -14  441.66   16.85
  -1   1 -15   58.28    9.56
  -1  -1  15   59.74    8.05
  -1  -1  16   40.13    7.49
  -1   1 -16   37.66    8.95
   1   1  17  812.19   15.61
  -1   1  17  761.40   20.12
  -1   1 -17  775.53   23.75
  -1   1  18   20.59    6.01
  -1   1 -18   23.50    8.35
   1   1  18   22.96    4.28
  -1  -1  18   28.36    6.88
  -1   1  19  142.50   10.04
  -1  -1  19  176.69   11.43
  -1   1 -19  154.61   13.13
   1   1  19  161.41    8.07
   1   1  20  146.79    8.04
  -1  -1  20  149.87   11.17
  -1   1 -20  133.01   12.85
  -1   1  20  136.55    9.78
  -1   1  21    5.68    5.29
  -1   1 -21    8.44    7.90
   1   1  21    7.45    4.09
  -1  -1  21    7.47    6.28
  -1   1  22  100.99    9.03
  -1  -1  22  122.31   10.80
  -1   1 -22   98.77   12.68
   1   1  22  118.45    7.79
  -1   1  23   90.54    9.11
  -1  -1  23  110.89   10.67
  -1   1 -23   96.23   12.70
   1   1  23  108.75    7.91
  -1   1 -24  135.35   14.99
   1   1  24  159.17    9.23
  -1   1  24  141.00   10.76
  -1  -1  24  158.53   12.21
  -1   1 -25   49.80   11.60
  -1  -1  25   48.54    8.53
  -1   1  25   44.13    7.74
   1   1  25   49.37    6.46
  -1   1 -26  228.47   18.42
  -1  -1  26  250.27   14.61
  -1   1  26  204.55   13.45
  -1   1  27   79.04    9.53
  -1  -1  27   97.40   10.72
  -1   1 -27   84.54   14.00
  -1   1  28  201.77   13.70
  -1   1 -28  208.41   18.56
  -1  -1  28  218.01   14.56
   1   1 -29   13.85    8.37
  -1  -1 -29   12.29    9.84
  -1   1  29   18.32    6.93
  -1  -1  29   22.13    7.55
  -1   1 -29   17.12   10.50
  -1  -1 -30   66.82   13.60
  -1   1 -30   81.66   14.03
   1   1 -30   75.81   11.96
  -1   1  30   84.40   10.08
  -1  -1  30  100.97   10.56
  -1   1 -31   48.88   12.08
  -1   1  31   51.14    8.48
  -1  -1  31   55.28    8.82
   1   1 -31   48.24   10.68
  -1  -1 -31   51.50   13.24
   1   1 -32   17.03    8.88
  -1  -1 -32   16.79   10.13
  -1   1 -32   15.69   10.29
  -1  -1  33  101.50    8.31
  -1   1 -33  111.24   15.32
   1   1 -33  102.01   13.35
  -1  -1 -33  101.10   15.45
  -1   1 -34   58.68   12.82
  -1  -1  34   60.45    7.50
   1   1 -34   57.67   11.41
  -1  -1 -34   57.78   13.51
   1   1 -35  193.24   17.11
  -1  -1 -35  181.99   19.64
  -1  -1  35  184.20   10.62
  -1   1 -35  189.50   18.88
  -1  -1 -36   14.64   10.56
  -1  -1  36   13.29    6.02
  -1   1 -36    8.02    9.39
  -1  -1 -37   21.20   10.91
  -1   1 -37   17.01   10.15
  -1  -1  37   29.25    6.72
   1  -1 -37   22.62   10.20
   1  -1 -38   -2.98    8.76
  -1   1 -38    2.37    8.91
  -1  -1 -38    3.38    9.03
  -1   1  38   11.19    6.02
  -1  -1  38    4.78    5.89
   1  -1  39   23.38    6.02
  -1   1  39   23.65    6.69
  -1  -1 -39   13.14   10.64
   1  -1 -39   20.64   10.03
  -1  -1  39   15.09    6.33
  -1  -1 -40   14.49   10.13
   1  -1  40   28.02    6.39
  -1  -1  40   26.45    7.02
  -1   1  40   24.54    6.69
   1  -1 -40   15.25    9.79
   1  -1 -41   10.87    8.88
  -1  -1 -41   18.11   11.71
  -1  -1  41   14.90    6.62
  -1   1  41   18.11    6.70
   1  -1  41   19.06    6.24
  -1   1  42    5.40    6.32
  -1  -1 -42    1.15    8.90
  -1  -1  42    4.51    6.55
   1  -1  42    6.39    6.00
   1  -1  43   47.54    7.67
  -1  -1 -43   35.69   12.96
  -1   1  43   50.58    8.18
  -1  -1  43   41.12    8.27
  -1  -1 -44    7.51   10.82
  -1  -1  44    4.44    6.99
  -1   1  44   17.22    7.35
   1  -1  44   10.97    6.37
   1  -1  45    1.86    6.26
  -1  -1  45    4.47    7.22
   1   1  45   18.92    7.20
  -1   1  45    2.33    6.77
   1   1  46   10.28    7.11
   1  -1  46   14.01    7.15
  -1  -1  46    2.71    7.15
  -1   1  46    8.78    7.61
  -1  -1  47    5.66    7.74
  -1   1  47    9.45    7.71
   1  -1  47   14.32    7.21
   1   1  47   14.71    7.23
  -1  -1  48   -3.33    7.87
   1  -1  48    2.28    7.12
   1   1  48    7.58    7.57
  -1   1  48    5.43    7.65
  -1   1  49    1.50    7.85
  -1  -1  49   -5.49    8.18
   1  -1  49    4.72    7.06
   1   1  49   11.74    7.63
   1   1  50    5.39    7.95
   1  -1  50    0.77    7.25
  -1  -1  50   -4.16    8.16
  -1   1  50    3.01    8.14
  -1  -1  51   -1.45    8.53
  -1   1  51    2.40    7.96
   1   1  51   11.42    7.94
   1  -1  51   -1.74    7.24
  -1   1  52   26.56    9.41
  -1  -1  52   21.42    8.96
   1   1  52   27.22    8.88
   1  -1  52   28.89    8.87
   1  -1  53   23.92    8.38
   1   1  53   33.02    9.12
  -1  -1  53   10.10    8.39
  -1   1  53   26.41    9.15
  -1  -1  54   81.40   11.40
   1  -1  54   87.47   11.16
  -1   1  54   92.63   11.83
   1   1  54  100.31   11.50
  -1   1  55    4.82    8.76
   1   1  55   11.61    8.61
  -1  -1  55   -2.68    8.78
   1  -1  55    7.62    7.90
   1   1  56   -4.47    8.34
  -1   1  56   -4.72    8.89
  -1  -1  56   -9.50    9.54
   1  -1  56   -4.50    8.77
   1   1  57    2.48    8.32
   1  -1  57    2.65    8.14
  -1   1  57    3.19    8.58
  -1  -1  57   -2.08    8.68
  -1   1  58   -9.78    9.56
   1  -1  58   -6.91    8.29
  -1  -1  58    9.62    8.08
   1   1  58    1.66    8.61
  -1   1  59   -9.68    9.11
  -1  -1  59   13.42    8.35
   1   1  59   -5.35    8.61
   1  -1  59   -2.87    8.47
   1  -1  60  -10.84    9.02
  -1  -1  60    9.39    8.43
   1   1  60   -6.96    8.67
  -1   1  60  -14.09    9.37
   1  -1  61   -1.21    7.49
  -1   1  61   -7.05    8.65
   1   1  61   -9.44    8.88
  -1  -1  61    9.73    7.88
  -1  -1  62   45.10    9.31
   1   1  62   27.22    8.92
  -1   1  62   52.34    9.90
   1  -1  62   59.94    9.85
   1   1  63   -5.36    8.66
   1  -1  63   13.92    7.89
  -1   1  63    8.62    7.81
  -1  -1  63    4.98    7.41
  -1   1  64   15.99    7.95
   1  -1  64   15.19    7.58
   1   1  64    1.10    7.40
  -1  -1  64   11.69    7.55
   1   1  65    2.49    7.21
  -1   1  65    6.19    7.24
  -1  -1  65    0.81    6.71
   1  -1  65    6.31    7.11
  -1   1  66    6.06    7.27
  -1  -1  66   -2.75    6.66
   1   1  66    7.50    7.00
   1  -1  66    1.61    6.32
  -1   1  67   12.31    7.06
   1   1  67   11.51    6.88
   1  -1  67    9.17    6.54
  -1  -1  67    3.98    6.35
   1   1  68    6.54    6.34
  -1   1  68    1.91    6.14
  -1  -1  68   -4.56    6.49
   1  -2   0   -0.50    1.59
   1  -2  -1   39.25    3.06
   1  -2   1   36.70    3.02
   1  -2   2   20.64    2.56
   1  -2  -2   19.45    2.54
  -1   2  -3  627.99   10.92
   1  -2  -3  581.80    9.81
  -1   2  -4   22.45    3.07
   1  -2  -4   24.39    2.77
  -1   2  -5   58.22    4.40
   1  -2  -5   61.33    3.93
  -1   2  -6   69.01    4.84
  -1  -2   6   71.69    5.23
  -1  -2   7  188.49    7.76
  -1   2  -7  194.30    7.53
  -1   2  -8   16.94    4.37
  -1  -2   8   17.89    4.71
   1   2  -9  238.08    5.69
  -1  -2   9  262.35   10.44
  -1   2  -9  261.94    9.78
  -1  -2  10 1229.47   20.43
   1   2 -10 1175.32   13.84
  -1   2 -11   56.77    6.93
  -1  -2  11   39.13    7.24
  -1   2 -12   34.44    6.58
  -1  -2  12   32.79    6.69
  -1  -2  13   14.73    6.66
  -1   2 -13   18.22    6.48
  -1  -2  14   68.44    7.49
  -1   2 -14   59.02    7.75
  -1  -2  15    3.78    5.22
  -1   2 -15    0.45    5.87
  -1   2 -16    3.31    5.95
  -1  -2  16    2.38    5.00
  -1  -2  17  177.34   10.71
  -1   2 -17  187.65   11.93
  -1  -2  18    3.42    5.76
  -1   2 -18    0.74    5.94
  -1  -2  19   21.13    6.44
  -1   2 -19   21.65    7.27
   1   2 -19   27.74    6.43
  -1   2 -20   32.43    8.30
   1   2 -20   33.26    7.14
  -1  -2  20   35.14    7.46
   1   2 -21  434.77   17.69
  -1  -2  21  437.94   17.34
   1   2  22  268.19   11.42
   1   2 -22  333.00   16.18
  -1   2 -22  242.36   16.10
  -1  -2  22  352.03   15.93
  -1  -2  23  125.88   10.92
   1   2  23  100.81    7.97
   1   2 -23  124.25   11.32
  -1   2  23   95.89    9.97
  -1   2 -23  101.90   12.37
  -1   2 -24  106.04   13.05
  -1   2  24  102.67   10.34
   1   2  24  106.35    8.03
   1   2 -24  121.05   11.70
  -1  -2  24  128.80   11.40
  -1  -2  25    4.35    6.86
   1   2  25    2.14    4.62
   1   2 -25   -1.51    7.11
  -1   2 -25    4.90    8.92
  -1   2  25    2.13    5.57
  -1   2 -26   66.12   12.26
   1   2  26   64.53    7.33
   1   2 -26   65.80   10.67
  -1   2  26   54.81    8.72
  -1  -2  26   76.81   10.37
  -1   2 -27  207.83   18.28
   1   2 -27  211.10   15.94
  -1   2  27  194.35   13.42
   1   2 -28 4132.90   61.56
  -1   2 -28 3963.72   68.23
  -1   2 -29   28.73   11.06
  -1  -2  29   35.75    8.90
  -1   2  29   21.95    7.37
   1   2 -29   35.09   10.10
   1   2 -30    4.03    7.69
  -1   2  30    8.01    6.59
  -1   2 -30    5.44    9.23
  -1   2 -31  260.66   20.62
   1   2 -31  263.52   17.95
  -1   2  31  242.32   15.40
  -1   2 -32   21.44   10.55
  -1  -2 -33    5.40    9.89
  -1  -2  33   13.22    5.68
  -1   2 -33   16.69   10.31
  -1  -2 -34  127.45   17.55
  -1   2 -34  158.54   17.49
  -1  -2  34  141.91    9.77
  -1  -2  35    5.24    5.86
   1  -2  35   13.59    5.40
  -1  -2 -35    7.31    9.40
  -1   2 -35    3.95    9.17
  -1  -2  36   20.39    6.47
   1  -2  36   16.64    5.46
  -1  -2 -36   11.08   11.00
  -1  -2  37   33.92    7.09
   1  -2  37   35.88    6.26
  -1  -2 -37   36.01   11.73
   1  -2  38   60.72    7.28
  -1  -2 -38   54.14   13.57
  -1  -2  38   55.23    8.08
   1  -2  39  307.26   13.04
  -1  -2  39  295.04   14.40
  -1  -2 -39  309.61   25.81
  -1  -2  40   98.16    9.84
   1  -2  40  100.90    8.90
  -1  -2 -40  101.56   16.82
   1  -2 -40   98.12   16.00
  -1  -2  41   88.06    9.59
  -1   2  41   87.97    9.04
   1  -2  41   79.75    8.45
   1  -2 -41   75.62   14.53
  -1  -2 -41   84.56   16.06
   1  -2 -42   13.74   10.62
  -1  -2 -42   10.85   10.89
  -1   2  42   10.53    6.52
   1  -2  42   11.83    6.06
  -1  -2  42    8.95    6.74
   1  -2  43   39.13    7.37
   1  -2 -43   34.16   11.89
  -1   2  43   44.19    8.08
  -1  -2 -43   39.09   13.32
  -1  -2  43   37.43    8.17
  -1   2  44   15.81    7.15
  -1  -2  44    7.52    7.21
  -1  -2 -44   12.26   11.59
   1  -2  44    9.97    6.37
  -1  -2  45   25.65    8.29
   1  -2  45   24.85    7.35
  -1  -2 -45   19.74   11.53
  -1   2  45   32.70    8.30
  -1  -2 -46   11.14   11.66
   1  -2  46   19.17    7.45
  -1   2  46   24.73    8.06
  -1  -2  46   17.00    8.10
  -1  -2  47   -5.75    8.22
   1  -2  47    1.17    6.77
   1   2  47   11.76    7.55
  -1   2  47    6.13    7.69
   1   2  48   39.33    8.80
  -1   2  48   32.31    9.03
   1  -2  48   23.11    7.76
  -1  -2  48   20.55    8.36
   1  -2  49   30.41    8.32
  -1  -2  49   21.17    8.83
   1   2  49   34.67    8.84
  -1   2  49   31.01    9.00
  -1  -2  50   -1.99    8.26
   1   2  50   23.46    8.49
   1  -2  50   10.44    7.43
  -1   2  50    7.69    8.28
  -1  -2  51   47.79    9.73
  -1   2  51   56.40   10.41
   1  -2  51   47.88    8.97
   1   2  51   65.58   10.22
   1  -2  52   -1.58    7.75
  -1  -2  52   -9.31    8.88
  -1   2  52   -1.93    8.30
   1   2  52    6.91    7.97
   1  -2  53   -7.72    7.92
  -1  -2  53  -12.63    8.98
   1   2  53    5.92    8.57
  -1   2  53    6.07    8.84
   1  -2  54   11.43    8.12
   1   2  54   16.33    8.66
  -1  -2  54    6.97    8.49
  -1   2  54   16.54    8.99
  -1   2  55   24.13    9.68
   1   2  55   30.08    9.06
   1  -2  55   16.16    7.97
  -1  -2  55   10.35    8.43
   1  -2  56   19.04    8.32
   1   2  56   33.69    9.88
  -1  -2  56   35.36    9.45
  -1   2  56   22.98    9.42
  -1  -2  57   11.81    8.41
   1   2  57    7.86    8.46
  -1   2  57    0.07    9.16
   1  -2  57   -8.55    8.49
   1  -2  58  -12.17    8.27
  -1  -2  58   10.97    7.99
  -1   2  58   -6.43    9.07
   1   2  58   -3.22    8.45
   1   2  59   -4.90    8.52
  -1  -2  59    8.10    7.86
   1  -2  59    7.41    7.48
  -1   2  59   -3.85    9.35
   1  -2  60   25.30    8.58
  -1   2  60    5.16    8.82
   1   2  60   14.02    8.66
  -1  -2  60   22.81    8.49
  -1  -2  61    8.47    7.48
   1  -2  61    7.39    7.50
  -1   2  61  -14.19    9.29
   1   2  61  -10.83    8.83
   1   2  62  -10.67    8.84
  -1   2  62  -10.79    9.05
   1  -2  62    6.56    7.27
  -1  -2  62    1.60    7.06
   1  -2  63   40.43    8.33
   1   2  63   34.56    9.11
  -1   2  63   51.91   10.03
  -1  -2  63   42.96    8.89
  -1   2  64   26.23    8.71
  -1  -2  64   14.33    7.32
   1   2  64    2.17    8.27
   1  -2  64   15.58    7.47
   1   2  65   -8.92    7.68
  -1   2  65    9.99    7.56
   1  -2  65    2.02    6.24
  -1  -2  65    1.27    6.59
   1  -2  66   -2.37    6.24
   1   2  66    3.55    6.98
  -1  -2  66    2.51    6.35
  -1   2  66    6.27    7.32
   1   2  67   11.87    6.88
  -1  -2  67    1.49    6.19
  -1   2  67    4.32    6.61
   1   2  68   51.39    7.99
  -1   2  68   53.92    8.01
   1  -3   0  431.44    9.03
   1  -3  -1   27.49    3.33
   1  -3   1   25.34    3.22
   1  -3  -2  291.24    7.76
   1  -3   2  261.83    7.01
   1  -3  -3  165.55    6.23
   1  -3   3  154.35    5.63
   1  -3   4   18.42    3.02
   1  -3   5    5.48    2.80
  -1   3  -5    6.67    3.60
  -1   3  -6  191.36    7.72
   1  -3   6  185.20    6.36
  -1   3  -7  887.18   15.43
  -1   3  -8   26.99    5.42
  -1   3  -9 9364.03   51.22
  -1   3 -10  546.14   13.88
  -1   3 -11 3700.41   33.31
   1   3 -11 2805.35   15.51
   1   3 -12   10.81    2.12
  -1   3 -12   16.58    5.28
  -1   3 -13   14.63    5.23
   1   3 -13   10.28    2.53
  -1   3 -14  454.88   14.32
   1   3 -14  432.51    9.43
   1   3 -15  365.05    9.54
  -1   3 -15  380.66   13.53
   1   3 -16    3.77    3.36
  -1   3 -16    5.02    5.10
  -1   3 -17  410.59   15.66
   1   3 -17  417.14   11.91
  -1   3 -18   17.68    6.10
   1   3 -18   17.82    4.54
   1   3 -19   58.23    6.28
  -1   3 -19   59.29    8.29
  -1   3 -20   47.38    8.09
   1   3 -20   45.12    6.19
   1   3 -21   37.34    6.43
  -1   3 -21   37.60    7.91
  -1   3 -22   89.71   10.49
   1   3 -22   79.55    8.19
   1   3 -23   29.30    6.82
  -1   3 -23   30.11    8.66
  -1   3 -24   21.27    8.66
   1   3 -24   17.16    6.77
   1   3 -25  248.32   14.30
  -1   3 -25  232.66   16.62
   1   3 -26    5.07    6.74
  -1   3 -26    5.12    8.31
   1   3 -27    8.38    7.06
  -1   3 -27    8.95    9.03
  -1   3  27    2.87    6.97
  -1   3 -28    4.42    8.95
  -1   3  28    1.51    6.84
  -1   3 -29  372.30   22.32
  -1   3  29  334.99   17.59
  -1   3  30   30.78    8.05
  -1   3 -30   31.43   10.46
  -1   3  31  100.47   11.27
  -1   3 -31   99.70   13.89
  -1  -3  33   75.12    8.22
  -1  -3  34   15.47    6.26
   1  -3  34   17.94    5.56
  -1  -3  35   78.51    8.79
  -1  -3 -35   90.55   15.47
  -1   3  35   79.84    5.90
   1  -3  35   83.38    7.81
   1   3  35   72.16    5.37
  -1  -3 -36   15.74   11.31
  -1   3  36   13.10    4.07
  -1  -3  36   11.87    6.19
   1  -3  36   12.11    5.57
   1   3  36    8.70    3.53
   1   3  37   62.91    5.20
   1  -3  37   69.54    7.64
  -1  -3 -37   78.46   15.05
  -1   3  37   67.59    5.78
  -1  -3  37   76.03    8.93
  -1   3  38    3.27    3.96
   1  -3  38    2.38    5.21
  -1  -3 -38    9.05   10.70
  -1  -3  38    1.26    6.25
   1   3  38   -2.04    3.91
  -1  -3 -39    2.72    9.31
  -1  -3  39   -0.89    6.21
  -1   3  39   -0.91    3.81
   1   3  39   -3.99    3.93
   1  -3  39    3.28    5.37
   1   3  40   26.69    4.54
   1  -3  40   18.57    6.44
  -1  -3  40   15.22    7.02
  -1   3  40   20.80    4.87
  -1  -3 -40   15.01   11.24
   1   3  41   82.47    6.22
  -1  -3  41   77.46    9.61
   1  -3  41   70.28    8.30
  -1  -3 -41   74.73   15.49
  -1  -3 -42   35.07   13.43
   1  -3  42   29.10    7.01
   1  -3 -42   23.01   11.52
  -1  -3  42   27.46    7.75
  -1  -3  43   10.24    7.32
  -1  -3 -43   12.01   10.87
  -1   3  43   21.37    7.26
   1  -3  43   10.89    6.46
   1  -3 -43   16.55   11.32
   1  -3  44    8.95    6.59
   1  -3 -44   17.38   11.99
  -1  -3 -44   14.60   12.51
  -1  -3  44   12.48    7.60
  -1   3  44   28.65    8.08
  -1  -3 -45   25.79   13.50
  -1  -3  45   14.80    7.82
   1  -3  45   23.19    7.49
   1  -3 -45   24.96   11.90
  -1   3  45   33.12    8.45
  -1  -3  46    4.75    7.59
  -1   3  46   22.72    8.17
  -1  -3 -46   16.79   12.04
   1  -3  46    9.10    7.21
   1  -3  47   30.82    8.05
  -1   3  47   48.46    9.28
  -1  -3  47   24.35    8.23
  -1  -3 -47   27.20   13.20
   1  -3  48    3.21    7.04
  -1   3  48   13.11    8.46
  -1  -3  48   -5.01    8.69
  -1  -3 -48    7.56   11.20
  -1  -3  49  -10.85    9.14
   1  -3  49   -3.01    7.22
  -1   3  49    6.08    8.07
   1   3  49   15.64    8.07
  -1   3  50    8.20    8.26
  -1  -3  50   -9.69    9.00
   1  -3  50   -1.41    7.61
   1   3  50   13.04    8.46
   1  -3  51   31.03    8.51
  -1  -3  51   26.39    8.54
  -1   3  51   52.42   10.21
   1   3  51   62.14   10.07
  -1  -3  52   -0.65    7.69
  -1   3  52    3.69    8.31
   1   3  52   14.75    8.49
   1  -3  52   -4.74    7.96
  -1  -3  53    9.53    8.32
  -1   3  53    4.23    9.04
   1  -3  53   -2.10    7.51
   1   3  53    3.87    8.15
   1  -3  54   -9.84    8.03
  -1   3  54    2.22    8.50
   1   3  54    8.83    8.51
  -1  -3  54    6.27    7.98
   1   3  55   10.71    8.50
   1  -3  55   -0.66    7.48
  -1  -3  55   17.76    8.03
  -1   3  55   12.27    9.44
  -1   3  56    7.04    8.93
   1   3  56    0.74    8.43
  -1  -3  56   11.50    8.38
   1  -3  56    3.15    7.11
  -1  -3  57    6.68    7.44
   1  -3  57    8.10    7.01
   1   3  57    6.53    8.39
  -1   3  57    0.94    9.46
   1  -3  58   12.59    7.52
  -1   3  58   -5.84    9.09
  -1  -3  58    3.72    7.51
   1   3  58    5.32    8.58
  -1  -3  59    4.02    7.19
   1   3  59   -6.08    8.71
   1  -3  59    8.03    7.03
  -1   3  59  -11.25    9.18
  -1   3  60    5.31    8.88
   1  -3  60   18.54    7.54
  -1  -3  60   17.11    7.81
   1   3  60   17.36    8.96
  -1  -3  61    2.10    7.16
   1  -3  61    6.92    6.87
  -1   3  61   -9.41    9.22
   1   3  61   -6.89    8.70
  -1  -3  62   15.96    7.30
  -1   3  62    5.52    8.17
   1   3  62    9.94    8.23
   1  -3  62   21.60    7.45
  -1   3  63  -20.78    9.25
   1  -3  63    4.20    6.69
   1   3  63  -11.75    8.78
  -1  -3  63   -0.48    6.36
  -1  -3  64   -2.89    6.35
   1   3  64   -6.82    8.09
  -1   3  64   10.92    7.87
  -1  -3  65   -1.94    6.55
   1   3  65   -4.79    8.01
  -1   3  65   17.09    7.77
   1   3  66    9.77    7.38
  -1  -3  66    9.33    6.43
  -1   3  67    7.53    6.76
   1   3  67   15.96    7.13
   1   3  68   17.77    6.80
  -1   3  68   15.13    6.59
   1  -4   0   10.68    3.92
   1  -4   1   52.54    4.77
   1  -4  -1   52.22    5.12
   1  -4   2  790.40   12.37
   1  -4   3  295.65    7.86
   1  -4   4   26.56    4.09
   1  -4   5 1321.38   15.23
   1  -4   6  623.24   10.40
   1  -4   7 2104.96   18.41
   1  -4   8  134.18    5.32
  -1   4  -9 1272.69   18.63
   1  -4   9 1240.69   14.49
  -1   4 -10  494.81   12.47
   1  -4  10  479.14    9.32
  -1   4 -11  250.76    9.51
  -1   4 -12  315.35   10.73
  -1   4 -13    5.39    4.24
  -1   4 -14  546.83   14.61
   1   4 -15  108.86    3.28
  -1   4 -15  208.17    9.94
  -1   4 -16    0.87    4.22
   1   4 -16    0.88    1.41
  -1   4 -17  218.72   10.69
   1   4 -17  176.90    5.80
  -1   4 -18    3.05    4.35
   1   4 -18    1.83    2.15
  -1   4 -19    3.98    4.95
   1   4 -19    2.57    2.51
   1   4 -20    0.49    2.86
  -1   4 -20    1.80    4.93
   1   4 -21    1.06    3.26
  -1   4 -21    5.02    5.67
  -1   4 -22   30.44    7.29
  -1   4 -23   30.88    7.60
  -1   4 -24   57.53    9.02
  -1   4 -25    4.53    6.73
  -1   4 -26   51.86    9.42
  -1   4 -27  163.22   13.52
  -1   4  30    0.03    7.21
  -1   4  31  488.40   23.67
  -1  -4  33    5.83    6.21
   1   4  33    7.77    3.63
  -1   4  33   11.10    3.96
   1   4  34   15.61    3.95
  -1  -4  34   18.44    6.61
   1  -4  34   17.11    5.64
  -1   4  34   23.63    4.63
   1   4  35   70.46    5.62
   1  -4  35   77.52    8.03
  -1  -4  35   75.88    8.91
  -1   4  35   75.34    6.12
   1  -4  36   61.23    7.40
  -1  -4  36   51.68    8.37
   1   4  36   52.04    5.23
  -1   4  36   55.42    5.82
   1   4  37  105.69    6.69
  -1  -4 -37  104.74   17.01
   1  -4  37  107.40    9.10
  -1  -4  37  108.92   10.31
  -1   4  37  104.24    7.00
   1  -4  38    4.80    5.80
   1   4  38   -0.08    4.11
  -1  -4 -38    3.21   10.94
  -1  -4  38   -0.19    6.93
  -1   4  38    7.48    4.33
   1  -4  39    7.67    6.00
   1   4  39    5.44    3.78
  -1   4  39   10.95    4.59
  -1  -4  39    6.26    6.81
  -1  -4 -39    9.97   10.39
   1   4  40   12.15    4.50
  -1  -4 -40    5.98   11.44
   1  -4  40    2.32    5.78
  -1  -4  40    1.23    6.97
  -1   4  40    3.99    4.35
   1   4  41    8.19    4.58
  -1  -4  41   -2.84    7.26
   1  -4  41   -2.28    6.21
  -1  -4 -41    7.72   10.46
  -1   4  41    3.72    4.66
   1   4  42   17.03    4.83
  -1  -4 -42   11.91   11.91
  -1  -4  42    0.47    7.27
  -1   4  42    6.81    4.73
   1  -4  42    2.49    6.07
   1  -4  43   13.90    7.14
   1   4  43   27.13    5.04
  -1  -4 -43   38.54   14.28
   1  -4 -43   23.55   12.09
  -1  -4  43   13.72    7.54
  -1   4  43   15.25    5.23
  -1   4  44   36.44    8.21
  -1  -4  44   21.22    8.40
  -1  -4 -44   28.99   13.45
   1  -4  44   15.73    7.23
  -1   4  44   20.08    5.65
   1  -4 -44   32.41   13.32
   1   4  44   34.00    5.32
  -1   4  45   49.79    9.32
  -1  -4 -45   37.92   14.52
  -1  -4  45   28.56    8.70
   1  -4  45   26.90    7.84
   1  -4 -45   40.40   14.28
   1   4  45   44.98    5.85
  -1  -4 -46   19.68   13.05
  -1  -4  46   20.24    8.16
   1  -4 -46   31.44   13.71
   1  -4  46   22.48    7.65
   1   4  46   31.39    5.76
  -1   4  46   47.25    9.16
   1  -4  47   -1.51    7.39
   1  -4 -47   -0.96   11.80
  -1  -4  47   -6.36    8.32
  -1  -4 -47    2.26   12.21
  -1   4  47   12.44    8.23
   1  -4  48   -6.38    7.57
  -1   4  48    9.77    8.39
  -1  -4 -48   16.05   12.82
  -1  -4  48    2.20    7.75
   1  -4  49    0.29    7.11
  -1  -4  49   12.87    8.23
  -1   4  49   24.80    8.95
  -1  -4  50    1.91    7.45
  -1   4  50    5.79    8.44
   1   4  50   19.58    8.70
   1  -4  50  -10.40    7.61
  -1  -4  51    3.05    7.32
   1   4  51    7.28    8.65
  -1   4  51    7.33    8.41
   1  -4  51   -7.57    7.97
   1  -4  52   13.42    7.78
  -1  -4  52   35.19    8.79
  -1   4  52   39.86   10.29
   1   4  52   50.01   10.10
   1   4  53   10.28    8.65
   1  -4  53   10.51    7.41
  -1  -4  53    7.71    7.51
  -1   4  53    6.97    8.88
   1   4  54   81.15   11.24
  -1  -4  54   58.22   10.03
   1  -4  54   60.23    9.69
  -1   4  54   81.62   11.85
   1  -4  55   44.90    8.75
  -1  -4  55   41.94    8.97
   1   4  55   47.03    9.90
  -1   4  55   46.53   10.52
   1   4  56   12.55    8.72
  -1   4  56   11.28    9.35
   1  -4  56    3.23    6.64
  -1  -4  56    7.31    7.34
   1  -4  57   48.37    8.74
   1   4  57   61.25   10.55
  -1  -4  57   52.11    9.29
  -1   4  57   55.69   10.82
   1  -4  58    4.34    6.64
  -1  -4  58    2.04    6.93
   1   4  58    5.05    8.85
  -1   4  58   -6.19    9.09
   1  -4  59    9.84    6.38
  -1  -4  59    5.95    6.84
   1   4  59   16.62    8.86
  -1   4  59    2.43    8.96
  -1   4  60   -3.18    8.83
  -1  -4  60    2.81    6.74
   1   4  60    3.56    8.15
  -1  -4  61   -1.38    6.64
  -1   4  61  -10.47    9.00
   1   4  61   -5.08    8.27
  -1   4  62  -14.61    9.06
  -1  -4  62   -4.95    6.73
   1   4  62   -6.58    8.11
   1   4  63   -7.69    8.26
  -1   4  63   -5.64    8.37
  -1  -4  63    0.30    6.48
  -1   4  64   -8.61    7.88
   1   4  64   -7.12    7.92
  -1  -4  64    0.07    6.24
  -1   4  65    9.45    7.50
   1   4  65   -4.18    7.36
  -1   4  66   10.37    6.98
   1   4  66   -6.41    7.46
   1   4  67   11.24    6.84
  -1   4  67    6.18    6.43
   1   4  68    9.21    6.13
  -1   4  68    6.15    6.38
   1  -5   5 1242.14   15.21
   1  -5   6   23.45    3.37
   1  -5   7 1084.63   13.06
   1  -5   8   80.24    4.01
   1  -5   9 1804.41   15.73
   1  -5  10  106.56    4.13
   1  -5  11 2602.49   17.36
   1  -5  12   85.37    3.31
   1  -5  13 1324.51   11.46
  -1   5 -13 1624.39   22.12
  -1   5 -14   11.40    4.01
   1  -5  14    5.12    1.22
  -1   5 -15  108.68    6.95
   1  -5  15   70.01    2.68
  -1   5 -16  234.76   10.00
   1  -5  16  128.64    3.54
  -1   5 -17  100.95    7.47
   1  -5  17   50.66    2.51
  -1   5 -18   72.71    6.91
   1  -5  18   37.09    2.44
  -1   5 -19  694.26   18.05
  -1   5 -20   32.50    6.16
  -1   5 -21  988.17   22.57
  -1   5 -22  345.87   14.36
  -1   5 -23  203.18   11.75
   1   5  30    2.17    3.37
  -1   5  30    9.48    4.27
  -1   5  31   15.08    4.46
   1   5  31   12.39    3.90
  -1  -5  32   13.79    6.36
   1   5  32   19.20    4.07
  -1   5  32   30.98    4.97
  -1  -5  33   44.73    7.99
  -1   5  33   61.12    5.98
   1   5  33   61.03    5.42
  -1   5  34    8.36    4.31
  -1  -5  34   -0.30    6.51
   1   5  34    0.89    3.71
  -1   5  35    6.47    4.22
  -1  -5  35  -10.39    7.40
   1  -5  35   -1.65    5.73
   1   5  35   -2.77    4.04
  -1  -5  36   11.66    6.87
  -1   5  36   23.91    5.06
   1   5  36   18.60    4.42
   1  -5  36   17.44    6.45
  -1   5  37    9.24    4.72
   1  -5  37    3.45    6.00
  -1  -5  37   -1.98    7.25
   1   5  37    7.74    4.11
  -1   5  38    4.13    4.36
   1   5  38   -7.03    4.64
  -1  -5  38   -5.40    7.69
   1  -5  38    0.28    6.06
   1  -5  39   -2.11    6.12
   1   5  39   -4.32    4.38
  -1   5  39    3.97    4.49
  -1  -5 -39    0.48   10.73
  -1  -5  39  -11.44    8.17
   1  -5  40   -2.98    6.58
  -1  -5 -40   -1.47   10.85
  -1  -5  40   -6.38    7.49
   1   5  40   13.64    4.84
  -1   5  40    3.97    4.82
  -1   5  41   30.64    5.79
  -1  -5  41   28.88    8.17
   1   5  41   37.94    5.78
   1  -5  41   17.88    7.17
  -1  -5 -41   21.73   12.73
   1  -5  42    2.42    6.98
   1   5  42   19.88    5.44
  -1  -5 -42   16.75   12.80
  -1  -5  42   14.40    7.97
  -1   5  42   10.06    5.41
   1  -5  43    1.28    7.16
   1   5  43   20.20    5.21
  -1  -5 -43    8.26   11.38
  -1   5  43    8.47    5.23
  -1  -5  43   12.13    7.90
  -1   5  44   17.88    5.97
   1   5  44   28.51    5.57
  -1  -5  44   19.65    8.56
   1  -5  44    9.65    7.01
  -1  -5 -44   23.37   13.32
  -1  -5  45    6.70    7.76
  -1   5  45   15.49    8.31
   1   5  45    6.64    5.18
  -1  -5 -45    4.80   11.25
   1  -5  45   -7.56    7.92
   1  -5 -45   -1.09   11.80
  -1   5  45   -7.53    5.84
  -1  -5  46    1.38    7.50
   1  -5  46   -8.54    7.76
  -1  -5 -46    1.88   12.32
  -1   5  46   -3.77    5.74
   1  -5 -46   -0.25   12.48
   1   5  46    6.43    5.24
  -1   5  46   11.91    8.27
   1   5  47   20.71    5.80
   1  -5  47    6.85    7.16
  -1   5  47   14.37    6.21
  -1   5  47   26.51    8.72
   1  -5 -47   30.46   15.65
  -1  -5 -47   15.55   13.06
  -1  -5  47   17.58    7.98
   1  -5  48   39.10    8.51
  -1  -5  48   41.43    8.96
  -1   5  48   53.84   10.12
  -1   5  48   27.21    6.62
   1   5  48   43.10    6.53
  -1  -5  49   39.16    8.84
   1  -5  49   38.78    8.18
  -1   5  49   51.78    9.92
   1   5  49   39.59    6.44
   1  -5  50   43.83    8.49
  -1  -5  50   38.28    8.76
  -1   5  50   48.20   10.23
   1  -5  51   48.39    8.73
  -1  -5  51   40.21    9.06
  -1   5  51   63.57   10.64
   1   5  51   65.15   10.78
  -1  -5  52  158.87   13.00
   1   5  52  191.24   14.11
  -1   5  52  188.13   14.42
   1   5  53   14.17    9.17
  -1   5  53    2.43    8.34
  -1  -5  53    2.93    6.93
   1   5  54   70.47   11.04
  -1   5  54   61.39   11.01
  -1  -5  54   51.76    9.03
  -1   5  55    7.44    8.76
   1   5  55    9.64    8.61
  -1  -5  55    5.60    7.30
  -1  -5  56   25.63    7.59
   1   5  56   31.48    9.26
  -1   5  56   29.66   10.00
  -1   5  57    1.77    8.78
   1   5  57   12.84    8.84
  -1  -5  57   -0.80    6.77
   1   5  58   50.14    9.96
  -1  -5  58   39.06    7.89
  -1   5  58   39.53   10.04
  -1  -5  59    2.35    6.47
   1   5  59   -2.88    7.88
  -1   5  59   -0.84    8.99
  -1  -5  60    1.95    6.41
   1   5  60    0.56    7.93
  -1   5  60   -1.59    9.01
  -1   5  61   -9.37    8.70
   1   5  61   -3.71    7.86
   1   5  62    8.14    7.81
  -1   5  62    2.85    8.13
  -1   5  63  -12.72    8.56
   1   5  63    0.69    7.60
  -1   5  64   -8.85    8.13
   1   5  64   -6.91    7.52
   1   5  65   -3.45    7.45
  -1   5  65   17.13    7.63
  -1   5  66   18.52    7.08
   1   5  66    2.04    6.79
   1   5  67   -2.37    5.89
  -1   5  67    6.68    6.35
  -1   6  28   11.13    4.69
   1   6  28    4.00    3.52
  -1   6  29   94.16    6.88
   1   6  29   82.72    5.87
   1   6  30  132.80    7.02
  -1   6  30  142.27    7.87
   1   6  31   20.48    4.37
  -1   6  31   30.26    5.36
  -1   6  32   24.03    5.17
  -1  -6  32   15.97    6.64
   1   6  32   12.18    4.26
  -1  -6  33   43.38    7.78
   1   6  33   39.04    5.19
  -1   6  33   53.95    6.07
   1   6  34   22.15    4.63
  -1   6  34   32.65    5.58
  -1  -6  34   28.09    7.58
  -1   6  35   34.03    5.60
   1   6  35   20.12    4.68
  -1  -6  35   23.82    7.78
  -1  -6  36   13.60    7.31
  -1   6  36   18.59    5.11
   1   6  36    6.45    4.22
  -1  -6  37   16.37    7.33
  -1   6  37   20.13    5.31
   1   6  37    6.25    4.41
  -1   6  38   53.05    6.59
  -1  -6  38   41.95    8.68
   1   6  38   39.16    5.66
   1   6  39   10.58    5.16
  -1  -6  39    6.12    7.19
  -1   6  39    8.15    5.35
   1   6  40  103.79    7.71
  -1  -6 -40   89.96   18.31
  -1  -6  40   88.18   10.78
  -1   6  40   95.66    8.04
  -1  -6  41   12.87    7.72
   1   6  41   19.36    5.81
  -1   6  41   11.94    5.58
  -1  -6 -41    5.25   12.31
  -1  -6  42  124.04   12.08
  -1   6  42  131.19    9.52
   1   6  42  141.59    8.89
  -1  -6 -42  133.29   22.37
  -1  -6  43  105.60   11.35
   1   6  43  103.54    8.36
  -1  -6 -43  105.36   20.68
  -1   6  43   95.99    8.54
  -1  -6 -44   10.18   12.73
  -1   6  44    4.20    5.87
   1   6  44   22.59    6.08
  -1  -6  44   12.52    7.71
  -1  -6 -45    6.66   12.62
  -1   6  45    1.78    5.63
   1   6  45   16.29    5.66
   1  -6 -45    7.94   11.45
  -1  -6  45    4.54    7.39
  -1  -6  46   12.38    7.79
  -1   6  46   25.21    8.55
  -1  -6 -46    9.70   12.88
   1   6  46   13.89    5.94
  -1   6  46    1.46    6.23
   1  -6 -46    3.89   11.30
   1   6  47   22.51    6.26
  -1   6  47   28.26    9.14
  -1   6  47    3.64    6.00
  -1  -6  47   18.38    8.33
  -1   6  48  143.60   10.66
   1   6  48  169.90   10.27
  -1   6  48  176.49   13.24
  -1  -6  48  145.74   12.82
   1   6  49    3.93    5.45
  -1   6  49   12.65    8.70
  -1   6  49   -3.67    6.95
  -1  -6  49    2.71    7.36
  -1   6  50   60.75   10.32
  -1  -6  50   41.74    8.92
   1   6  50   41.08    6.77
  -1   6  50   31.36    7.21
   1   6  51   35.30    6.54
  -1  -6  51   29.35    8.18
  -1   6  51   19.88    6.68
  -1   6  51   41.26    9.92
   1   6  51   49.74   10.36
   1   6  52   -5.91    5.92
  -1   6  52    6.20    8.35
  -1  -6  52    8.16    7.11
   1   6  52   12.14    8.77
   1   6  53   21.16    8.97
  -1   6  53   15.10    9.28
  -1  -6  53    1.82    6.53
   1   6  54   45.23   10.12
  -1   6  54   37.61    9.91
  -1  -6  54   31.93    8.10
  -1   6  55   32.83   10.12
   1   6  55   39.63   10.08
   1   6  56    9.27    8.38
  -1   6  56    1.50    8.30
   1   6  57   18.98    8.80
  -1   6  57    9.06    8.66
  -1   6  58   57.71   10.49
   1   6  58   70.28   10.60
  -1   6  59   -6.40    8.54
   1   6  59    5.62    8.19
   1   6  60   13.37    8.22
  -1   6  60   -1.20    8.38
   1   6  61    0.52    7.64
  -1   6  61   -0.24    8.16
   1   6  62    0.76    7.40
  -1   6  62   -8.93    8.44
  -1   6  63  -11.06    8.32
   1   6  63    1.94    7.32
  -1   6  64   -8.72    7.46
   1   6  64   -3.89    7.04
   1   6  65    0.68    6.75
  -1   6  65   22.76    7.35
   1   6  66   -8.85    6.90
  -1   6  66   17.54    6.58
  -1   7  25  125.83    7.51
   1   7  25  117.88    6.62
   1   7  26   70.88    5.66
  -1   7  26   83.10    6.85
  -1   7  27   30.01    5.35
   1   7  27   20.09    4.34
   1   7  28   47.88    5.27
  -1   7  28   53.53    6.23
   1   7  29    4.58    3.99
  -1   7  29   14.37    5.08
   1   7  30    2.57    3.96
  -1   7  30   12.94    5.02
   1   7  31   48.66    5.53
  -1   7  31   64.26    6.51
   1   7  32    2.42    4.12
  -1   7  32   11.30    4.83
   1   7  33   75.04    6.48
  -1   7  33   86.76    7.30
  -1   7  34   10.33    5.14
   1   7  34   -1.80    4.64
   1   7  35  133.09    7.99
  -1   7  35  146.94    8.83
   1   7  36   25.78    5.24
  -1   7  36   48.18    6.42
  -1   7  37    4.47    5.10
   1   7  37   -7.82    5.31
  -1   7  38    9.80    5.44
   1   7  38    9.54    5.25
   1   7  39  158.50    9.39
  -1   7  39  155.29    9.76
  -1   7  40  246.02   12.16
   1   7  40  252.87   11.39
  -1   7  41   53.50    7.82
   1   7  41   74.03    7.64
  -1  -7 -41   53.45   16.75
  -1   7  42  375.07   14.56
  -1  -7 -42  358.59   33.06
   1   7  42  376.62   13.61
   1   7  43   28.87    6.99
  -1  -7 -43   26.01   15.18
  -1   7  43   18.22    6.88
  -1  -7 -44   53.25   17.39
   1   7  44   53.53    7.27
  -1   7  44   37.11    7.37
  -1   7  45   -1.34    6.27
  -1  -7 -45   13.17   13.93
   1   7  45   11.82    5.97
   1   7  46  132.32    9.64
  -1   7  46  120.72   10.22
  -1   7  46  144.27   12.31
  -1   7  47   18.96    8.53
  -1   7  47   -5.07    6.89
   1   7  47    8.28    5.82
  -1   7  48   -9.33    7.05
   1   7  48    1.40    5.46
  -1   7  49   14.70    8.37
   1   7  49    1.43    5.85
  -1   7  49   -6.48    7.35
   1   7  50    4.44    6.10
  -1   7  50   -8.99    7.39
  -1   7  50   17.07    8.96
  -1   7  51   -8.27    6.76
   1   7  51   19.11    9.11
   1   7  51    4.08    6.04
  -1   7  51   12.47    8.56
  -1   7  52   32.43    7.45
   1   7  52   61.42   10.36
   1   7  52   39.25    7.32
  -1   7  52   53.09   10.27
  -1   7  53   54.97   10.11
  -1   7  53   52.27    8.00
   1   7  53   37.94    7.36
   1   7  53   54.24   10.22
   1   7  54   21.39    9.36
  -1   7  54   19.07    6.48
  -1   7  54   11.05    8.46
   1   7  54   -0.84    6.41
  -1   7  55   33.48    9.80
   1   7  55   27.10    8.85
   1   7  56    9.99    8.13
  -1   7  56    8.02    8.45
  -1   7  57   -2.71    8.20
   1   7  57    5.06    7.91
   1   7  58   13.10    8.23
  -1   7  58    6.04    8.32
  -1   7  59   -0.35    8.13
   1   7  59    5.83    7.95
   1   7  60    1.94    7.52
  -1   7  60   -6.61    8.10
   1   7  61   16.85    7.78
  -1   7  61    9.09    7.69
  -1   7  62  -11.17    7.98
   1   7  62   -0.49    7.00
   1   7  63   -2.39    6.95
  -1   7  63   -8.26    7.75
   1   7  64    6.35    6.50
  -1   7  64    0.95    6.97
  -1   7  65   10.48    6.52
   1   7  65   -4.73    6.68
   1   7  66   -8.94    6.38
   1   8  22    4.85    3.86
  -1   8  22   16.86    5.34
   1   8  23  378.97   11.02
  -1   8  23  416.08   12.58
   1   8  24  472.38   12.28
  -1   8  24  476.81   13.38
  -1   8  25  147.98    8.46
   1   8  25  145.38    7.52
  -1   8  26   31.04    5.78
   1   8  26   12.56    4.28
   1   8  27   -0.44    3.96
  -1   8  27    9.99    4.92
   1   8  28  100.04    6.91
  -1   8  28  119.67    8.06
   1   8  29  153.43    8.19
  -1   8  29  169.76    9.11
  -1   8  30  109.14    7.87
   1   8  30   98.87    7.11
  -1   8  31    9.26    5.33
   1   8  31   -2.00    4.81
   1   8  32   -4.57    5.08
  -1   8  32    5.82    5.09
   1   8  33   -2.73    5.24
  -1   8  33    8.88    5.21
   1   8  34   48.87    6.09
  -1   8  34   61.99    7.30
  -1   8  35  119.10    8.77
   1   8  35  101.76    7.70
  -1   8  36    4.59    5.49
   1   8  36    2.37    4.95
   1   8  37   17.67    5.90
  -1   8  37    9.84    5.97
  -1   8  38  129.93    9.58
   1   8  38  123.34    9.12
   1   8  39  111.83    8.71
  -1   8  39   92.73    9.03
  -1   8  40    6.06    6.40
   1   8  40   23.35    6.28
   1   8  41   72.21    8.14
  -1   8  41   63.89    8.42
  -1  -8 -41   56.60   17.65
  -1   8  42  120.25    9.99
  -1  -8 -42  123.08   22.25
   1   8  42  129.51    9.54
   1   8  43    5.52    5.75
  -1  -8 -43    5.79   13.90
  -1   8  43    0.00    6.76
   1   8  44    6.74    6.14
  -1   8  44   -3.02    7.04
   1   8  45   54.60    7.62
  -1   8  45   41.80    7.86
  -1   8  46   -2.94    7.22
   1   8  46    3.29    6.18
   1   8  47   32.46    7.22
  -1   8  47   34.93    9.43
  -1   8  47   13.42    7.07
  -1   8  48  139.49   11.31
  -1   8  48  166.84   13.00
   1   8  48  163.41   10.97
   1   8  49   -1.01    6.32
  -1   8  49   -7.65    7.04
  -1   8  49   15.73    8.88
  -1   8  50  151.61   12.75
  -1   8  50  118.69   10.87
   1   8  50  136.12   10.63
   1   8  51   15.78    8.98
  -1   8  51  -14.21    8.16
   1   8  51   -6.25    6.68
  -1   8  51    4.17    8.27
  -1   8  52   16.47    7.11
   1   8  52   30.86    9.24
   1   8  52    0.10    6.52
  -1   8  52   17.34    8.42
   1   8  53   13.63    8.32
  -1   8  53    5.25    8.41
  -1   8  53   19.49    7.28
   1   8  53   -6.10    6.56
  -1   8  54    9.56    6.57
  -1   8  54    3.17    7.92
   1   8  54  -15.26    7.22
   1   8  54   12.58    8.27
  -1   8  55   14.14    6.89
  -1   8  55   11.21    8.09
   1   8  55   -5.25    6.92
   1   8  55   12.72    8.44
   1   8  56   -3.70    5.95
  -1   8  56    0.35    7.94
   1   8  56    7.31    8.13
  -1   8  56    7.71    6.42
   1   8  57   14.97    7.85
  -1   8  57    2.02    7.87
   1   8  58   47.97    9.07
  -1   8  58   44.29    9.30
   1   8  59    3.60    7.36
  -1   8  59   -8.16    7.99
   1   8  60   24.35    8.06
  -1   8  60   10.60    7.56
   1   8  61   -0.85    6.76
  -1   8  61   -7.51    7.57
  -1   8  62   -7.55    7.32
   1   8  62   -2.13    6.62
  -1   8  63  -11.31    7.44
   1   8  63    0.27    6.52
  -1   8  64   11.16    6.20
   1   8  64   -4.05    6.28
  -1   9  18   17.30    5.27
   1   9  18    7.84    4.18
   1   9  19   93.03    6.27
  -1   9  19  100.30    7.36
  -1   9  20   74.59    6.86
   1   9  20   64.54    5.87
   1   9  21  196.63    8.57
  -1   9  21  193.18    9.64
  -1   9  22   77.27    7.18
   1   9  22   64.11    5.96
   1   9  23  165.11    8.17
  -1   9  23  167.08    9.10
  -1   9  24   34.00    5.93
   1   9  24   26.74    4.87
  -1   9  25   99.35    7.65
   1   9  25   92.59    6.82
  -1   9  26   35.79    5.95
   1   9  26   21.13    4.92
   1   9  27   -0.56    4.39
  -1   9  27   10.41    5.33
  -1   9  28   10.25    5.42
   1   9  28   -1.15    4.67
   1   9  29   54.74    6.21
  -1   9  29   71.60    7.36
  -1   9  30   29.63    6.15
   1   9  30   13.72    4.80
  -1   9  31   53.61    7.16
   1   9  31   38.14    5.85
  -1   9  32   33.30    6.58
   1   9  32   17.59    5.25
   1   9  33   -3.07    5.54
  -1   9  33   10.32    5.73
   1   9  34   60.96    6.90
  -1   9  34   59.17    7.44
  -1   9  35    7.60    6.00
   1   9  35   13.86    5.89
  -1   9  36   11.90    6.36
   1   9  36   19.52    6.55
  -1   9  37  109.30    9.37
   1   9  37  125.40    9.33
   1   9  38   13.82    6.35
  -1   9  38    3.53    6.29
   1   9  39   25.41    6.69
  -1   9  39   18.48    7.26
   1   9  40  566.65   16.94
  -1   9  40  551.88   18.18
  -1  -9 -41    6.17   13.37
  -1   9  41    9.76    7.20
   1   9  41   22.39    7.38
   1   9  42  514.06   16.93
  -1   9  42  490.23   18.15
   1   9  43   11.04    6.42
  -1   9  43   -2.53    7.51
   1   9  44    5.83    6.53
  -1   9  44   -5.36    7.22
   1   9  45   11.81    6.56
  -1   9  45   -1.25    7.33
  -1   9  45   16.78    8.04
   1   9  46   13.12    6.91
  -1   9  46   18.59    8.33
  -1   9  46   -5.51    8.02
   1   9  47    2.58    6.12
  -1   9  47   16.33    8.17
  -1   9  48   27.50    7.94
   1   9  48   37.95    7.70
  -1   9  49   15.63    7.34
  -1   9  49   34.21    8.72
   1   9  49   22.27    7.07
  -1   9  50   19.51    8.45
  -1   9  50    0.15    7.79
   1   9  50    5.95    6.46
  -1   9  51  -12.84    7.77
   1   9  51   13.28    8.35
   1   9  51   -6.04    7.11
  -1   9  51    4.59    7.70
   1   9  52   15.48    8.04
  -1   9  52    7.22    7.64
   1   9  52   -6.19    7.31
  -1   9  52   21.81    7.68
   1   9  53    2.56    6.81
  -1   9  53   30.74    7.70
  -1   9  53   20.71    8.62
   1   9  53   24.91    8.44
   1   9  54   -7.95    7.24
  -1   9  54   18.69    7.01
   1   9  54   14.04    8.30
  -1   9  54    7.63    7.75
   1   9  55   12.60    8.24
  -1   9  55    8.69    7.81
   1   9  55   -7.71    7.13
  -1   9  55   14.61    6.71
   1   9  56    9.16    7.38
  -1   9  56   10.95    6.52
  -1   9  56    6.11    7.91
   1   9  56   13.39    6.42
   1   9  57   17.55    6.18
  -1   9  57   -4.96    7.63
   1   9  57    3.60    7.14
  -1   9  57    2.57    6.05
   1   9  58    1.97    6.92
  -1   9  58   -6.38    7.49
   1   9  58    5.95    5.77
  -1   9  59   -2.26    7.17
   1   9  59   -0.09    6.78
  -1   9  60  -13.29    7.72
   1   9  60   -1.52    6.71
  -1   9  61   26.78    7.52
   1   9  61   36.36    7.66
  -1   9  62   -0.21    6.65
   1   9  62    1.79    6.16
   1   9  63   28.08    6.71
  -1   9  63   25.77    6.85
   1  10  14   13.92    4.31
  -1  10  14   26.40    5.51
  -1  10  15   57.85    6.39
   1  10  15   52.28    5.62
   1  10  16   36.33    5.20
  -1  10  16   41.90    5.88
   1  10  17   51.18    5.70
  -1  10  17   48.46    6.22
  -1  10  18   26.23    5.69
   1  10  18   13.54    4.55
  -1  10  19   41.83    6.34
   1  10  19   34.70    5.21
   1  10  20    4.30    4.33
  -1  10  20   24.48    5.83
  -1  10  21   14.97    5.42
   1  10  21    2.26    4.34
  -1  10  22   13.37    5.54
   1  10  22   -2.48    4.63
  -1  10  23   74.95    7.28
   1  10  23   61.54    6.28
   1  10  24  169.96    9.00
  -1  10  24  182.99    9.98
  -1  10  25  170.78    9.95
   1  10  25  166.71    8.93
   1  10  26   47.32    6.17
  -1  10  26   65.31    7.43
  -1  10  27  268.82   11.85
   1  10  27  261.30   10.92
   1  10  28   51.32    6.40
  -1  10  28   71.06    7.87
  -1  10  29   38.67    6.88
   1  10  29   24.05    5.51
  -1  10  30   76.76    8.09
   1  10  30   48.37    6.82
  -1  10  31  326.02   13.11
   1  10  31  299.01   12.20
  -1  10  32   91.94    8.76
   1  10  32  106.02    8.61
   1  10  33  229.40   11.15
  -1  10  33  215.03   12.00
   1  10  34   72.94    7.87
  -1  10  34   61.96    8.41
  -1  10  35    8.61    6.62
   1  10  35   26.49    6.74
   1  10  36   23.07    6.64
  -1  10  36    7.61    6.70
  -1  10  37   43.23    7.96
   1  10  37   48.64    7.51
   1  10  38   46.26    7.47
  -1  10  38   35.74    7.89
   1  10  39   27.35    7.20
  -1  10  39    9.86    7.01
  -1  10  40    8.84    7.25
   1  10  40   21.57    7.35
  -1  10  41    2.77    7.14
   1  10  41   14.22    7.01
   1  10  42  351.96   14.56
  -1  10  42  329.89   15.84
  -1  10  43   -2.04    7.89
   1  10  43    9.59    6.94
  -1  10  44   -8.34    8.19
  -1  10  44   14.95    7.51
   1  10  44    7.11    6.84
  -1  10  45   10.60    7.94
   1  10  45   -0.18    6.27
  -1  10  45   -6.60    7.79
  -1  10  46   32.19    8.37
   1  10  46   17.49    7.45
   1  10  47   -2.97    6.56
  -1  10  47   -7.63    8.25
  -1  10  47   13.85    7.95
  -1  10  48   52.13    9.00
   1  10  48   51.20    8.66
  -1  10  49    7.76    7.91
  -1  10  49   31.95    8.64
   1  10  49    9.06    6.92
   1  10  50   37.33    8.17
   1  10  50   55.63    9.36
  -1  10  50   23.00    7.80
  -1  10  50   41.11    8.63
  -1  10  51   52.41    9.06
  -1  10  51   45.31    8.99
   1  10  51   39.84    8.98
   1  10  51   26.55    7.77
  -1  10  52   10.82    7.86
   1  10  52   13.61    7.79
  -1  10  52   18.09    8.01
   1  10  53   16.16    7.63
  -1  10  53   14.04    7.30
   1  10  53   -9.11    7.05
  -1  10  53    6.10    7.21
   1  10  54   16.81    7.43
  -1  10  54   10.52    7.58
  -1  10  54   29.60    7.82
   1  10  55   18.79    7.60
  -1  10  55   13.13    7.60
  -1  10  55   22.29    7.23
   1  10  55   19.32    6.67
   1  10  56   32.27    7.19
  -1  10  56   15.88    6.84
   1  10  56   19.60    7.54
  -1  10  56    9.45    7.25
  -1  10  57   11.99    7.14
   1  10  57   24.23    7.68
   1  10  57   27.63    6.78
  -1  10  57   17.92    6.63
  -1  10  58   12.37    7.03
   1  10  58   33.29    6.47
  -1  10  58   29.80    6.69
   1  10  58   24.36    7.47
   1  10  59   27.84    5.99
   1  10  59   19.93    7.01
  -1  10  59   14.84    6.96
   1  10  60   10.36    6.56
  -1  10  60    5.93    6.19
   1  10  61   -2.50    5.98
  -1  10  61   -8.88    6.69
   1  11  10   16.12    4.62
  -1  11  10   23.77    5.25
  -1  11  11   14.58    4.94
   1  11  11   10.09    4.28
   1  11  12   -1.30    4.64
  -1  11  12    8.50    4.95
  -1  11  13   58.86    6.65
   1  11  13   41.98    5.65
   1  11  14  168.68    8.88
  -1  11  14  221.34   10.34
   1  11  15  203.27    9.62
  -1  11  15  217.47   10.49
  -1  11  16   68.31    7.40
   1  11  16   54.69    6.22
   1  11  17   31.17    5.38
  -1  11  17   36.08    6.16
  -1  11  18   29.20    6.13
   1  11  18   15.96    4.74
  -1  11  19   35.07    6.37
   1  11  19   20.40    5.22
  -1  11  20   16.98    5.87
   1  11  20    0.38    4.82
  -1  11  21  159.09    9.74
   1  11  21  150.98    8.95
   1  11  22   14.24    5.32
  -1  11  22   34.94    6.70
   1  11  23    7.04    5.10
  -1  11  23   20.47    6.28
  -1  11  24   11.40    5.97
   1  11  24   -6.12    5.73
   1  11  25    8.29    5.06
  -1  11  25   19.29    6.43
  -1  11  26   13.73    6.28
   1  11  26    7.91    5.26
   1  11  27   17.64    5.96
  -1  11  27    9.72    6.24
   1  11  28   16.98    6.18
  -1  11  28    8.63    6.19
  -1  11  29   92.90    8.84
   1  11  29   97.32    8.35
  -1  11  30   14.32    6.89
   1  11  30   14.62    6.06
  -1  11  31   27.55    7.38
   1  11  31   36.49    7.18
  -1  11  32   68.02    9.07
   1  11  32   78.24    8.41
  -1  11  33   10.61    7.17
   1  11  33   23.89    6.76
  -1  11  34   64.66    8.79
   1  11  34   71.69    8.29
  -1  11  35   49.86    8.72
   1  11  35   64.96    8.26
  -1  11  36    1.32    7.24
   1  11  36   16.21    6.69
   1  11  37   61.08    8.11
  -1  11  37   36.17    8.54
   1  11  38   23.26    6.98
  -1  11  38   -0.18    7.45
   1  11  39   18.37    6.86
  -1  11  39   13.69    7.71
  -1  11  40   72.88    9.81
   1  11  40   97.44    9.47
   1  11  41   15.46    7.25
  -1  11  41   -0.61    7.98
   1  11  42    6.06    6.99
  -1  11  42   -4.63    8.44
   1  11  43   15.06    7.30
  -1  11  43   20.02    7.81
  -1  11  43    8.02    8.15
   1  11  44   79.24    9.27
  -1  11  44   71.73    9.91
  -1  11  44   84.70    9.67
  -1  11  45   10.95    7.42
   1  11  45    2.06    6.99
  -1  11  46    0.09    8.20
   1  11  46   13.79    7.16
   1  11  47    5.57    6.95
  -1  11  47   18.95    7.77
  -1  11  47   -1.83    8.54
  -1  11  48   11.78    7.14
  -1  11  48  -17.54    8.74
   1  11  48   -3.15    7.38
  -1  11  49   23.82    8.03
   1  11  49   32.77    8.02
   1  11  49   13.10    7.35
  -1  11  50   47.11    8.37
   1  11  50   31.18    7.79
  -1  11  50   66.13    9.48
   1  11  50   52.24    8.81
  -1  11  51   35.17    8.60
   1  11  51   29.16    8.18
  -1  11  51    9.22    7.09
   1  11  51   10.62    7.07
   1  11  52   60.48    8.70
  -1  11  52   45.25    8.56
   1  11  52   34.22    7.83
  -1  11  52   68.62    9.45
  -1  11  53   30.39    7.63
  -1  11  53   11.96    6.99
   1  11  53   18.03    7.24
  -1  11  54   16.65    6.86
   1  11  54    8.33    6.30
   1  11  54    8.12    6.70
  -1  11  54    6.18    6.57
  -1  11  55    1.72    6.44
   1  11  55   11.80    6.74
  -1  11  55   18.70    6.79
  -1  11  56   14.09    6.95
   1  11  56   31.13    7.05
   1  11  56   15.66    6.81
  -1  11  56   20.71    6.50
   1  11  57   12.03    6.44
  -1  11  57    6.41    6.39
   1  11  57   20.11    6.31
  -1  11  57   17.03    6.46
  -1  11  58   -6.64    6.53
   1  11  58    7.44    5.42
  -1  11  58    3.51    5.57
   1  11  58    5.11    6.02
  -1  11  59   -9.95    6.32
   1  11  59   -2.81    5.85
   1  11  60    7.98    5.68
  -1 -12   5   15.61    6.19
  -1 -12   6   11.70    6.09
  -1  12   7   -0.33    4.52
  -1 -12   7    1.86    5.23
   1  12   7   10.98    4.32
   1  12   8   26.68    5.29
  -1  12   8   20.07    5.47
  -1 -12   8   14.87    6.39
  -1 -12   9  123.02   10.09
  -1  12   9  104.82    8.10
   1  12   9  130.11    7.80
  -1  12  10   14.90    5.41
  -1 -12  10   12.71    5.55
   1  12  10   22.10    5.42
  -1 -12  11   48.87    7.45
   1  12  11   57.31    6.47
  -1  12  11   50.59    6.85
   1  12  12  141.70    8.72
  -1 -12  12  140.20   10.49
  -1  12  12  134.63    9.27
  -1  12  13   23.76    6.16
   1  12  13   31.91    6.10
   1  12  14   10.26    5.26
  -1  12  14    3.21    5.38
   1  12  15   62.65    7.11
  -1  12  15   52.62    7.20
  -1  12  16    6.67    5.64
   1  12  16   16.74    5.63
  -1  12  17    5.77    5.69
   1  12  17   13.37    5.72
   1  12  18   32.05    6.42
  -1  12  18   20.25    6.42
   1  12  19   32.38    6.58
  -1  12  19   20.82    6.61
  -1  12  20    8.86    6.17
   1  12  20   16.30    6.16
  -1  12  21   10.11    6.48
   1  12  21   17.35    6.04
  -1  12  22    9.90    6.37
   1  12  22   16.20    5.98
  -1  12  23   20.98    6.90
   1  12  23   31.19    6.71
   1  12  24   11.88    6.11
  -1  12  24   11.11    6.66
  -1  12  25   45.72    7.92
   1  12  25   56.50    7.68
  -1  12  26    7.19    6.65
   1  12  26   21.50    6.52
  -1  12  27   76.17    9.28
   1  12  27   80.98    8.57
   1  12  28   34.89    6.97
  -1  12  28   14.30    7.33
   1  12  29   20.34    6.88
  -1  12  29    5.35    7.03
  -1  12  30   16.77    7.64
   1  12  30   41.80    7.45
  -1  12  31   16.40    7.61
   1  12  31   33.12    7.27
   1  12  32   38.71    7.49
  -1  12  32   25.86    8.08
  -1  12  33   63.82    9.31
   1  12  33   86.48    9.03
  -1  12  34    2.54    7.40
   1  12  34   13.51    7.04
   1  12  35   16.78    7.24
  -1  12  35    4.02    7.83
   1  12  36    9.01    6.63
  -1  12  36   -3.33    7.89
   1  12  37   11.98    7.02
  -1  12  37   -2.36    7.79
   1  12  38    4.45    6.70
  -1  12  38    2.62    7.65
   1  12  39   36.43    7.85
  -1  12  39   29.30    8.62
   1  12  40    5.27    7.06
  -1  12  40  -12.37    8.38
   1  12  41   16.11    7.58
  -1  12  41   25.49    7.37
  -1  12  42   17.93    7.14
  -1  12  42   -3.43    8.23
   1  12  42    7.03    7.26
  -1  12  43   41.32    7.69
  -1  12  43   19.01    8.27
   1  12  43   30.32    8.15
   1  12  44    8.43    7.01
  -1  12  44   21.70    7.60
  -1  12  45   -5.67    9.03
   1  12  45    3.47    7.04
  -1  12  45   18.46    6.82
   1  12  46    0.23    7.67
  -1  12  46   13.79    7.06
  -1  12  46  -11.48    9.08
   1  12  47   36.59    7.74
   1  12  47   20.36    7.60
  -1  12  47   25.60    7.17
   1  12  48   -7.41    7.78
  -1  12  48   16.70    7.90
  -1  12  48    7.92    6.74
   1  12  48   14.89    7.33
   1  12  49   13.52    7.26
  -1  12  49   39.24    8.60
  -1  12  49   23.23    7.06
   1  12  49   24.94    7.45
  -1  12  50   52.93    8.05
   1  12  50   37.38    7.99
   1  12  50   55.26    8.30
  -1  12  51    6.62    6.60
  -1  12  51   25.01    7.71
   1  12  51   11.11    6.53
   1  12  52   -4.10    7.04
  -1  12  52   27.45    7.85
  -1  12  52    5.85    6.32
   1  12  52   23.62    6.95
  -1  12  53    0.73    6.05
  -1  12  53   11.54    7.16
   1  12  53   14.42    6.80
   1  12  53    4.91    6.18
   1  12  54    2.14    6.01
  -1  12  54   -4.71    6.16
   1  12  54   19.36    6.84
  -1  12  54    5.81    6.47
   1  12  55   13.22    6.28
   1  12  55    2.10    5.94
  -1  12  55    5.12    6.29
  -1  12  55   -3.40    5.83
  -1  12  56    8.11    6.14
   1  12  56   14.26    5.94
  -1  12  56   -5.24    6.27
   1  12  56    2.45    5.51
  -1  12  57   10.84    5.96
   1  12  57   -0.63    5.46
   1  12  57   11.06    5.71
  -1  12  57   -4.49    6.15
  -1 -13   4   58.22    8.87
  -1 -13   5   29.25    7.41
  -1 -13   6   18.57    6.73
  -1  13   7  122.97    8.71
  -1 -13   7  137.64   11.62
  -1 -13   8   22.16    6.74
  -1  13   8   25.31    6.18
   1  13   8   33.58    5.67
   1  13   9   12.15    5.33
  -1 -13   9    5.04    5.97
  -1  13   9    6.28    5.65
  -1  13  10  151.07   10.22
  -1 -13  10  170.26   12.40
   1  13  10  171.41    9.49
  -1 -13  11   28.73    6.93
  -1  13  11   27.40    6.84
   1  13  11   43.26    6.59
  -1  13  12   86.30    8.63
   1  13  12   94.11    7.86
   1  13  13   31.10    6.40
  -1  13  13   23.41    6.98
  -1  13  14    4.71    6.05
   1  13  14   16.49    5.90
  -1  13  15   -3.15    6.53
   1  13  15   14.92    5.92
  -1  13  16   12.02    6.59
   1  13  16   18.22    6.01
  -1  13  17   29.78    7.43
   1  13  17   41.66    6.83
   1  13  18   38.77    6.85
  -1  13  18   29.02    7.51
   1  13  19   41.59    7.05
  -1  13  19   32.09    7.64
   1  13  20   36.91    6.80
  -1  13  20   21.42    7.40
   1  13  21   24.88    6.63
  -1  13  21    8.94    7.24
  -1  13  22   -1.46    6.85
   1  13  22   14.19    6.66
   1  13  23   16.86    6.50
  -1  13  23    2.43    6.97
  -1  13  24    1.67    7.05
   1  13  24   16.45    6.64
  -1  13  25   16.24    7.98
   1  13  25   29.65    7.32
   1  13  26   19.36    6.81
  -1  13  26    0.35    7.25
  -1  13  27   -1.62    7.35
   1  13  27   12.27    6.95
   1  13  28   18.49    6.76
  -1  13  28    0.66    7.68
   1  13  29   31.61    7.55
  -1  13  29    7.10    7.58
  -1  13  30    6.16    7.96
   1  13  30   18.11    7.09
   1  13  31   26.83    7.33
  -1  13  31    9.05    7.86
   1  13  32   10.63    7.16
  -1  13  32   -1.76    7.97
   1  13  33   19.81    7.31
  -1  13  33    2.51    7.98
  -1  13  34   34.08    8.77
   1  13  34   51.86    8.40
   1  13  35    4.14    6.75
  -1  13  35   -5.64    8.79
  -1  13  36  -12.41    9.38
   1  13  36    2.29    7.03
  -1  13  37  -10.74    9.04
   1  13  37    2.86    7.50
  -1  13  38    0.40    8.41
   1  13  38   17.01    7.96
   1  13  39    5.36    7.47
  -1  13  39   -4.95    8.48
   1  13  40   44.46    8.71
  -1  13  40   31.72    8.79
  -1  13  41  -12.38    8.80
   1  13  41    3.16    7.35
   1  13  42   11.40    7.28
  -1  13  42    4.59    8.00
  -1  13  43  -18.69    9.12
   1  13  43   -8.51    7.49
  -1  13  44   47.66    9.10
   1  13  44   65.27    9.15
  -1  13  44   66.54    7.95
  -1  13  45    8.90    6.28
  -1  13  45  -16.59    8.60
   1  13  45   -7.85    7.88
   1  13  46   22.58    7.05
  -1  13  46   13.07    6.02
  -1  13  46   26.99    8.52
   1  13  46    1.55    7.47
  -1  13  47    0.77    5.74
   1  13  47   12.08    6.25
  -1  13  47   18.81    8.05
  -1  13  48   15.30    6.36
   1  13  48   17.79    6.42
   1  13  48    4.09    7.55
   1  13  49    7.25    6.26
  -1  13  49   13.12    7.59
  -1  13  50   18.24    7.33
   1  13  50    7.84    6.09
  -1  13  51   18.63    7.26
   1  13  51    3.90    5.80
   1  13  51    9.82    6.41
   1  13  52    3.44    5.68
  -1  13  52   10.34    6.97
   1  13  52   20.52    6.85
   1  13  53    7.55    5.93
   1  13  53   14.76    6.39
  -1  13  53   12.75    6.79
   1  13  54    4.64    5.45
  -1  13  54    6.54    6.00
   1  13  54   21.91    6.48
   1  13  55   12.28    5.74
  -1  13  55    0.78    5.64
   1  13  55   -1.27    5.22
   1  13  56    8.95    5.40
  -1 -14   2    7.49    6.65
  -1 -14   3    0.06    6.33
  -1 -14   4   10.74    6.69
  -1 -14   5   44.90    8.57
  -1 -14   6   53.24    9.22
  -1 -14   7   -0.19    6.30
  -1 -14   8    2.61    6.51
  -1  14   9   -4.33    6.38
  -1 -14   9    0.59    6.12
  -1  14  10   19.00    6.73
   1  14  10   26.47    6.39
  -1 -14  10   17.30    6.85
   1  14  11    8.52    5.90
  -1  14  11   -2.56    6.58
   1  14  12   42.49    7.03
  -1  14  12   32.55    7.92
   1  14  13    6.13    6.05
  -1  14  13   -3.10    6.87
  -1  14  14   29.63    8.06
   1  14  14   44.63    7.54
  -1  14  15    6.69    7.19
   1  14  15   19.55    6.91
   1  14  16   14.32    6.52
  -1  14  16    4.19    7.51
   1  14  17   72.09    8.43
  -1  14  17   64.04    9.72
  -1  14  18    8.40    7.83
   1  14  18   21.91    7.18
   1  14  19   27.80    7.42
  -1  14  19    8.61    7.70
  -1  14  20   -6.21    7.97
   1  14  20    9.78    6.58
  -1  14  21   -5.98    7.97
   1  14  21    9.59    6.77
   1  14  22   12.95    7.03
  -1  14  22   -3.05    8.09
   1  14  23   11.30    7.15
  -1  14  23   -3.40    7.99
   1  14  24   24.65    7.50
  -1  14  24    5.83    8.07
  -1  14  25   33.65    9.27
   1  14  25   54.27    8.43
   1  14  26   19.51    7.60
  -1  14  26    7.54    8.29
  -1  14  27   74.18   10.57
   1  14  27   98.65    9.75
   1  14  28   43.86    8.43
  -1  14  28   29.58    9.24
   1  14  29   14.82    7.43
  -1  14  29    1.40    8.44
   1  14  30   18.06    7.58
  -1  14  30   -2.19    8.50
   1  14  31   44.09    8.41
  -1  14  31   24.00    9.09
  -1  14  32   48.42    9.89
   1  14  32   68.07    9.20
   1  14  33   24.02    7.94
  -1  14  33   11.30    8.34
  -1  14  34  -11.60    9.47
   1  14  34    2.47    6.84
   1  14  35   10.20    7.45
  -1  14  35   -4.40    8.68
   1  14  36   19.98    7.94
  -1  14  36    9.62    8.28
   1  14  37   17.83    7.96
  -1  14  37    5.22    9.30
  -1  14  38   11.92    8.79
   1  14  38   23.49    7.95
  -1  14  39  -12.58    9.34
   1  14  39   -5.43    7.52
   1  14  40   29.96    8.12
  -1  14  40   18.83    8.37
  -1  14  41  -22.44    9.31
   1  14  41   -6.77    7.82
  -1  14  42  -11.28    8.65
   1  14  42   -1.27    7.76
  -1  14  43   19.28    7.79
   1  14  43   10.37    5.93
   1  14  44   38.59    6.62
  -1  14  44   58.36    9.81
  -1  14  45   28.00    8.67
   1  14  45   14.32    5.94
  -1  14  46   19.42    7.91
   1  14  46    8.67    5.82
  -1  14  47   26.34    7.84
   1  14  47   11.88    5.80
  -1  14  48   24.87    7.68
   1  14  48   11.20    5.51
  -1  14  49   19.46    7.10
   1  14  49   26.63    7.26
  -1  14  50   30.44    7.60
   1  14  50   34.40    7.25
   1  14  51   20.62    6.60
  -1  14  51    8.69    6.44
  -1  14  52   25.04    6.85
   1  14  52   34.87    7.06
  -1  14  53    0.40    5.84
   1  14  53    9.76    5.99
   1  14  54   12.11    5.71
  -1  14  54    8.66    5.86
  -1 -15   0  405.56   19.06
  -1 -15   1    6.03    6.91
  -1 -15   2   12.23    7.32
  -1 -15   3    1.02    6.94
  -1 -15   4   39.10    8.69
  -1 -15   5    3.06    6.74
  -1 -15   6   55.53    9.26
  -1 -15   7    4.58    7.02
  -1 -15   8    2.56    6.84
  -1 -15   9   49.01    9.05
   1  15  11   -4.27    6.80
  -1  15  11  -15.38    8.37
   1  15  12    9.97    6.70
  -1  15  12   -2.54    8.36
  -1  15  13   59.54    9.50
   1  15  13   73.25    9.07
  -1  15  14   31.93    8.83
   1  15  14   35.30    7.99
  -1  15  15   34.08    8.89
   1  15  15   47.93    8.68
  -1  15  16   10.06    8.58
   1  15  16   25.83    7.75
  -1  15  17   21.50    8.79
   1  15  17   27.08    7.86
  -1  15  18  -13.31    9.51
   1  15  18   -4.03    7.06
  -1  15  19  -11.84    9.91
   1  15  19    0.99    6.98
  -1  15  20   -5.64    9.47
   1  15  20    6.60    7.18
  -1  15  21   -6.69    9.66
   1  15  21   11.66    7.46
  -1  15  22  -11.87    9.99
   1  15  22    1.13    7.12
   1  15  23    4.47    7.31
  -1  15  23   -9.48    9.57
  -1  15  24    2.28    9.34
   1  15  24    7.05    7.68
   1  15  25   -3.00    7.42
  -1  15  25   -6.45    9.45
   1  15  26    4.87    7.19
  -1  15  26    0.45    8.53
  -1  15  27  -14.12    9.63
   1  15  27   12.33    7.66
  -1  15  28    3.43    9.31
   1  15  28   15.30    7.63
   1  15  29   15.24    7.67
  -1  15  29    6.06    8.79
  -1  15  30  -10.93    9.33
   1  15  30    2.56    7.46
  -1  15  31   -3.78    9.44
   1  15  31    4.51    7.44
   1  15  32    7.69    7.21
  -1  15  32  -16.31    8.98
  -1  15  33   31.22    9.37
   1  15  33   49.39    9.13
  -1  15  34    4.25    9.10
   1  15  34   12.35    7.71
   1  15  35   66.73    9.57
  -1  15  35   47.24    9.68
   1  15  36    9.52    7.65
  -1  15  36   -2.45    9.28
   1  15  37   45.52    8.93
  -1  15  37   36.07    9.09
   1  15  38   14.17    7.68
  -1  15  38   -4.61    8.67
  -1  15  39    6.49    7.65
   1  15  39   -5.94    7.90
  -1  15  40   51.99    9.34
   1  15  40   12.69    7.39
   1  15  41   -0.22    7.54
  -1  15  41   32.44    8.60
   1  15  42  -15.30    8.18
  -1  15  42   21.19    7.86
  -1  15  43   18.90    7.69
   1  15  43  -11.46    8.12
  -1  15  44   30.88    7.97
   1  15  44   -1.33    7.51
  -1  15  45   17.07    7.45
   1  15  45  -18.14    7.70
   1  15  46    9.90    6.41
  -1  15  46   12.75    7.25
  -1  15  47   29.22    7.45
   1  15  47   36.99    7.55
  -1  15  48   14.53    6.73
   1  15  48   21.45    6.74
   1  15  49   17.25    6.60
  -1  15  49   10.65    6.60
  -1  15  50    3.10    6.05
   1  15  50    9.67    6.12
  -1  15  51   -2.63    5.71
   1  15  51    5.87    5.57
   1  15  52    7.76    5.43
  -1  15  52   -5.48    5.66
  -1 -16   0   11.00    8.31
  -1 -16   1   17.31    8.14
  -1 -16  -1   10.19    8.21
   1 -16  -1   13.40    7.92
  -1 -16   2   76.81   10.49
  -1 -16  -2   67.82   10.14
  -1 -16  -3   40.03    9.63
  -1 -16   3   55.48   10.11
  -1 -16   4  331.34   17.83
  -1 -16   5   18.68    7.67
  -1 -16   6  101.71   11.49
  -1 -16   7    7.79    7.43
  -1  16  13   27.43    8.79
   1  16  13   15.15    7.82
   1  16  14   15.87    8.05
  -1  16  14   10.39    8.91
  -1  16  15   12.80    8.39
   1  16  15   27.47    8.45
  -1  16  16  -14.62   10.39
   1  16  16    1.28    7.39
  -1  16  17  -17.47    9.72
   1  16  17    3.15    7.87
  -1  16  18    6.33    9.51
   1  16  18   18.19    8.59
   1  16  19   65.34   10.35
  -1  16  19   57.23   10.76
  -1  16  20   -0.02    9.75
   1  16  20   10.03    8.19
   1  16  21   60.52    9.95
  -1  16  21   36.64   10.16
   1  16  22   -0.71    7.88
  -1  16  22  -18.95   10.19
   1  16  23   10.40    8.23
  -1  16  23   -9.63    9.76
   1  16  24   -7.57    8.55
  -1  16  24  -15.35   10.08
   1  16  25   29.23    8.95
  -1  16  25    4.15    9.74
  -1  16  26   32.45    9.90
   1  16  26   47.66    9.29
  -1  16  27   -1.49   10.12
   1  16  27   13.19    8.06
  -1  16  28   61.66   10.70
   1  16  28   80.38   10.40
  -1  16  29   12.65    9.12
   1  16  29   22.16    8.29
  -1  16  30   37.69    9.81
   1  16  30   39.67    9.06
  -1  16  31   11.78    8.51
   1  16  31   23.94    8.20
   1  16  32   30.40    8.66
  -1  16  32   26.26    9.49
  -1  16  33   32.61    9.23
   1  16  33   24.97    8.15
  -1  16  34   46.52    9.94
   1  16  34   10.96    7.63
  -1  16  35   93.40   11.01
   1  16  35   46.34    8.88
   1  16  36   50.28    8.89
  -1  16  36   99.56   11.11
  -1  16  37   64.75   10.13
   1  16  37   22.84    7.74
   1  16  38    4.11    7.15
  -1  16  38   55.07    9.55
   1  16  39   -4.72    7.40
  -1  16  39   41.07    8.77
  -1  16  40   27.02    7.85
   1  16  40  -17.45    8.06
   1  16  41  -15.70    7.79
  -1  16  41   16.48    7.36
  -1  16  42   30.39    7.81
   1  16  42    7.69    6.62
  -1  16  43   11.01    6.81
   1  16  43   21.75    6.89
  -1  16  44    7.04    6.58
   1  16  44   21.67    6.81
   1  16  45   14.38    6.49
  -1  16  45    5.71    6.27
   1  16  46   36.28    6.99
  -1  16  46   29.37    6.86
  -1  16  47    8.66    6.12
   1  16  47   15.69    6.33
  -1  16  48   20.20    6.36
   1  16  48   23.11    6.13
   1  16  49   13.03    5.71
  -1  16  49    3.84    5.53
  -1 -17   0  184.03   13.80
  -1 -17   1   18.07    8.05
  -1 -17  -1   21.52    8.46
  -1 -17  -2   29.95    8.79
  -1 -17   2   22.81    8.21
   1 -17  -3   14.31    7.64
  -1 -17  -3    8.36    7.29
  -1 -17   3   13.06    7.67
  -1 -17   4    8.04    7.39
   1 -17  -4    5.60    7.06
  -1 -17  -4    7.98    7.65
  -1 -17  -5    3.17    6.88
  -1 -17   5   11.48    7.48
  -1 -17  -6    8.91    7.63
  -1  17  15   31.62    9.85
  -1  17  16   36.03    9.59
   1  17  16   -1.06    7.97
   1  17  17   -6.90    9.14
  -1  17  17   20.78    9.84
  -1  17  18   70.69   11.57
   1  17  18   30.43    9.26
  -1  17  19   31.63   10.02
   1  17  19   -3.11    8.48
   1  17  20   -8.65    8.59
  -1  17  20   37.14   10.87
  -1  17  21   65.27   11.53
   1  17  21   26.31    8.82
  -1  17  22   26.32   10.37
   1  17  22  -14.14    9.05
   1  17  23  -15.09    8.89
  -1  17  23   32.44   10.47
  -1  17  24   31.43   10.30
   1  17  24  -14.77    8.98
  -1  17  25   20.11    9.80
   1  17  25  -10.95    8.57
  -1  17  26   51.05   11.01
   1  17  26   13.85    8.30
   1  17  27  -15.45    9.34
  -1  17  27   24.50    9.94
  -1  17  28   25.90    9.39
   1  17  28  -12.97    8.69
   1  17  29  -18.69    9.05
  -1  17  29   18.05    8.70
   1  17  30  -14.32    8.84
  -1  17  30   18.60    9.25
   1  17  31  -20.43    8.71
  -1  17  31   20.50    8.73
  -1  17  32   43.44    9.48
   1  17  32    5.49    7.94
  -1  17  33   14.38    8.18
   1  17  33  -20.06    8.74
   1  17  34  -14.07    8.04
  -1  17  34   25.79    8.59
  -1  17  35   15.05    7.73
   1  17  35  -20.03    8.41
   1  17  36  -18.22    7.91
  -1  17  36   20.39    7.97
   1  17  37   11.14    6.72
  -1  17  37   14.83    7.73
  -1  17  38   21.60    7.56
   1  17  38   39.09    7.78
  -1  17  39   15.19    7.11
   1  17  39   21.31    7.00
   1  17  40   22.78    6.80
  -1  17  40   13.08    6.76
   1  17  41   25.69    6.79
  -1  17  41   14.32    6.77
  -1  17  42   14.15    6.58
   1  17  42   18.17    6.35
  -1  17  43    8.70    6.07
   1  17  43   13.07    6.04
   1  17  44   14.34    6.01
  -1  17  44    2.71    5.77
   1  17  45   13.65    5.69
  -1  17  45    4.77    5.78
   1  17  46    5.62    5.20
  -1  17  46    4.65    5.50
  -1 -18   0    5.53    6.42
  -1 -18   1   23.86    7.50
  -1 -18  -1   19.28    7.59
  -1 -18  -2   55.67    9.42
  -1 -18   2   55.30    9.25
  -1 -18  -3    2.52    6.80
  -1 -18   3    5.23    6.91
  -1 -18  -4    9.55    7.45
  -1 -18  -5   25.58    8.00
   1 -18  -5   28.46    7.84
  -1 -18  -6    7.17    7.09
   1 -18  -6    3.01    6.70
  -1 -18  -7   15.00    7.96
   1 -18  -7    8.30    6.81
  -1 -18  -8   33.95    9.12
   1 -18  -8   26.99    8.48
  -1 -18  -9   16.48    8.07
  -1 -18 -10    8.93    7.62
  -1 -18 -11   24.03    8.59
  -1  18  18    9.97    8.87
   1  18  19   21.86    8.79
  -1  18  19   20.48    9.01
   1  18  20   25.95    8.94
  -1  18  20   25.65    9.85
   1  18  21    1.84    7.82
  -1  18  21   14.14    9.34
  -1  18  22   16.25    8.99
   1  18  22    2.00    7.93
  -1  18  23   21.24    9.26
   1  18  23   11.51    8.07
  -1  18  24   40.38    9.83
   1  18  24   27.68    8.42
   1  18  25   16.09    8.11
  -1  18  25   22.44    9.04
  -1  18  26   28.29    9.24
   1  18  26   25.69    8.55
  -1  18  27   19.46    8.97
   1  18  27   20.68    8.41
  -1  18  28   82.29   11.27
   1  18  28   88.14   10.49
   1  18  29   27.80    8.25
  -1  18  29   17.33    8.78
  -1  18  30   18.30    8.20
   1  18  30   24.45    8.63
  -1  18  31   18.15    8.39
   1  18  31   26.47    7.85
  -1  18  32   15.01    7.88
   1  18  32   19.81    7.90
   1  18  33   24.33    7.37
  -1  18  33    6.58    7.28
  -1  18  34    3.79    6.87
   1  18  34   20.26    7.45
  -1  18  35   11.48    7.26
   1  18  35   19.60    7.19
  -1  18  36   19.17    7.16
   1  18  36   31.62    7.27
  -1  18  37    7.90    6.50
   1  18  37   18.96    6.63
  -1  18  38   22.04    7.04
   1  18  38   36.66    7.24
   1  18  39   28.33    6.73
  -1  18  39   12.89    6.58
  -1  18  40    4.83    6.01
   1  18  40   13.23    6.03
   1  18  41   25.35    6.14
  -1  18  41   13.64    6.22
  -1  18  42   10.71    5.80
   1  18  42   22.18    5.84
  -1 -19   0  137.79   11.56
  -1 -19  -1    7.26    6.35
  -1 -19  -2    7.24    6.56
  -1 -19  -3    6.91    6.23
  -1 -19  -4   80.07    9.85
  -1 -19  -5   11.40    6.72
  -1 -19  -6   24.56    7.57
  -1 -19  -7   -1.39    6.76
  -1 -19  -8   -2.01    6.30
   1 -19  -8   -4.11    6.41
  -1 -19  -9   -1.80    6.57
   1 -19  -9    0.66    6.29
   1 -19 -10   -2.29    6.28
  -1 -19 -10    0.42    6.85
   1 -19 -11   -4.25    6.42
  -1 -19 -11   -4.29    7.17
  -1 -19 -12   -0.99    7.37
   1 -19 -12   -0.26    6.05
   1 -19 -13   -1.88    6.47
  -1 -19 -13   -1.31    6.86
  -1 -19 -14    1.88    6.73
  -1 -19 -15    1.70    6.87
  -1 -19 -16   -2.41    7.71
  -1 -19 -17    4.52    7.78
  -1  19  22    4.85    8.37
  -1  19  23    3.98    8.46
   1  19  23   10.85    7.45
   1  19  24    8.07    7.35
  -1  19  24   -2.97    8.13
  -1  19  25    1.35    7.89
   1  19  25   14.58    7.53
   1  19  26   10.27    7.36
  -1  19  26    4.13    8.12
   1  19  27   14.50    7.64
  -1  19  27    2.40    7.87
   1  19  28   24.71    7.95
  -1  19  28   11.00    7.94
   1  19  29   22.43    7.51
  -1  19  29    8.73    7.40
   1  19  30   26.18    7.57
  -1  19  30   16.55    7.93
   1  19  31   15.04    7.14
  -1  19  31    6.92    7.30
  -1  19  32    7.58    6.87
   1  19  32    6.77    6.19
   1  19  33    2.86    6.27
  -1  19  33    2.12    6.62
   1  19  34    6.57    6.20
  -1  19  34    4.15    6.25
   1  19  35    8.59    5.86
  -1  19  35    8.77    6.38
   1  19  36    8.85    5.73
  -1  19  36    3.93    6.03
  -1  19  37    0.08    5.80
   1  19  37    3.64    5.48
  -1 -20  -4   15.17    6.27
  -1 -20  -5   -1.10    5.72
  -1 -20  -6   -1.28    5.42
  -1 -20  -7    4.31    5.85
  -1 -20  -8    6.53    6.28
  -1 -20  -9   -0.35    5.84
  -1 -20 -10    2.37    5.67
  -1 -20 -11   -0.05    5.75
   1 -20 -11    7.11    5.79
  -1 -20 -12   21.48    7.01
   1 -20 -12   25.35    6.88
  -1 -20 -13    7.18    6.36
   1 -20 -13   10.88    6.50
  -1 -20 -14   21.18    7.35
   1 -20 -14   32.52    7.49
   1 -20 -15    8.90    6.48
  -1 -20 -15    6.66    6.86
  -1 -20 -16    0.40    6.61
   1 -20 -16    2.74    6.00
  -1 -20 -17    1.98    6.48
   1 -20 -17    1.25    6.20
   1 -20 -18    1.89    6.31
  -1 -20 -18   -0.48    6.63
   1 -20 -19    0.73    6.13
  -1 -20 -19   -1.07    6.89
   1 -20 -20   11.69    6.77
  -1 -20 -20   24.91    7.89
   1 -20 -21    9.71    6.96
  -1 -20 -21    7.96    7.30
  -1 -20 -22    5.56    6.99
   1 -20 -22   -2.38    6.55
  -1 -20 -23    3.54    6.73
   1 -20 -23   -4.37    6.69
   1 -20 -24   -0.65    6.55
  -1 -20 -24    0.03    6.84
   1 -20 -25   -3.86    6.48
  -1 -20 -25   -2.24    7.03
  -1 -20 -26   -0.79    6.55
  -1 -20 -27    6.17    6.88
  -1 -20 -28    1.16    6.48
  -1 -20 -29    1.68    6.28
  -1 -20 -30   -4.51    6.45
  -1 -20 -31   -4.92    6.12
  -1 -20 -32    1.28    5.97
  -1 -20 -33   -1.46    5.71
  -1 -21  -8    1.86    5.13
  -1 -21  -9    1.45    5.21
  -1 -21 -10    6.16    5.38
  -1 -21 -11    2.14    5.22
  -1 -21 -12   10.17    5.76
  -1 -21 -13    7.64    5.72
  -1 -21 -14    3.44    5.74
  -1 -21 -15   14.03    6.34
  -1 -21 -16   12.97    6.14
  -1 -21 -17    8.95    6.02
   1 -21 -17    3.79    5.38
  -1 -21 -18    1.76    5.79
   1 -21 -18   -0.87    5.36
   1 -21 -19    8.07    5.64
  -1 -21 -19   10.87    6.00
   1 -21 -20    0.66    5.40
  -1 -21 -20    4.52    5.93
   1 -21 -21    1.92    5.31
  -1 -21 -21    2.66    5.54
   1 -21 -22   17.32    6.27
  -1 -21 -22   18.70    6.58
  -1 -21 -23   20.19    6.61
   1 -21 -23   13.48    5.87
  -1 -21 -24   41.63    7.36
   1 -21 -24   27.91    6.57
  -1 -21 -25    4.86    5.84
  -1 -21 -26   17.12    6.29
  -2   0   0 8377.50   42.16
  -2   0   0 8671.94   42.52
  -2   0  -1    4.00    2.61
  -2   0  -1   17.97    3.14
  -2   0   1   18.02    4.44
  -2   0  -2  292.02    6.99
  -2   0  -2  275.72    8.50
  -2   0   2  303.29    7.82
  -2   0  -3    0.95    1.55
  -2   0   3    0.77    2.11
  -2   0   3    0.85    3.09
  -2   0  -3    0.75    2.74
  -2   0  -4   27.75    2.15
  -2   0   4   22.50    4.18
   2   0  -4   26.19    3.52
  -2   0  -4   21.29    3.66
   2   0  -5    1.90    2.63
  -2   0  -5    4.51    3.23
  -2   0  -5    2.98    1.21
  -2   0   5    3.21    3.82
  -2   0  -6  246.87    9.30
  -2   0   6  237.11   10.15
   2   0  -6  226.57    7.33
  -2   0   7    6.51    4.96
  -2   0  -7    5.91    4.92
   2   0  -7    0.58    2.86
  -2   0  -8   15.84    5.47
   2   0  -8   12.65    3.48
  -2   0   8   14.81    5.63
  -2   0   9    1.13    5.76
   2   0  -9    0.75    3.17
  -2   0  -9    0.03    6.13
  -2   0  10   60.36    7.86
  -2   0 -10   60.55    8.84
   2   0 -10   57.70    4.90
  -2   0  11    3.22    6.84
  -2   0 -11    2.41    7.30
   2   0 -11    2.86    3.69
  -2   0  12   85.12    9.43
  -2   0 -12   84.47   10.33
   2   0 -12   93.20    5.75
  -2   0  13   -0.13    7.28
  -2   0 -13    4.23    8.47
  -2   0 -14 1153.32   28.73
  -2   0  14 1164.25   24.63
  -2   0 -15    5.11    7.99
  -2   0  15    4.93    6.86
  -2   0 -16  579.04   22.51
  -2   0  16  639.91   19.78
  -2   0  17    0.92    5.86
  -2   0 -17    0.79    8.04
  -2   0  18  270.26   14.17
  -2   0 -18  257.93   17.19
  -2   0  19   -0.38    5.72
  -2   0 -19    4.33    8.49
  -2   0 -20  258.36   17.80
  -2   0  20  254.37   13.70
  -2   0 -21    2.09    9.19
  -2   0  21    0.60    5.94
  -2   0  22   10.73    6.85
  -2   0 -22   10.33    9.59
  -2   0  23    2.87    6.40
  -2   0 -23    5.26   10.24
  -2   0  24  646.45   22.79
  -2   0 -24  665.27   29.76
  -2   0 -25    1.65   11.12
  -2   0  25    2.20    6.64
  -2   0 -26  245.23   20.60
  -2   0  26  226.51   14.78
  -2   0  27    1.11    6.75
  -2   0 -27    3.73   10.93
  -2   0 -28  766.68   34.30
  -2   0  28  669.04   24.15
  -2   0 -29    0.05   10.86
  -2   0  29   -0.93    6.70
  -2   0 -30   18.11   11.75
  -2   0  30   14.31    7.07
  -2   0 -31    0.04   10.60
  -2   0  31    3.94    6.49
  -2   0  32  422.36   14.53
  -2   0  32  459.91   21.48
  -2   0 -32  466.75   28.81
  -2   0  33    5.55    5.41
  -2   0  33   -2.46    6.71
  -2   0 -33    8.03   10.81
  -2   0 -34   26.03   11.60
  -2   0  34   40.65    6.81
  -2   0  35    5.27    5.79
  -2   0 -35   -3.37    9.94
  -2   0 -36   48.19   13.48
  -2   0  36   52.91    7.62
  -2   0 -37   -1.14    9.66
  -2   0  37    7.56    6.12
  -2   0 -38  136.57   18.15
  -2   0  38  133.02   10.07
  -2   0 -39    3.07    9.72
  -2   0  39    4.43    6.11
  -2   0  40   34.82    7.40
  -2   0 -40   38.27   13.21
  -2   0  41    1.16    6.20
  -2   0 -41   -1.68    9.89
  -2   0 -42    0.29    9.92
  -2   0  42   -0.90    6.43
  -2   0  43   -0.80    6.64
  -2   0  44   -2.19    6.93
   2   0  45   14.79    6.82
  -2   0  45    2.27    7.32
  -2   0  46    1.18    7.55
   2   0  46    8.65    6.94
  -2   0  47   -4.88    8.11
   2   0  47   14.38    7.18
  -2   0  48    8.30    8.15
   2   0  48   20.30    7.76
   2   0  49   11.99    7.47
  -2   0  49   -1.76    8.54
  -2   0  50   -3.63    8.80
   2   0  50   13.66    7.65
   2   0  51   -0.06    7.35
  -2   0  51  -12.42    9.18
  -2   0  52   -8.68    9.03
   2   0  52    2.77    7.22
  -2   0  53   -4.27    9.15
   2   0  53    1.07    7.53
  -2   0  54   38.06   10.12
   2   0  54   50.90    9.54
  -2   0  55   -5.65    9.37
   2   0  55    7.56    7.71
  -2   0  56  295.24   17.87
   2   0  56  328.39   17.60
   2   0  57    4.67    7.89
  -2   0  57  -14.57    9.48
  -2   0  58    5.01    8.29
   2   0  58   -4.87    8.00
   2   0  59   -2.26    8.00
  -2   0  59   15.35    8.72
  -2   0  60   19.01    9.11
   2   0  60    0.54    7.93
   2   0  61   -3.94    8.38
  -2   0  61    5.97    7.92
   2   0  62   -1.57    8.13
  -2   0  62   14.48    8.24
   2   0  63   -7.33    8.42
  -2   0  63    6.76    7.94
  -2   0  64   49.71    9.39
   2   0  64   55.63    9.50
  -2   0  65    9.89    7.49
   2   0  65   13.51    7.54
  -2   0  66   15.82    7.52
   2   0  66   27.04    7.91
   2   0  67    8.09    6.68
  -2   0  67   -1.93    6.48
  -2   0  68    1.50    5.97
  -2   1   0   -0.19    2.42
  -2  -1   0    0.74    2.17
  -2  -1   0    1.19    2.02
  -2  -1  -1  261.28    6.87
  -2   1   1  272.46    8.09
  -2  -1  -1  258.75    7.77
  -2  -1   1  267.77    7.30
  -2  -1   1  277.82    8.05
  -2   1  -1  279.15    8.62
  -2  -1   2   59.35    3.59
  -2  -1   2   66.37    4.56
  -2  -1  -2   58.91    4.41
   2  -1  -2   59.68    4.71
  -2   1  -2   67.44    4.91
  -2  -1  -2   59.65    3.31
   2  -1  -3   40.57    4.13
  -2   1  -3   41.17    4.26
  -2  -1  -3   42.07    2.75
  -2  -1  -3   38.95    4.13
  -2  -1   3   43.64    3.15
  -2  -1   3   40.20    4.28
   2  -1  -4   57.26    4.48
  -2  -1   4   59.27    5.27
  -2   1  -4   56.92    4.94
  -2  -1   4   63.66    3.49
  -2  -1  -4   53.14    5.10
  -2  -1   5   14.99    4.21
  -2  -1  -5   16.41    4.21
  -2   1  -5   12.91    3.76
   2  -1  -5   15.81    3.33
  -2   1  -6  333.69   11.06
  -2  -1  -6  336.08   11.91
   2  -1  -6  326.80    9.25
  -2  -1   6  348.48   11.51
   2   1  -6  337.31    8.63
  -2   1  -7   26.60    5.00
   2   1  -7   29.31    3.45
   2  -1  -7   25.74    4.03
  -2  -1   7   21.80    5.79
  -2  -1  -7   28.92    6.28
  -2  -1  -8  763.92   18.86
   2   1  -8  719.54   11.77
   2  -1  -8  715.46   13.36
  -2   1  -8  724.85   16.51
  -2  -1   8  722.98   17.56
  -2  -1  -9  184.66   12.01
   2  -1  -9  177.61    7.42
  -2  -1   9  167.43   10.61
   2   1  -9  189.49    6.41
  -2   1  -9  172.88   10.22
  -2  -1 -10   68.88   10.30
   2   1 -10   74.29    4.62
  -2  -1  10   67.10    9.13
   2  -1 -10   71.43    5.57
  -2   1 -10   67.68    8.49
   2   1 -11  607.99   10.49
  -2   1 -11  628.18   18.14
  -2  -1 -11  599.58   20.24
   2  -1 -11  620.02   12.89
  -2  -1  11  589.18   18.38
  -2   1 -12   93.91    9.89
   2   1 -12  100.80    5.07
  -2  -1  12   98.94   10.23
  -2   1 -13  462.34   17.78
  -2  -1  13  499.10   17.42
  -2   1 -14 1161.18   26.89
  -2  -1  14 1105.51   24.95
  -2  -1  15  151.63   11.38
   2   1  15  111.24    4.30
  -2   1 -15  134.90   11.95
  -2  -1  16  458.98   17.18
  -2   1  16  411.88   16.13
  -2   1 -16  395.16   18.21
   2   1  17  912.06   12.37
  -2   1  17  955.31   23.88
  -2  -1 -18  172.73   15.18
  -2  -1  18  182.72   11.77
   2   1  18  150.69    5.57
  -2   1  18  153.36   10.93
  -2   1 -18  149.36   13.69
  -2   1 -19  544.84   22.77
   2   1  19  563.81   10.65
  -2   1  19  542.48   18.73
  -2  -1 -19  606.99   26.18
   2   1  20    5.39    2.36
  -2  -1 -20   14.74    9.36
  -2   1 -20    6.72    7.93
  -2  -1  20    6.25    6.33
  -2   1  20    7.25    5.57
  -2  -1 -21   61.56   12.07
  -2  -1  21   63.20    9.11
   2   1  21   56.93    4.00
  -2   1 -21   54.99   10.69
  -2   1  21   54.67    7.97
   2   1  22   18.52    2.92
  -2  -1  22   24.22    7.70
  -2   1 -22   15.23    9.21
  -2   1  22   17.54    6.48
  -2  -1 -22   23.05   10.58
  -2   1 -23   97.62   13.63
  -2  -1  23  107.59   10.97
  -2   1  23   97.15   10.03
  -2  -1 -23  114.52   14.73
  -2  -1 -24    3.56   10.12
  -2   1  24    2.24    6.31
  -2  -1  24    1.68    6.83
  -2   1 -24    4.89   10.00
  -2  -1 -25   58.87   13.80
  -2  -1  25   50.40    9.53
  -2   1 -25   46.11   11.94
  -2   1  25   51.60    8.94
  -2   1  26   13.49    7.23
  -2  -1  26   13.72    7.69
  -2   1 -26   10.20   11.17
  -2  -1 -26    9.87   11.62
  -2   1  27    0.41    6.28
  -2  -1  27    3.23    7.20
  -2  -1 -27    9.31   11.85
  -2   1 -27    3.16   10.15
  -2   1  28  144.14   12.88
  -2  -1 -28  172.95   19.11
  -2   1 -28  175.41   18.79
  -2  -1  28  176.05   13.86
  -2   1  29  785.43   26.62
  -2   1 -29  884.48   36.55
  -2  -1  29  885.51   28.02
  -2  -1 -29  892.02   37.41
  -2   1 -30  201.29   19.96
  -2   1  30  195.00   14.58
  -2  -1  30  208.14   15.20
  -2  -1 -30  212.42   20.68
  -2  -1 -31  608.04   32.27
  -2   1  31  611.10   23.85
  -2   1 -31  640.06   32.72
  -2  -1  31  664.50   25.32
  -2   1 -32   51.46   12.99
  -2   1  32   45.18    8.89
  -2  -1  32   49.28    7.01
  -2  -1  32   56.69    9.65
  -2  -1 -32   44.78   13.00
  -2   1  32   59.58    7.26
  -2   1  33   28.25    8.30
   2   1 -33   25.94    8.81
  -2   1 -33   29.01   12.00
  -2  -1  33   35.71    8.33
  -2  -1  33   27.12    6.64
  -2  -1 -33   27.63   12.19
  -2   1  33   30.63    6.17
  -2   1 -34   -0.99   10.01
  -2  -1 -34    1.04   10.34
  -2  -1  34    2.22    5.58
  -2   1  34    6.37    5.28
  -2  -1  35  112.70    9.47
  -2   1  35  109.66    8.76
  -2  -1 -35  120.07   17.48
  -2   1 -35  106.58   16.46
  -2   1 -36   66.99   14.76
  -2  -1  36   76.01    8.55
  -2  -1 -36   65.46   13.84
  -2   1  36   70.02    7.89
  -2   1  37   45.06    7.21
  -2  -1  37   45.46    7.96
  -2   1 -37   37.94   12.49
  -2  -1 -37   42.52   12.67
  -2  -1  38   48.40    8.06
  -2   1 -38   40.29   13.00
  -2   1  38   48.75    7.64
  -2  -1 -38   40.02   13.40
  -2   1 -39   13.08   10.39
  -2  -1 -39   13.64   10.64
  -2   1  39   22.45    6.80
  -2  -1  39   17.40    6.95
  -2  -1  40   26.07    7.48
  -2  -1 -40   14.72   11.05
  -2   1  40   31.78    7.22
  -2   1 -40   26.66   11.36
  -2  -1 -41   -2.63   10.42
  -2  -1  41    7.02    6.89
  -2   1  41   10.15    6.60
  -2  -1  42    4.86    6.95
  -2   1  42    6.89    6.88
   2  -1  42   11.50    5.88
  -2  -1 -42    0.56   10.31
  -2  -1  43    4.95    7.24
  -2   1  43    8.25    6.93
   2  -1  43   12.08    5.96
  -2  -1 -43    2.21    9.56
  -2   1  44    3.92    6.96
  -2  -1  44    5.71    7.35
   2  -1  44   10.65    6.51
  -2  -1 -44   -1.23   11.09
  -2   1  45    4.10    7.21
   2  -1  45   14.07    6.73
  -2  -1  45   -0.11    7.89
  -2  -1 -45   -2.56   10.50
   2  -1  46    8.65    6.72
  -2   1  46    5.47    7.82
  -2  -1  46   -0.23    7.91
  -2  -1  47   -0.49    8.51
   2  -1  47   11.04    6.84
  -2   1  47    2.45    7.81
  -2  -1  48   25.86    9.05
  -2   1  48   32.21    9.17
   2   1  48   43.25    8.79
   2  -1  48   34.95    8.21
   2  -1  49   32.93    8.06
  -2   1  49   28.98    9.49
  -2  -1  49   15.12    8.64
   2   1  49   33.44    8.37
  -2  -1  50    6.63    8.39
   2   1  50   22.04    8.49
  -2   1  50    7.54    8.58
   2  -1  50   13.51    7.41
   2   1  51   13.09    7.84
  -2  -1  51   -6.57    8.95
  -2   1  51   -2.49    8.62
   2  -1  51   -2.48    7.08
  -2   1  52   20.95    9.18
  -2  -1  52   14.71    9.03
   2   1  52   35.19    8.94
   2  -1  52   30.32    8.49
   2  -1  53    5.33    7.41
  -2  -1  53   -6.38    9.53
   2   1  53    7.32    8.13
  -2   1  53    1.85    8.95
  -2  -1  54   44.83   10.16
   2   1  54   77.40   10.58
  -2   1  54   59.20   11.01
   2  -1  54   69.07   10.14
   2  -1  55    8.90    7.84
  -2   1  55    6.06    9.28
  -2  -1  55   -5.70    9.16
   2   1  55   10.44    8.22
   2   1  56   29.08    9.35
  -2   1  56   14.63    9.02
  -2  -1  56   21.89    8.95
   2  -1  56   16.18    8.20
   2   1  57   13.11    8.31
  -2  -1  57   24.64    9.25
  -2   1  57    6.89    8.69
   2  -1  57    9.61    7.70
   2   1  58    1.18    7.83
  -2  -1  58    6.56    8.67
   2  -1  58   -5.55    8.19
  -2   1  58   -9.65    9.75
   2  -1  59    5.45    8.21
  -2   1  59    0.69    8.89
  -2  -1  59   18.68    8.61
   2   1  59   14.81    8.26
   2  -1  60    1.97    8.28
  -2  -1  60   19.52    8.89
  -2   1  60   27.12    9.15
   2   1  60    5.45    8.04
   2  -1  61   -8.82    8.34
   2   1  61   -6.66    8.57
  -2  -1  61    7.48    7.73
  -2   1  61    7.84    8.33
   2   1  62   -2.82    8.54
  -2   1  62   16.20    8.38
  -2  -1  62   14.09    8.03
   2  -1  62   11.76    7.88
   2   1  63   -5.86    8.39
  -2   1  63   10.79    7.83
  -2  -1  63   13.62    8.04
   2  -1  63   10.90    7.48
  -2  -1  64    1.77    7.03
  -2   1  64   11.36    7.79
   2  -1  64    8.47    7.03
   2   1  64  -10.36    8.45
   2  -1  65   41.02    8.29
   2   1  65   33.31    8.54
  -2  -1  65   33.92    8.22
  -2   1  65   46.39    8.69
  -2  -1  66    6.11    6.66
   2   1  66   17.68    7.64
  -2   1  66   13.87    7.45
   2  -1  66   11.79    6.66
  -2   1  67    2.49    6.56
  -2  -1  67   -0.95    6.27
   2   1  67   11.16    6.89
  -2  -1  68    9.06    6.18
  -2   1  68   10.86    6.39
   2  -2   0 1021.21   17.28
  -2  -2   0 1005.71   14.70
  -2  -2   1   26.65    3.67
  -2  -2  -1   29.05    3.79
  -2   2  -1   28.28    4.17
  -2  -2   1   27.86    3.23
   2  -2  -1   25.87    4.10
  -2  -2   2 1236.96   14.34
  -2  -2   2 1249.06   17.68
   2  -2  -2 1201.53   18.07
  -2   2  -2 1267.66   18.93
  -2  -2  -2 1199.83   18.42
  -2  -2   3  398.24    7.68
  -2   2  -3  386.54   11.18
  -2  -2   3  392.61   10.36
  -2  -2   4   12.95    2.32
  -2   2  -4   10.01    4.25
  -2  -2   4   12.52    4.16
   2  -2  -4   11.03    3.63
  -2  -2   5 1126.40   18.29
  -2   2  -5 1129.29   19.32
   2  -2  -5 1075.97   17.25
  -2  -2   5 1093.50   10.23
  -2   2  -6   12.55    5.18
   2  -2  -6    8.69    3.99
  -2  -2   6   12.39    4.90
   2   2  -7  517.62    9.74
  -2   2  -7  477.81   13.41
   2  -2  -7  471.14   11.63
  -2  -2   7  524.23   14.44
  -2   2  -8    4.80    5.80
   2  -2  -8    9.91    4.50
  -2  -2   8    7.86    6.27
   2   2  -8    7.85    2.93
  -2  -2   9  733.78   18.43
   2   2  -9  695.93   10.15
   2  -2  -9  727.91   14.57
   2  -2 -10   13.13    4.85
  -2   2 -10    4.42    6.15
   2   2 -10    4.51    2.58
  -2  -2  10   11.79    7.58
  -2   2 -11    5.77    6.84
   2   2 -11    7.87    2.45
  -2  -2  11    5.44    6.95
  -2   2 -12   30.90    7.17
  -2  -2  12   34.76    8.26
  -2  -2  13  581.90   18.76
  -2   2 -13  616.35   18.86
  -2   2 -14   71.47    9.03
  -2  -2  14   71.06    9.43
  -2   2 -15 1461.06   29.79
  -2  -2  15 1467.95   29.36
  -2   2 -16   29.66    7.81
  -2  -2  16   26.34    7.65
  -2   2 -17   80.46    9.77
  -2  -2  17   90.20    9.63
  -2  -2  18  282.92   15.06
  -2   2 -18  267.62   15.38
  -2   2 -19  183.20   14.11
  -2  -2  19  210.16   13.29
  -2   2 -20   10.15    7.74
  -2  -2  20   14.58    6.77
  -2  -2  21    6.64    6.93
  -2   2 -21    3.38    7.82
  -2   2  22  103.52   10.71
   2   2  22  108.97    6.63
  -2   2 -22  111.58   13.06
  -2  -2  22  123.22   11.98
  -2  -2  23   14.60    7.59
  -2   2  23   12.65    7.41
  -2   2 -23    9.68    9.06
   2   2  23   14.42    3.80
  -2   2  24   73.92    9.94
  -2   2 -24   59.88   12.03
  -2  -2  24   79.74   10.45
  -2  -2  25   66.70   10.08
  -2   2  25   46.67    8.93
  -2   2 -25   46.00   11.58
  -2  -2  26  108.26   12.02
  -2   2  26   77.34   10.66
  -2   2 -26   88.52   14.23
  -2  -2 -27  344.94   24.06
  -2   2 -27  329.91   22.80
  -2  -2  27  362.37   19.28
  -2   2  27  295.49   16.86
   2   2 -27  349.50   17.85
  -2  -2  28   20.05    8.10
  -2  -2 -28   22.46   11.48
  -2   2 -28   20.73   11.26
   2   2 -28   22.74    8.10
  -2   2  28   12.03    7.36
  -2  -2 -29   16.24   10.72
  -2   2 -29   24.72   11.62
  -2  -2  29   22.41    8.63
  -2   2  29   15.12    7.27
   2   2 -29   22.46    8.06
  -2   2 -30   63.35   13.87
  -2  -2 -30   67.44   14.33
  -2   2  30   63.52    9.90
  -2  -2  30   80.44   11.42
  -2   2  31  303.91   17.91
  -2  -2 -31  323.37   24.89
  -2  -2  31  379.92   19.96
  -2   2 -31  342.53   24.84
  -2   2  32   18.18    7.87
  -2  -2  32   17.61    6.41
  -2   2 -32   17.42   10.88
  -2  -2  32   21.38    8.05
  -2  -2 -32   15.11   11.73
  -2  -2  33    8.87    6.43
  -2   2 -33    4.32    9.64
  -2   2  33    7.72    7.03
  -2  -2  33    3.75    6.82
  -2  -2 -33   10.16   10.85
  -2   2 -34   -0.69    9.91
  -2  -2 -34   -3.54   10.25
  -2  -2  34   -0.57    5.91
  -2  -2 -35  146.57   18.51
  -2  -2  35  146.63   10.76
  -2   2 -35  161.39   18.68
  -2  -2 -36   35.57   12.15
  -2   2  36   37.13    6.83
  -2   2 -36   39.72   12.21
  -2  -2  36   37.77    7.71
  -2  -2  37    6.63    6.35
  -2   2 -37    3.92    9.46
  -2   2  37   14.90    5.96
  -2  -2 -37    3.40    9.89
  -2  -2  38    2.14    6.39
  -2   2  38    6.28    5.86
  -2  -2 -38    3.47   10.71
  -2  -2  39   24.31    7.42
  -2   2  39   30.35    7.14
  -2  -2 -39   26.12   11.90
   2  -2  39   28.51    6.00
  -2   2  40   31.78    7.43
  -2  -2 -40   31.61   12.60
  -2  -2  40   21.54    7.72
   2  -2  40   29.82    6.31
  -2  -2  41  158.41   12.54
  -2   2  41  171.71   11.58
  -2  -2 -41  168.15   20.99
   2  -2  41  147.89   10.27
   2  -2  42    4.04    5.49
   2  -2 -42   -0.82    8.98
  -2  -2  42   -0.80    7.30
  -2   2  42    8.68    6.86
  -2  -2 -42    3.81   10.52
  -2  -2 -43    4.23   11.29
  -2  -2  43    6.61    7.46
   2  -2  43   10.95    6.04
  -2   2  43    8.81    6.90
   2  -2  44   30.80    7.23
  -2  -2 -44   30.68   12.60
  -2  -2  44   31.59    8.69
  -2   2  44   38.08    8.59
  -2   2  45   11.36    7.73
  -2  -2 -45    7.38   11.57
   2  -2  45    9.53    6.33
  -2  -2  45    3.57    8.01
  -2   2  46    5.11    7.57
  -2  -2 -46   -4.65   11.12
   2  -2  46    4.54    6.25
  -2  -2  46   -5.36    8.85
  -2  -2 -47    5.94   11.63
  -2   2  47   10.87    8.28
   2  -2  47    6.23    6.56
  -2  -2  47    5.09    8.44
  -2   2  48    3.14    8.01
   2  -2  48    4.38    6.60
  -2  -2  48   -8.93    9.22
  -2   2  49    4.30    8.18
  -2  -2  49   -9.84    9.52
   2   2  49   12.06    7.78
   2  -2  49    5.15    6.96
  -2  -2  50    1.79    8.77
  -2   2  50   11.11    8.71
   2  -2  50    9.68    7.15
   2   2  50   24.23    8.66
   2   2  51   12.58    8.30
   2  -2  51   -1.57    7.21
  -2  -2  51  -11.89    9.37
  -2   2  51   -1.50    8.75
   2  -2  52    5.82    7.15
   2   2  52   17.05    8.11
  -2   2  52    4.50    8.73
  -2  -2  52  -12.52    9.30
  -2  -2  53    8.87    8.09
   2  -2  53   -1.59    7.49
   2   2  53    4.65    7.96
  -2   2  53   -0.97    9.05
   2  -2  54   -2.13    7.36
   2   2  54    2.71    8.09
  -2  -2  54    8.14    8.75
  -2   2  54   -2.38    9.13
  -2   2  55    9.30    9.11
   2  -2  55    4.25    7.12
  -2  -2  55   19.07    8.81
   2   2  55   13.34    8.50
   2  -2  56   62.43   10.00
  -2   2  56   69.47   11.50
   2   2  56   87.55   11.14
  -2  -2  56   83.40   11.13
   2  -2  57   -5.90    8.01
   2   2  57    5.18    8.38
  -2  -2  57    9.02    8.29
  -2   2  57   -0.85    9.09
  -2  -2  58    7.72    7.73
   2  -2  58  -15.65    8.37
  -2   2  58   -9.78   10.02
   2   2  58    3.05    8.40
   2  -2  59   -5.41    7.74
  -2   2  59   -9.60    9.44
   2   2  59    3.03    8.17
  -2  -2  59    6.30    8.12
   2  -2  60   12.13    7.44
  -2  -2  60   -0.32    7.10
  -2   2  60  -12.93   10.07
   2   2  60   -3.69    8.05
   2  -2  61   11.04    7.19
   2   2  61   -3.67    8.11
  -2  -2  61    4.23    7.34
  -2   2  61   10.82    8.55
  -2   2  62   10.16    8.07
  -2  -2  62    0.86    7.11
   2  -2  62   10.46    7.10
   2   2  62  -10.54    8.49
  -2  -2  63    1.43    7.05
   2  -2  63   12.41    6.94
   2   2  63   -9.63    8.34
  -2   2  63   15.28    8.15
  -2  -2  64    0.05    6.53
   2  -2  64    8.42    6.81
   2   2  64  -12.55    8.58
  -2   2  64   13.36    7.98
   2   2  65   -9.69    8.13
  -2  -2  65   -0.38    6.41
  -2   2  65    8.61    7.64
  -2   2  66    7.06    6.99
   2   2  66   -2.51    6.82
  -2  -2  66    1.28    6.41
  -2   2  67    5.75    6.57
  -2  -2  67    0.80    6.15
   2   2  67    7.55    6.94
  -2   2  68    6.86    6.32
   2  -3   0    4.29    4.54
   2  -3  -1  897.12   16.42
   2  -3   1  866.80   16.42
   2  -3  -2  610.17   13.91
   2  -3   2  640.62   14.14
  -2  -3   2  646.71   11.48
  -2  -3   3 1149.88   13.68
   2  -3   3 1125.38   19.23
   2  -3  -3 1152.60   18.67
  -2   3  -3 1143.54   19.28
  -2   3  -4   23.19    5.62
   2  -3   4   15.76    5.20
   2  -3  -4   19.97    4.92
  -2  -3   4   19.43    2.86
  -2  -3   5   28.81    2.29
   2  -3  -5   43.57    5.95
  -2   3  -5   42.29    6.66
  -2   3  -6  405.37   13.09
   2  -3  -6  385.00   11.35
   2  -3  -7  803.61   15.99
  -2   3  -7  865.50   18.43
   2   3  -8  178.82    5.31
   2  -3  -8  196.03    9.08
  -2   3  -8  185.04   10.20
  -2  -3   8  191.65   10.85
   2  -3  -9   32.73    6.15
  -2  -3   9   34.74    7.47
  -2   3  -9   18.11    6.41
  -2  -3  10 4637.96   45.68
  -2   3 -10 4496.26   44.05
  -2   3 -11  114.29    8.93
  -2  -3  11  128.77   10.78
  -2   3 -12  695.63   18.23
  -2  -3  12  775.72   20.28
  -2   3 -13    1.88    5.29
  -2  -3  13    4.43    6.16
  -2  -3  14  299.08   15.04
  -2   3 -14  310.66   13.58
   2   3 -15  173.30    5.62
  -2  -3  15  208.59   12.95
  -2   3 -15  207.68   11.70
  -2  -3  16  221.54   13.38
   2   3 -16  193.14    6.73
  -2   3 -16  238.80   12.78
  -2  -3  17   45.18    8.48
   2   3 -17   41.11    4.28
  -2   3 -17   39.84    7.62
  -2   3 -18   60.66    8.75
  -2  -3  18   62.86    9.30
   2   3 -18   51.00    5.04
   2   3 -19  272.89   10.29
  -2   3 -19  302.28   16.00
  -2  -3  19  306.60   16.53
  -2   3 -20    6.64    6.89
   2   3 -20   10.09    4.49
  -2  -3  20   12.41    7.28
  -2   3 -21   12.04    7.57
   2   3 -21   10.26    4.93
  -2  -3  21   13.22    7.55
   2   3 -22  321.22   12.99
  -2   3 -22  332.70   18.48
  -2  -3  23   32.66    9.28
  -2   3 -23   29.17    9.55
   2   3 -23   35.03    6.53
  -2   3 -24   19.00    9.32
   2   3 -24   24.10    6.42
  -2  -3  24   33.92    9.33
  -2   3 -25  563.59   26.04
  -2  -3  25  737.52   25.78
  -2   3 -26  114.32   14.43
  -2   3  26  126.56   12.94
  -2   3 -27   89.31   13.18
  -2  -3  27  123.04   12.87
  -2   3  27   92.78   12.00
  -2   3 -28    9.21    9.45
  -2   3  28    4.06    7.37
  -2   3 -29   -3.16    9.47
  -2   3  29    1.76    7.04
  -2   3 -30   -2.78    9.87
  -2  -3 -30    4.01   10.11
  -2   3  30    3.57    6.99
  -2  -3 -31   16.84   11.30
  -2   3  31   13.97    7.70
  -2   3 -31   13.61    9.97
  -2  -3 -32    1.06   10.51
  -2  -3  32    1.74    6.18
  -2   3 -32   -2.96    9.90
  -2   3  32   -1.14    6.94
  -2  -3 -33   17.11   12.36
  -2   3 -33    8.72    9.47
  -2  -3  33    7.68    6.61
  -2   3  33   17.79    7.83
   2  -3  34   40.38    6.03
  -2  -3 -34   51.97   13.57
  -2  -3  34   36.80    7.52
   2   3  34   35.43    4.37
  -2   3  35   21.51    4.74
  -2  -3  35   16.04    7.11
  -2  -3 -35   19.95   11.14
   2  -3  35   19.55    5.35
   2   3  35   17.53    3.73
  -2  -3 -36   54.56   14.47
   2   3  36   48.42    4.74
   2  -3  36   49.10    6.57
  -2  -3  36   47.81    7.97
  -2   3  36   49.82    5.78
   2   3  37   95.73    5.97
   2  -3  37   94.57    8.15
  -2   3  37   95.00    7.11
  -2  -3 -37   95.88   17.29
  -2  -3  37  104.87   10.64
   2   3  38   23.68    4.26
  -2  -3 -38   20.82   12.19
   2  -3  38   29.76    6.46
  -2  -3  38   18.82    7.27
  -2   3  38   36.57    7.28
  -2   3  38   25.86    5.12
   2  -3  39  149.42    9.82
  -2   3  39  164.91    9.08
   2   3  39  148.12    7.44
  -2   3  39  175.58   11.29
  -2  -3  39  178.47   12.69
  -2  -3 -39  167.34   20.89
   2   3  40    6.38    3.77
  -2   3  40   18.21    6.81
  -2  -3  40    4.81    7.31
  -2  -3 -40    7.99   11.56
   2  -3  40   12.59    5.70
   2  -3  41   36.38    6.74
  -2  -3  41   32.01    8.51
  -2  -3 -41   34.10   13.27
  -2   3  41   42.63    7.82
   2   3  41   33.14    4.83
   2  -3  42   53.90    7.66
  -2  -3 -42   49.39   15.08
  -2   3  42   66.78    9.05
   2   3  42   42.59    5.29
  -2  -3  42   51.46    9.44
  -2  -3 -43   17.53   12.53
   2  -3  43   17.84    6.54
  -2   3  43   21.48    7.62
  -2  -3  43    5.42    7.76
   2  -3  44   20.91    6.87
   2  -3 -44   13.24   11.09
  -2  -3 -44   14.03   11.89
  -2  -3  44   14.25    8.31
  -2   3  44   27.34    8.26
  -2  -3  45   10.83    8.29
   2  -3  45   28.82    7.20
  -2   3  45   34.38    8.81
  -2  -3 -45   19.31   12.18
  -2   3  46   13.97    8.16
   2  -3  46    3.19    6.50
  -2  -3 -46    2.91   11.36
  -2  -3  46   -9.74    8.89
   2  -3  47    3.93    6.41
  -2  -3  47  -11.52    9.34
  -2  -3 -47    5.54   11.13
  -2   3  47    5.02    8.21
  -2  -3 -48  -12.49   13.79
   2  -3  48   -2.66    6.76
  -2   3  48    0.71    8.11
  -2  -3  48  -10.88    9.11
  -2  -3  49   14.16    8.77
   2  -3  49   20.94    7.54
  -2   3  49   27.93    9.37
   2  -3  50    9.66    7.18
  -2  -3  50   20.92    8.90
  -2   3  50   15.36    8.98
   2   3  51   73.51   10.46
   2  -3  51   39.26    8.62
  -2   3  51   59.76   10.92
  -2  -3  51   59.68   10.48
  -2  -3  52   37.08    9.57
   2   3  52   40.13    9.28
   2  -3  52   17.96    7.60
  -2   3  52   28.06    9.78
  -2  -3  53   10.21    8.62
   2  -3  53   -3.09    7.61
   2   3  53   10.89    8.68
  -2   3  53    4.24    9.34
  -2   3  54   33.54   10.21
  -2  -3  54   37.25    9.76
   2   3  54   44.62    9.77
   2  -3  54   36.27    8.48
  -2   3  55   28.98   10.07
   2   3  55   40.64    9.62
   2  -3  55   15.68    7.57
  -2  -3  55   36.82    9.15
   2   3  56    7.30    8.40
   2  -3  56   -3.37    7.69
  -2  -3  56   12.01    8.13
  -2   3  56   -1.31    9.48
  -2  -3  57    2.61    7.71
  -2   3  57  -12.76    9.77
   2  -3  57   -4.22    7.17
   2   3  57    6.52    8.39
   2   3  58    2.64    8.31
  -2   3  58   -9.53    9.39
   2  -3  58   11.62    7.00
  -2  -3  58    0.06    7.02
   2  -3  59   12.01    7.07
   2   3  59    7.02    8.16
  -2   3  59   -4.44    9.88
  -2  -3  59    8.55    7.88
  -2   3  60  -13.10    9.64
   2   3  60   -1.35    7.80
  -2  -3  60   -3.16    7.09
   2  -3  60    7.16    6.62
  -2   3  61  -13.44    9.66
   2   3  61   -2.35    8.11
  -2  -3  61   -0.66    6.91
  -2   3  62   14.62    8.51
   2   3  62    6.38    7.97
  -2  -3  62    0.21    7.00
   2   3  63   -7.57    7.86
  -2   3  63    6.26    7.88
  -2  -3  63    0.58    6.87
  -2   3  64    6.69    7.62
  -2  -3  64    1.45    6.72
   2   3  64   -4.05    7.75
   2   3  65   -5.89    8.00
  -2   3  65   19.65    7.69
  -2  -3  65    2.71    6.39
   2   3  66   -6.64    7.59
  -2   3  66    6.10    6.96
  -2  -3  66    0.94    6.13
   2   3  67    9.10    6.62
  -2   3  67   10.31    6.82
  -2   3  68    4.40    6.18
   2  -4   0 5238.23   40.18
   2  -4  -1  447.79   12.43
   2  -4   1  451.97   12.33
   2  -4  -2 1140.34   18.87
   2  -4   2 1122.94   18.74
   2  -4   3   23.42    5.36
   2  -4  -3   18.55    5.33
  -2  -4   4 1027.57   13.58
   2  -4   4  970.99   17.30
   2  -4  -4  994.12   17.75
   2  -4  -5  679.41   14.98
   2  -4   5  662.19   14.88
  -2  -4   5  633.59    9.51
   2  -4   6    9.22    4.56
   2  -4  -6   16.12    4.89
  -2   4  -7  642.99   15.88
   2  -4   7  638.70   14.81
   2  -4  -7  651.20   15.20
   2  -4   8 2413.76   27.92
  -2   4  -8 2517.58   30.95
  -2   4  -9 1275.69   22.83
  -2   4 -10 2035.57   29.13
  -2   4 -11  327.06   12.66
  -2   4 -12  903.89   20.40
  -2   4 -13   79.43    7.69
  -2   4 -14  166.41   10.16
  -2   4 -15   46.29    6.81
  -2   4 -16    4.00    5.33
  -2   4 -17   65.39    8.04
  -2   4 -18  148.00   10.69
  -2   4 -19    1.89    5.24
  -2   4 -20   17.11    6.66
  -2   4 -21    3.76    6.24
  -2   4 -22   44.58    8.72
  -2   4 -23   47.85    9.43
  -2   4 -24    3.22    7.28
  -2   4 -25   44.83    9.49
  -2   4 -26    7.23    8.11
  -2   4 -27   91.46   12.33
  -2   4 -28   11.20    8.06
  -2   4 -29    2.85    7.72
  -2   4  29   -4.74    8.23
  -2   4  30    5.69    7.84
  -2   4 -30   11.49    8.20
  -2   4  31   77.55   12.29
  -2   4  32   74.12   11.77
  -2  -4  32   61.55    9.10
   2   4  32   71.75    5.36
  -2   4  32   78.53    6.42
  -2  -4 -33   12.15   11.99
  -2   4  33   16.03    8.29
  -2  -4  33    6.26    6.83
  -2   4  33   18.81    4.71
   2   4  33   16.53    3.77
  -2  -4 -34   -3.02   10.65
   2   4  34    1.80    3.41
  -2  -4  34   -3.57    7.28
  -2   4  34    5.05    4.31
   2   4  35   63.81    5.40
  -2  -4  35   56.63    8.95
   2  -4  35   61.47    6.96
  -2   4  35   66.28    6.36
  -2  -4 -35   67.44   14.93
  -2  -4  36   27.65    7.87
  -2   4  36   33.68    5.56
   2  -4  36   31.22    5.99
  -2  -4 -36   32.51   13.09
   2   4  36   30.65    4.47
   2  -4  37   13.54    5.72
  -2  -4  37    4.00    7.26
   2   4  37    7.93    3.95
  -2  -4 -37    7.77   11.69
  -2   4  37   10.86    4.87
  -2  -4  38    6.69    7.31
  -2   4  38   17.91    5.18
   2   4  38   16.82    4.16
  -2  -4 -38   25.81   12.42
   2  -4  38   21.93    6.06
  -2  -4  39   -0.88    7.42
   2   4  39   -0.47    3.85
  -2  -4 -39   10.58   11.39
  -2   4  39   -1.28    4.82
   2  -4  39    5.39    5.73
  -2   4  40   89.85    9.24
  -2  -4  40   73.69   10.06
   2   4  40   68.18    6.13
   2  -4  40   69.62    8.14
  -2  -4 -40   77.21   17.29
  -2   4  40   72.39    7.17
   2  -4  41   30.07    6.96
  -2  -4 -41   25.86   12.65
  -2   4  41   29.27    6.05
  -2  -4  41   16.15    8.18
  -2   4  41   37.12    8.01
   2   4  41   25.73    4.90
  -2   4  42    1.33    5.18
   2  -4  42   10.25    6.22
   2   4  42    2.32    4.47
  -2  -4 -42    9.06   11.73
  -2  -4  42   -0.53    8.35
  -2   4  42   17.15    7.57
   2  -4  43    4.72    6.10
  -2  -4  43    2.85    8.31
  -2  -4 -43   17.05   12.16
  -2   4  43    8.40    5.52
   2   4  43   15.36    4.80
  -2   4  43   21.79    7.85
   2  -4  44    6.39    6.28
  -2   4  44    4.14    5.28
   2   4  44   22.11    5.03
  -2  -4 -44   17.56   12.94
  -2   4  44   18.21    7.86
  -2  -4  44   19.62    8.36
  -2  -4 -45   -3.37   12.32
  -2  -4  45   17.85    8.64
   2  -4  45   -1.86    6.65
  -2   4  45   12.55    7.91
   2  -4 -45   -1.25   10.29
   2   4  45   15.46    4.84
  -2  -4 -46   26.38   13.54
   2   4  46   42.86    5.81
  -2   4  46   40.62    9.38
  -2  -4  46   38.81    9.72
   2  -4 -46   27.01   13.04
   2  -4  46   23.41    7.45
  -2  -4  47   49.77   10.12
  -2  -4 -47   29.65   14.09
   2  -4  47   27.83    7.92
  -2   4  47   44.90    9.50
  -2  -4  48   10.71    8.26
  -2  -4 -48    8.01   12.44
  -2   4  48   13.02    8.41
   2  -4  48    1.35    6.62
  -2   4  49    5.56    8.65
  -2  -4  49   10.31    8.29
   2  -4  49   -4.54    7.37
  -2   4  50   17.58    8.95
   2  -4  50    6.79    6.97
  -2  -4  50   19.61    8.56
  -2   4  51    6.87    8.68
   2  -4  51   -6.58    7.50
  -2  -4  51    7.63    8.06
  -2   4  52   10.06    9.32
   2  -4  52    1.13    6.76
   2   4  52   24.65    8.94
  -2  -4  52   13.31    7.99
  -2   4  53  116.51   12.98
   2   4  53  135.15   12.41
   2  -4  53   91.21   10.38
  -2  -4  53  109.70   11.67
  -2  -4  54   73.78   10.83
  -2   4  54   79.48   11.78
   2  -4  54   64.87    9.37
   2   4  54   96.90   11.61
   2   4  55    9.16    8.68
  -2  -4  55    7.15    7.76
  -2   4  55   -2.31    9.01
   2   4  56   21.38    8.77
  -2  -4  56   16.75    8.00
  -2   4  56   13.62    9.50
   2   4  57    8.61    8.39
  -2  -4  57   -0.25    7.46
  -2   4  57  -10.46    9.51
  -2   4  58   -1.27    9.63
   2   4  58   13.72    8.62
  -2  -4  58    6.60    7.23
   2   4  59   38.05    9.47
  -2  -4  59   32.85    8.52
  -2   4  59   11.76    8.72
  -2   4  60  -10.69    9.51
  -2  -4  60   -1.53    6.57
   2   4  60    4.52    8.11
  -2   4  61   -4.91    9.22
   2   4  61   15.37    8.42
  -2  -4  61   10.56    7.02
  -2  -4  62   -1.73    6.90
   2   4  62    1.02    7.82
  -2   4  62  -16.15    9.22
  -2  -4  63   -0.62    6.56
  -2   4  63   19.16    8.43
   2   4  63    2.74    7.55
   2   4  64    1.71    7.31
  -2   4  64   20.34    8.16
  -2  -4  64    3.12    6.39
  -2  -4  65   -6.42    6.71
   2   4  65   -6.82    7.50
  -2   4  65    9.78    7.28
  -2   4  66   13.90    7.20
   2   4  66   -5.21    7.21
   2   4  67   -6.12    6.98
  -2   4  67   12.22    6.71
  -2   4  68   -0.23    5.77
   2  -5   0   47.13    5.51
   2  -5   1 1772.38   23.33
   2  -5  -1 1784.50   23.79
   2  -5   2  334.58   10.63
   2  -5  -2  351.80   11.19
   2  -5  -3   97.11    6.73
   2  -5   3   94.75    6.34
   2  -5  -4  555.68   14.15
   2  -5   4  571.97   13.50
   2  -5   5   36.97    4.74
   2  -5   6   63.41    5.30
  -2  -5   6   55.08    3.35
   2  -5   7    3.70    3.31
   2  -5   8  426.28   11.61
   2  -5   9   37.59    4.60
   2  -5  10   47.74    4.88
  -2   5 -11  525.05   14.99
   2  -5  11  552.73   13.27
  -2   5 -12   14.10    4.88
   2  -5  12   12.17    3.70
   2  -5  13    5.94    3.53
  -2   5 -13    6.28    4.65
   2  -5  14  519.10   13.22
  -2   5 -14  542.86   16.39
  -2   5 -15   15.54    5.27
  -2   5 -16  356.49   14.43
  -2   5 -17    2.74    5.01
  -2   5 -18  100.29    9.00
  -2   5 -19   11.39    5.76
  -2   5 -20    3.35    5.61
  -2   5 -21   40.89    7.92
  -2   5 -22   44.05    8.12
  -2   5 -23    1.82    6.26
  -2   5 -24   93.12   10.52
  -2   5 -25   24.68    7.82
  -2   5 -26   38.82    8.55
   2   5  30  344.93    9.96
  -2   5  30  355.47   11.38
  -2   5  31    5.05    4.41
   2   5  31    1.72    3.54
  -2  -5  31    3.72    6.60
  -2  -5  32    8.07    7.03
   2   5  32    4.24    3.74
  -2   5  32    6.01    4.45
  -2   5  32    5.48    8.99
   2   5  33    9.05    3.92
  -2   5  33   16.10   10.04
  -2  -5  33   17.54    7.53
  -2   5  33   12.64    4.92
  -2   5  34  102.74    7.43
   2   5  34  101.24    6.44
  -2  -5  34   93.18   10.49
  -2   5  35   20.15    5.21
  -2  -5  35   25.22    7.98
  -2  -5 -35   19.02   12.70
   2   5  35   18.77    4.38
  -2  -5  36    5.99    7.65
  -2   5  36    5.76    4.88
   2   5  36    0.80    3.86
  -2  -5 -36    1.72   10.25
   2   5  37   61.16    5.98
  -2  -5  37   52.29    9.52
  -2  -5 -37   56.44   16.01
  -2   5  37   61.83    6.80
   2   5  38    4.63    4.13
  -2  -5 -38   11.04   12.45
  -2  -5  38   13.61    7.75
  -2   5  38    1.97    4.83
  -2  -5 -39    6.80   11.63
   2   5  39    5.64    4.14
  -2   5  39    6.54    5.09
  -2  -5  39   15.11    7.96
  -2  -5 -40   -1.41   11.62
  -2  -5  40    9.62    7.73
   2   5  40   -1.37    4.77
  -2   5  40   -3.65    5.12
  -2  -5 -41   17.41   13.54
  -2   5  41    8.46    5.61
  -2  -5  41   15.28    8.13
   2   5  41    3.21    4.36
  -2   5  41   21.89    7.50
  -2  -5  42   22.43    8.77
  -2   5  42   36.72    8.15
  -2   5  42   14.84    5.83
   2   5  42    8.20    4.48
  -2  -5 -42   28.23   14.21
  -2   5  43   88.36   10.39
  -2   5  43   65.81    7.81
   2   5  43   80.79    7.30
  -2  -5  43   87.62   11.05
  -2  -5 -43   64.11   17.86
  -2  -5  44   24.30    9.04
   2   5  44   32.75    6.21
  -2   5  44   15.84    6.19
  -2   5  44   35.52    8.70
  -2  -5 -44   12.57   12.77
  -2  -5 -45  151.08   23.12
  -2  -5  45  134.23   13.01
  -2   5  45  127.40    9.90
  -2   5  45  171.91   12.83
   2   5  45  147.72    8.97
  -2  -5 -46  192.44   24.51
  -2  -5  46  191.00   14.46
  -2   5  46  168.95   11.04
  -2   5  46  208.02   14.03
   2   5  46  219.76   10.20
  -2  -5  47   41.43    9.59
  -2   5  47   28.85    7.04
  -2   5  47   57.85   10.06
   2  -5 -47   41.62   15.21
   2   5  47   51.75    6.37
  -2  -5 -47   36.56   15.69
  -2   5  48   15.36    8.60
  -2  -5  48   10.50    8.02
  -2   5  48   -2.08    6.41
   2   5  48   10.58    4.97
  -2  -5  49  103.11   11.47
   2   5  49  117.37    8.32
  -2   5  49  119.06   12.32
  -2   5  50   -1.55    8.18
   2   5  50    2.74    5.13
  -2  -5  50    4.59    7.58
  -2  -5  51    3.03    7.45
  -2   5  51   -0.68    8.27
  -2   5  52   15.73    9.27
   2   5  52   27.20    9.30
  -2  -5  52   13.26    8.15
   2   5  53   29.02    9.71
  -2   5  53   10.98    9.05
  -2  -5  53    4.45    7.49
  -2  -5  54    3.56    7.41
  -2   5  54    7.57    9.23
   2   5  54   16.77    9.05
  -2   5  55   48.54   10.63
   2   5  55   65.42   10.42
  -2  -5  55   43.93    8.90
  -2  -5  56   38.55    8.73
  -2   5  56   39.78   10.24
   2   5  56   52.34    9.85
  -2   5  57   24.21    9.43
   2   5  57   49.81    9.77
  -2  -5  57   30.32    8.39
  -2  -5  58    1.24    6.59
   2   5  58    6.67    8.33
  -2   5  58   -6.07    9.58
  -2   5  59    4.73    8.99
  -2  -5  59    8.28    6.87
   2   5  59   19.02    8.44
  -2  -5  60   26.59    7.53
   2   5  60   46.37    9.32
  -2   5  60   30.79    9.52
   2   5  61    3.83    7.76
  -2  -5  61    0.17    6.55
  -2   5  61   -8.39    9.06
  -2  -5  62   -4.99    6.33
   2   5  62    2.10    7.42
  -2   5  62   -6.98    8.79
  -2   5  63   11.98    7.85
   2   5  63   -5.32    7.58
  -2   5  64   24.73    8.14
   2   5  64    2.07    6.86
  -2   5  65    7.97    7.00
   2   5  65  -10.75    7.27
  -2   5  66    8.45    6.63
   2   5  66   -6.13    6.92
   2   5  67   22.72    6.78
  -2   5  67   45.22    7.59
   2  -6   0 5215.41   41.70
   2  -6   1   60.52    6.39
   2  -6   2 1317.24   20.50
   2  -6   3  358.24   10.87
   2  -6   4   27.40    4.30
   2  -6   5  320.96   10.06
   2  -6   6   13.57    3.51
   2  -6   7   17.58    3.54
   2  -6   8    4.72    3.13
   2  -6   9  209.51    7.92
   2  -6  10  524.22   11.92
   2  -6  11    4.78    2.87
   2  -6  12   66.11    4.79
   2  -6  13   49.62    4.17
   2  -6  14   82.12    4.82
   2  -6  15    1.19    2.23
   2  -6  16  163.24    6.27
  -2   6 -17    5.19    4.85
  -2   6 -18    1.74    4.73
  -2   6 -19   87.30    8.28
  -2   6 -20  306.72   13.73
  -2   6 -21   50.66    7.23
  -2   6 -22    6.96    5.22
  -2   6  27   11.22    4.82
   2   6  27    5.21    3.61
  -2   6  28   22.39    5.15
   2   6  28   16.12    4.09
   2   6  29   81.99    5.91
  -2   6  29   94.03    7.17
  -2   6  30   10.87    4.98
   2   6  30    3.55    3.55
  -2  -6  30    5.31    6.49
   2   6  31   73.02    5.80
  -2  -6  31   70.70    9.11
  -2   6  31   84.88    6.98
  -2  -6  32   64.79    9.12
   2   6  32   73.68    5.91
  -2   6  32   77.02    6.99
  -2  -6  33    3.12    6.63
  -2   6  33    8.90    5.07
   2   6  33    3.58    3.95
  -2   6  34   17.39    5.48
   2   6  34   14.44    4.29
  -2  -6  34   20.82    7.86
   2   6  35    1.91    4.02
  -2   6  35    4.11    5.00
  -2  -6  35    5.73    7.25
  -2  -6 -36    4.24   11.46
   2   6  36    1.77    4.22
  -2  -6  36    2.09    7.10
  -2   6  36    7.15    5.21
  -2  -6  37   16.83    8.13
  -2   6  37   21.70    6.08
   2   6  37   14.76    4.76
  -2  -6 -37   22.88   13.49
  -2  -6 -38   24.78   12.90
   2   6  38   16.35    4.93
  -2   6  38   16.61    5.93
  -2  -6  38   16.23    8.20
   2   6  39   44.24    5.90
  -2  -6 -39   44.89   15.72
  -2   6  39   40.54    6.88
  -2  -6  39   43.87    9.13
  -2  -6 -40   70.53   17.73
  -2   6  40   53.08    7.30
  -2  -6  40   52.02    9.60
   2   6  40   48.92    6.23
  -2   6  41   -3.35    5.98
   2   6  41   -5.44    5.24
  -2  -6 -41   -4.48   12.21
  -2  -6  41    6.40    8.09
   2   6  42  176.86    9.76
  -2   6  42  188.53   12.93
  -2   6  42  183.20   11.35
  -2  -6 -42  182.00   25.36
  -2  -6  42  171.04   13.82
   2   6  43   15.73    5.90
  -2   6  43   -7.33    6.50
  -2   6  43   15.25    7.79
  -2  -6  43    3.62    8.30
  -2  -6 -43    7.31   13.40
  -2   6  44  119.31    9.94
  -2  -6 -44  166.74   23.95
   2   6  44  152.29    9.28
  -2   6  44  156.91   12.26
  -2  -6  44  132.77   12.59
  -2  -6 -45   47.02   16.45
  -2   6  45   41.62    7.70
  -2  -6  45   50.86    9.93
   2   6  45   65.96    7.26
  -2   6  45   72.99   10.24
  -2   6  46   33.81    7.37
  -2   6  46   49.04    9.68
   2   6  46   54.35    7.21
  -2  -6 -46   47.12   16.95
  -2  -6  46   41.03    9.81
  -2   6  47   41.81    9.38
   2   6  47   42.21    6.74
  -2  -6  47   32.55    9.26
  -2   6  47   16.84    6.68
  -2   6  48    4.91    8.50
  -2   6  48  -14.44    7.85
  -2  -6  48    8.57    7.70
   2   6  48   11.19    5.72
   2   6  49    7.41    5.67
  -2   6  49   -0.74    6.07
  -2   6  49   10.70    8.41
  -2  -6  49    3.61    7.48
  -2  -6  50   -0.05    7.33
  -2   6  50   10.00    8.48
   2   6  50    6.55    5.59
  -2   6  50   18.89    6.72
  -2   6  51   29.05    7.61
  -2   6  51   26.80    9.69
  -2  -6  51   10.49    7.38
   2   6  51   20.94    6.24
   2   6  52   -1.24    5.45
  -2  -6  52   -4.09    7.28
  -2   6  52    0.77    8.33
  -2  -6  53   29.00    8.34
   2   6  53   45.97    9.90
  -2   6  53   32.09    9.93
  -2   6  54   56.69   10.74
   2   6  54   73.93   10.96
  -2  -6  54   38.92    8.66
  -2   6  55   -0.91    8.80
  -2  -6  55   -5.82    6.91
   2   6  55   14.07    8.93
  -2  -6  56    7.50    7.02
  -2   6  56    8.02    8.60
   2   6  56   25.26    8.69
   2   6  57   12.84    8.35
  -2  -6  57   -5.63    6.97
  -2   6  57   -7.07    9.36
   2   6  58    8.91    7.99
  -2   6  58   -9.62    9.25
  -2  -6  58   -4.47    6.93
  -2   6  59   -4.79    8.77
   2   6  59    6.75    7.89
   2   6  60    9.80    7.87
  -2   6  60   -7.52    8.89
   2   6  61    5.43    7.30
  -2   6  61  -10.49    8.89
   2   6  62    9.53    7.19
  -2   6  62    3.39    7.96
  -2   6  63    6.78    7.14
   2   6  63   -3.48    6.98
   2   6  64   10.59    6.92
  -2   6  64   21.82    7.79
   2   6  65   -6.41    6.79
  -2   6  65   10.08    6.83
   2   6  66  -10.35    6.56
  -2   6  66   10.50    6.35
  -2  -7   8   21.00    2.40
   2   7  24    6.35    3.55
  -2   7  24   14.21    5.05
  -2   7  25   25.56    5.47
   2   7  25   18.47    4.00
   2   7  26   64.13    5.48
  -2   7  26   80.82    7.07
  -2   7  27  284.99   10.92
   2   7  27  245.21    8.96
   2   7  28    4.30    3.66
  -2   7  28   13.44    5.28
  -2   7  29    9.41    5.21
   2   7  29    1.59    3.82
  -2   7  30  193.41    9.79
   2   7  30  190.91    8.44
  -2  -7  31    1.93    6.15
   2   7  31    3.43    4.01
  -2   7  31    6.63    5.21
  -2   7  32   25.30    5.90
  -2  -7  32   19.38    7.20
   2   7  32   20.13    4.73
  -2   7  33   15.54    5.77
  -2  -7  33    7.29    6.63
   2   7  33   10.52    4.30
  -2   7  34    5.16    5.36
   2   7  34   -0.23    4.31
  -2  -7  34   -1.81    6.63
  -2   7  35   10.09    5.59
   2   7  35    7.32    4.44
  -2  -7  35   10.71    7.34
  -2   7  36   70.73    7.71
  -2  -7  36   59.46    9.70
   2   7  36   62.99    6.41
  -2  -7 -37   76.41   17.78
  -2   7  37   70.23    7.90
  -2  -7  37   63.33    9.76
   2   7  37   70.91    6.90
  -2   7  38  116.78    9.37
  -2  -7  38  106.36   11.74
  -2  -7 -38  116.87   20.21
   2   7  38  112.12    8.09
  -2  -7  39   91.02   11.44
  -2  -7 -39   95.10   19.74
  -2   7  39   90.90    8.91
   2   7  39   86.30    7.42
  -2  -7 -40   96.32   19.99
   2   7  40   93.17    7.95
  -2   7  40   95.66    9.28
  -2  -7  40   84.91   10.97
  -2  -7  41   28.51    9.27
  -2  -7 -41   34.38   15.68
  -2   7  41   20.26    7.14
   2   7  41   24.17    6.25
  -2   7  42  454.87   17.11
  -2  -7 -42  500.17   38.89
  -2  -7  42  449.77   20.32
  -2   7  42  505.99   18.90
   2   7  42  512.56   15.73
   2   7  43   61.60    7.32
  -2   7  43   35.07    7.77
  -2  -7  43   39.71    9.89
  -2  -7 -43   46.28   17.30
  -2   7  43   63.52    9.94
  -2   7  44   24.60    8.28
  -2  -7  44    1.16    7.52
  -2  -7 -44   13.97   13.76
  -2   7  44   -0.04    7.23
   2   7  44   13.35    6.12
  -2   7  45   11.54    8.00
  -2   7  45   -5.10    7.53
  -2  -7  45   -0.93    8.05
   2   7  45   11.09    5.63
  -2   7  46    9.27    8.20
  -2   7  46  -15.76    7.61
   2   7  46    8.91    5.74
  -2  -7  46   -3.87    7.74
   2   7  47   36.16    6.91
  -2  -7  47   18.03    8.17
  -2   7  47   11.02    7.07
  -2   7  47   33.14    8.90
  -2   7  48   64.24    8.97
   2   7  48   90.31    8.45
  -2   7  48   95.26   11.28
  -2  -7  48   64.27   10.01
   2   7  49   54.54    7.38
  -2  -7  49   34.14    8.80
  -2   7  49   32.73    7.99
  -2   7  49   51.94   10.20
  -2   7  50   61.49    9.33
  -2  -7  50   33.64    8.46
  -2   7  50   52.05    9.89
   2   7  50   52.16    7.20
  -2  -7  51   47.91    8.98
  -2   7  51   67.06   10.84
  -2   7  51   76.88    9.39
   2   7  51   63.53    7.66
  -2   7  52    5.13    8.41
  -2   7  52   11.25    6.70
   2   7  52   -2.94    5.46
   2   7  53   18.87    9.17
  -2   7  53   -2.60    8.50
   2   7  53  -10.06    6.12
  -2   7  53   12.48    6.44
   2   7  54   -0.73    5.92
   2   7  54    9.04    8.80
  -2   7  54   -2.10    8.36
  -2   7  55   -4.93    8.85
   2   7  55   -4.58    5.96
   2   7  55   13.97    8.28
   2   7  56   14.21    8.15
  -2   7  56   -4.75    8.40
   2   7  57   40.50    9.14
  -2   7  57   22.37    9.07
  -2   7  58   11.21    8.25
   2   7  58   23.86    8.25
  -2   7  59   40.44    9.29
   2   7  59   65.22    9.42
  -2   7  60  -13.20    8.65
   2   7  60    9.30    7.44
  -2   7  61  -13.82    8.33
   2   7  61    1.07    6.75
   2   7  62    3.26    6.69
  -2   7  62  -11.02    8.21
  -2   7  63    9.32    7.02
   2   7  63   -2.28    6.66
   2   7  64   -0.83    6.37
  -2   7  64   14.22    6.87
   2   7  65   -9.95    6.44
  -2   7  65   13.37    6.51
  -2   8  21  124.41    8.02
   2   8  21  121.02    6.53
   2   8  22    4.31    3.87
  -2   8  22    7.95    4.96
  -2   8  23   96.80    7.52
   2   8  23   92.11    6.15
   2   8  24   69.90    5.75
  -2   8  24   75.98    7.11
  -2   8  25    9.03    5.22
   2   8  25    2.98    3.84
  -2   8  26  105.69    7.94
   2   8  26   96.67    6.48
   2   8  27   47.42    5.24
  -2   8  27   49.71    6.66
  -2   8  28    9.09    5.43
   2   8  28    2.08    3.95
   2   8  29  270.82    9.95
  -2   8  29  274.82   11.73
   2   8  30   67.28    6.20
  -2   8  30   77.75    7.82
  -2   8  31  130.25    9.15
   2   8  31  116.05    7.44
  -2   8  32    8.50    5.76
   2   8  32    1.61    4.47
  -2   8  33   24.93    6.44
   2   8  33   18.46    4.97
   2   8  34   -4.70    5.13
  -2   8  34    3.28    5.69
   2   8  35   18.71    5.18
  -2   8  35   24.90    6.69
  -2   8  36    9.70    6.30
   2   8  36    4.42    4.97
  -2  -8 -37   72.02   17.96
   2   8  37   68.96    7.18
  -2   8  37   80.45    8.77
   2   8  38   31.99    6.17
  -2   8  38   32.26    7.37
  -2  -8 -38   32.05   15.67
   2   8  39   44.78    6.64
  -2  -8 -39   61.90   17.24
  -2   8  39   51.28    8.19
  -2  -8 -40  242.32   28.15
  -2   8  40  232.83   13.06
   2   8  40  254.15   11.71
  -2   8  41    4.25    7.07
  -2  -8 -41   17.31   14.82
   2   8  41   23.32    6.97
   2   8  42  496.10   15.72
  -2   8  42  464.20   18.52
  -2  -8 -42  466.82   37.89
  -2   8  42  448.33   17.72
  -2  -8 -43   95.84   20.84
  -2   8  43   74.54    9.52
   2   8  43   92.28    8.78
  -2   8  43  101.63   10.75
  -2   8  44  120.35   11.53
  -2   8  44   88.98   10.01
   2   8  44  119.84    9.28
  -2   8  45   23.33    8.65
   2   8  45   24.11    6.70
  -2   8  45    6.82    7.45
   2   8  46   21.39    6.68
  -2   8  46    7.84    7.69
  -2   8  46   23.95    8.32
   2   8  47   17.81    6.21
  -2   8  47   19.75    8.42
  -2   8  47   -3.92    7.54
  -2   8  48   -2.83    8.45
  -2   8  48   16.37    8.71
   2   8  48   14.70    6.39
  -2   8  49    9.45    8.05
  -2   8  49    9.73    7.02
   2   8  49    3.84    5.99
  -2   8  50   20.14    7.84
  -2   8  50   13.84    8.57
   2   8  50    6.61    5.95
  -2   8  51   28.23    8.15
  -2   8  51   20.33    8.64
   2   8  51   17.96    6.31
  -2   8  52  111.37   10.66
  -2   8  52  107.67   12.05
   2   8  52  105.58    9.18
  -2   8  53   23.34    8.97
  -2   8  53   32.57    7.57
   2   8  53   30.53    8.89
   2   8  53   13.88    6.09
   2   8  54   62.18   10.12
   2   8  54   49.88    7.58
  -2   8  54   53.23   10.14
  -2   8  54   66.42    8.70
  -2   8  55    5.03    6.32
   2   8  55   -5.75    6.20
   2   8  55   11.57    8.07
  -2   8  55   -0.56    7.88
   2   8  56    9.32    7.71
   2   8  56   -7.14    6.23
  -2   8  56   -8.86    8.39
   2   8  57   11.38    7.53
   2   8  57   -6.03    6.20
  -2   8  57    1.65    8.12
   2   8  58    7.79    7.34
  -2   8  58   -2.42    8.05
   2   8  59   18.42    7.72
  -2   8  59    2.51    7.64
   2   8  60    4.36    6.86
  -2   8  60  -13.72    8.10
  -2   8  61    6.33    7.23
   2   8  61   12.04    6.93
  -2   8  62   -9.66    7.06
   2   8  62   -1.53    6.48
   2   8  63   -4.60    6.25
  -2   8  63    8.83    6.56
  -2   8  64   11.87    6.26
   2   8  64   -5.81    5.98
  -2   9  17   41.79    6.13
   2   9  18   57.15    5.25
  -2   9  18   51.85    6.36
   2   9  19   18.62    4.34
  -2   9  19   24.54    5.66
   2   9  20  117.32    6.81
  -2   9  20  112.13    8.10
   2   9  21   84.42    6.21
  -2   9  21   89.76    7.67
   2   9  22   23.17    4.68
  -2   9  22   29.44    5.93
   2   9  23  136.55    7.46
  -2   9  23  131.62    8.75
  -2   9  24   18.93    5.91
   2   9  24    9.54    4.05
  -2   9  25   46.65    6.72
   2   9  25   43.34    5.33
  -2   9  26   24.30    6.11
   2   9  26   20.13    4.62
   2   9  27   68.96    6.22
  -2   9  27   81.31    7.91
  -2   9  28   85.91    8.14
   2   9  28   79.09    6.66
   2   9  29    1.50    4.42
  -2   9  29   10.82    6.12
   2   9  30   78.65    6.74
  -2   9  30   91.76    8.39
   2   9  31    2.17    4.63
  -2   9  31   11.11    6.19
   2   9  32   -3.51    5.11
  -2   9  32    4.76    6.09
  -2   9  33   12.96    6.61
   2   9  33    2.75    4.84
   2   9  34   18.22    5.45
  -2   9  34   30.23    7.23
   2   9  35    5.50    5.47
  -2   9  35   13.98    6.77
  -2   9  36    2.37    6.64
   2   9  36    3.24    5.95
  -2  -9 -37   11.33   13.62
  -2   9  37    6.45    6.96
   2   9  37   -2.02    5.86
   2   9  38   23.24    6.34
  -2   9  38   15.52    7.47
  -2  -9 -38   19.78   14.40
  -2  -9 -39    5.04   12.60
   2   9  39   21.58    6.69
  -2   9  39   -1.40    7.55
  -2   9  40   -3.62    8.07
   2   9  40   18.05    6.90
  -2  -9 -40   -2.84   13.55
  -2   9  41   -4.96    8.41
   2   9  41   20.10    6.73
  -2  -9 -41    1.46   13.84
  -2   9  41   19.99    7.92
  -2   9  42  458.74   18.60
  -2   9  42  493.70   18.97
   2   9  42  500.13   16.39
  -2   9  43   76.02    9.84
   2   9  43   89.19    8.93
  -2   9  43   90.22   10.74
  -2   9  44   16.09    7.69
   2   9  44   17.34    6.45
   2   9  45   42.12    7.53
  -2   9  45   32.05    8.70
  -2   9  46  113.01   11.55
   2   9  46  110.68    9.40
  -2   9  46   85.05   10.45
  -2   9  47   53.17    9.54
   2   9  47   52.42    7.95
  -2   9  48  100.65   11.29
  -2   9  48   72.65   10.12
   2   9  48   98.03    9.37
  -2   9  49   87.56   10.33
   2   9  49   62.45    8.16
  -2   9  49   66.56    9.91
   2   9  50   20.21    6.86
  -2   9  50   32.69    8.89
  -2   9  50   24.69    8.73
   2   9  51    3.50    6.47
  -2   9  51   10.14    7.85
  -2   9  51   22.65    7.80
   2   9  52    9.01    6.44
  -2   9  52   10.03    8.30
  -2   9  52   20.65    7.51
   2   9  53   22.20    8.68
  -2   9  53    6.66    7.60
   2   9  53    2.46    6.41
  -2   9  53   20.05    7.68
  -2   9  54    2.51    7.65
   2   9  54   -5.02    6.75
  -2   9  54    3.45    6.76
   2   9  54   13.27    8.15
   2   9  55   15.17    7.82
  -2   9  55    5.89    6.63
   2   9  55   -9.42    6.90
  -2   9  55   -1.94    7.61
   2   9  56   12.07    7.55
  -2   9  56   -7.48    7.72
  -2   9  56    9.44    6.40
   2   9  56   -8.94    6.25
   2   9  57   42.78    8.33
  -2   9  57   34.15    7.24
   2   9  57   31.40    6.82
  -2   9  57   23.78    8.36
  -2   9  58   -3.42    7.75
   2   9  58   14.99    5.50
   2   9  58   13.68    7.19
   2   9  59   93.09    9.48
  -2   9  59   73.89    9.68
   2   9  60   16.83    6.87
  -2   9  60    3.24    7.03
   2   9  61    2.60    6.28
  -2   9  61  -11.42    7.22
   2   9  62   11.49    6.11
  -2   9  62   21.30    6.99
   2   9  63    5.01    5.63
  -2  10  13  211.40    9.73
  -2  10  14   36.64    6.13
   2  10  14   34.20    5.07
  -2  10  15   29.94    5.90
   2  10  15   28.36    4.89
  -2  10  16   41.77    6.36
   2  10  16   32.15    4.88
   2  10  17   26.67    4.92
  -2  10  17   24.36    5.85
  -2  10  18  116.90    8.41
   2  10  18  140.17    7.68
   2  10  19    5.66    4.24
  -2  10  19   10.93    5.69
   2  10  20  368.90   11.48
  -2  10  20  284.05   12.07
  -2  10  21   21.02    6.19
   2  10  21   13.02    4.65
   2  10  22  110.79    7.24
  -2  10  22  109.89    8.67
  -2  10  23   36.86    6.98
   2  10  23   27.13    5.20
   2  10  24  166.86    8.59
  -2  10  24  178.13   10.55
   2  10  25   34.23    5.42
  -2  10  25   39.50    7.16
  -2  10  26   67.26    8.07
   2  10  26   61.39    6.39
  -2  10  27   12.23    6.14
   2  10  27    9.06    4.88
   2  10  28   -0.16    4.70
  -2  10  28    8.48    6.23
  -2  10  29   34.22    7.45
   2  10  29   26.68    5.62
  -2  10  30    6.65    6.56
   2  10  30    1.99    5.15
   2  10  31    6.13    5.12
  -2  10  31   11.01    6.78
  -2  10  32  183.97   11.96
   2  10  32  158.31    9.62
  -2  10  33    1.59    6.71
   2  10  33   -4.34    5.72
  -2  10  34   71.90    9.11
   2  10  34   56.32    7.30
   2  10  35   69.55    7.89
  -2  10  35   77.99    9.58
  -2  10  36    0.82    7.56
   2  10  36   27.75    6.77
  -2  10  37   -4.28    7.63
   2  10  37   15.48    6.81
  -2 -10 -37   16.12   14.25
  -2 -10 -38   -2.56   13.62
   2  10  38   18.31    7.02
  -2  10  38   -5.24    7.79
   2  10  39   80.46    8.45
  -2 -10 -39   46.48   17.57
  -2  10  39   52.39    9.23
  -2  10  40   45.11    8.25
   2  10  40   48.50    7.59
   2  10  41   19.56    7.18
  -2  10  41   14.35    7.70
  -2  10  42   42.02    8.70
   2  10  42   34.22    7.41
  -2  10  43   48.97    8.65
   2  10  43   40.92    7.40
   2  10  44   12.44    6.92
  -2  10  44    6.72    7.30
  -2  10  44   -9.40    9.08
   2  10  45   13.38    6.58
  -2  10  45    4.51    7.09
  -2  10  45   -8.83    8.91
   2  10  46   26.19    7.33
  -2  10  46   21.46    7.79
  -2  10  47   10.10    7.65
  -2  10  47  -11.70    8.63
   2  10  47    2.09    6.15
  -2  10  48   24.06    8.28
   2  10  48   14.46    6.99
  -2  10  48    9.16    7.20
   2  10  49    2.75    6.20
  -2  10  49    6.71    7.59
  -2  10  50   16.59    7.96
   2  10  50    2.42    6.23
  -2  10  50    9.07    7.50
  -2  10  51   36.30    8.82
   2  10  51   33.91    7.67
  -2  10  51   54.06    9.39
   2  10  52   61.55    8.47
  -2  10  52   60.18    9.46
  -2  10  52   78.14    9.57
   2  10  52   78.55    9.81
   2  10  53   31.12    8.29
  -2  10  53    8.64    7.48
  -2  10  53   20.79    7.54
   2  10  53   14.71    6.82
   2  10  54   18.33    7.70
  -2  10  54    4.66    7.40
   2  10  54    2.21    6.45
  -2  10  54   14.13    7.32
  -2  10  55   54.02    8.95
   2  10  55   53.96    7.93
   2  10  55   59.97    9.04
  -2  10  55   70.63    9.17
   2  10  56    4.94    6.79
  -2  10  56    6.09    6.53
  -2  10  56   -4.92    7.41
   2  10  56   -9.95    6.74
   2  10  57   28.56    7.58
  -2  10  57   25.46    6.89
   2  10  57   43.66    6.78
  -2  10  58   -0.87    5.93
  -2  10  58  -10.07    7.62
   2  10  58   16.76    6.00
   2  10  58    8.39    6.68
   2  10  59    2.88    6.18
  -2  10  59  -10.58    7.33
   2  10  59    8.33    5.32
   2  10  60   11.97    6.19
  -2  10  60    3.48    6.07
  -2  10  61   25.68    6.70
   2  10  61   17.50    6.22
  -2 -11   5  153.31   11.07
  -2 -11   6   27.43    6.67
  -2 -11   7    6.88    5.38
  -2 -11   8  157.29   10.77
  -2 -11   9   -0.95    5.08
  -2  11   9    6.44    5.06
   2  11  10  218.19    9.18
  -2  11  10  246.47   11.01
  -2 -11  10  237.51   12.42
   2  11  11    1.50    4.12
  -2  11  11    4.39    5.37
  -2 -11  11    0.92    4.73
  -2 -11  12   -0.10    4.75
  -2  11  12    5.32    4.99
   2  11  12    1.57    4.16
  -2 -11  13   97.75    8.70
   2  11  13   93.26    6.81
  -2  11  13   99.80    8.37
  -2 -11  14   14.26    5.10
  -2  11  14   18.36    5.87
   2  11  14   14.21    4.66
  -2 -11  15   17.39    5.58
   2  11  15   10.57    4.40
  -2  11  15   16.01    5.77
   2  11  16    6.75    4.40
  -2  11  16    8.10    5.81
  -2 -11  16    9.42    4.96
  -2 -11  17   38.16    6.54
   2  11  17   38.56    5.63
  -2  11  17   44.35    7.15
   2  11  18  189.61    9.18
  -2 -11  18  200.19   11.52
   2  11  19   33.69    5.71
  -2  11  19   36.42    7.16
  -2  11  20  207.37   11.52
   2  11  20  265.03   10.74
   2  11  21    4.28    4.92
  -2  11  21    8.37    6.44
   2  11  22  207.90    9.88
  -2  11  22  200.07   11.57
   2  11  23   13.05    5.31
  -2  11  23   21.16    7.18
  -2  11  24  191.77   11.77
   2  11  24  196.44    9.67
   2  11  25   16.82    5.36
  -2  11  25   30.30    7.34
  -2  11  26   28.63    7.42
   2  11  26   21.55    5.51
  -2  11  27  123.93   10.48
   2  11  27  114.54    8.21
   2  11  28    8.00    5.31
  -2  11  28   18.59    7.44
  -2  11  29   74.69    9.49
   2  11  29   61.76    7.18
   2  11  30   62.87    7.33
  -2  11  30   66.86    9.35
  -2  11  31   39.93    8.63
   2  11  31   36.51    6.63
  -2  11  32   83.33    9.94
   2  11  32   77.51    8.28
   2  11  33   23.67    6.80
  -2  11  33    4.00    7.76
  -2  11  34    2.25    7.61
   2  11  34   14.41    6.95
  -2  11  35   54.49    9.24
   2  11  35   79.70    8.70
  -2  11  36    9.61    8.15
   2  11  36   33.62    7.47
  -2 -11 -36   20.90   14.97
  -2  11  37   -1.19    8.72
   2  11  37   23.66    7.15
   2  11  38   78.63    8.50
  -2  11  38   47.30    9.40
   2  11  39   19.66    6.77
  -2  11  39   21.23    7.25
  -2  11  40   52.16    8.33
   2  11  40   65.00    8.19
  -2  11  41   17.54    7.43
   2  11  41   21.21    7.23
   2  11  42   11.28    6.94
  -2  11  42    8.65    7.10
   2  11  43    7.68    6.53
  -2  11  43    5.24    6.63
  -2  11  44  -12.58    9.75
   2  11  44    5.38    6.44
  -2  11  44    7.89    6.86
  -2  11  45   93.64   10.24
  -2  11  45   73.65   10.47
   2  11  45  109.65    9.96
   2  11  46   22.41    7.31
  -2  11  46   15.50    8.37
  -2  11  46   28.92    7.82
   2  11  47   36.61    7.92
  -2  11  47   38.49    8.46
   2  11  48    2.82    6.57
  -2  11  48    5.92    6.80
  -2  11  48   23.08    8.78
   2  11  49   -2.14    6.95
  -2  11  49    4.27    6.99
  -2  11  50   13.41    8.00
  -2  11  50   -5.71    6.87
   2  11  50   -7.74    6.98
   2  11  51   11.09    7.04
  -2  11  51   -1.98    6.94
   2  11  51  -11.41    7.11
  -2  11  51   12.58    7.28
   2  11  52   -4.30    7.04
  -2  11  52    8.04    6.97
   2  11  52   14.74    7.16
  -2  11  52   13.62    7.53
  -2  11  53   13.62    7.46
   2  11  53    9.48    6.99
  -2  11  53    0.93    6.69
   2  11  54    5.15    6.90
   2  11  54  -14.69    7.12
  -2  11  54   -4.28    6.97
  -2  11  54    6.41    7.12
   2  11  55  -11.24    7.01
   2  11  55    7.36    6.79
  -2  11  55   -5.61    6.91
  -2  11  55    8.89    6.76
  -2  11  56   -0.88    6.25
   2  11  56    3.53    6.20
   2  11  56   14.70    6.10
  -2  11  56   -5.84    6.86
   2  11  57   -1.94    6.09
  -2  11  57   -0.05    5.93
  -2  11  57   -7.66    6.92
   2  11  58    4.42    5.91
  -2  11  58   -9.72    6.72
  -2  11  58   -4.04    5.90
   2  11  58   14.20    5.57
   2  11  59   -0.32    5.65
   2  11  60   -2.73    5.46
  -2 -12   4   96.92   10.07
  -2 -12   5    8.47    5.97
  -2  12   6   30.40    5.72
  -2 -12   6   36.90    7.26
  -2  12   7    4.44    5.10
  -2 -12   7    4.93    5.42
   2  12   7    5.30    4.17
  -2  12   8    7.21    5.41
  -2 -12   8    8.56    5.71
   2  12   8    9.55    4.33
   2  12   9   10.47    4.48
  -2 -12   9    7.47    5.68
  -2  12   9    6.37    5.40
   2  12  10   -1.88    4.51
  -2  12  10    0.28    5.48
  -2 -12  10    3.49    5.75
  -2  12  11    9.88    5.79
   2  12  11    7.15    4.55
  -2 -12  11   11.75    5.67
   2  12  12   47.11    6.14
  -2 -12  12   60.65    7.99
  -2  12  12   52.85    7.63
   2  12  13    2.42    4.76
  -2  12  13    8.16    5.87
  -2 -12  13    8.94    5.44
  -2  12  14    2.20    6.02
  -2 -12  14    2.34    4.93
   2  12  14   -0.20    4.67
   2  12  15  109.54    8.11
  -2  12  15  126.24   10.05
  -2 -12  16  158.33   11.23
  -2  12  16  144.41   10.69
   2  12  16  126.68    8.59
  -2  12  17   36.19    7.82
   2  12  17   30.92    5.97
  -2 -12  17   32.81    6.86
   2  12  18  148.15    8.98
  -2  12  18  140.55   10.81
  -2  12  19    0.37    6.57
   2  12  19   -2.54    5.24
  -2  12  20   19.51    7.30
   2  12  20   19.64    5.58
   2  12  21   66.01    7.08
  -2  12  21   68.94    9.10
   2  12  22   -2.56    5.56
  -2  12  22   -0.58    6.80
   2  12  23   -4.67    6.08
  -2  12  23    7.26    7.29
  -2  12  24   18.33    7.60
   2  12  24    6.60    5.54
   2  12  25   -6.78    6.53
  -2  12  25    1.99    7.31
  -2  12  26    8.02    7.31
   2  12  26   -4.66    6.14
   2  12  27    0.37    5.68
  -2  12  27    1.16    7.37
  -2  12  28   75.20    9.85
   2  12  28   88.62    8.60
   2  12  29   27.43    6.96
  -2  12  29   -5.17    8.07
  -2  12  30   24.56    8.79
   2  12  30   57.24    7.83
  -2  12  31   30.25    8.89
   2  12  31   63.71    8.41
   2  12  32  112.46    9.76
  -2  12  32  104.82   11.36
  -2  12  33   98.41   11.14
   2  12  33  118.83    9.74
  -2  12  34   -2.20    8.58
   2  12  34   20.23    6.95
  -2  12  35   25.92    9.10
   2  12  35   54.04    7.96
  -2  12  36    3.53    8.06
   2  12  36   21.46    6.91
   2  12  37  167.70   10.73
  -2  12  37  134.11   12.24
  -2  12  38   25.95    7.18
   2  12  38   35.35    7.41
  -2  12  39   -9.16    9.72
   2  12  39   13.54    6.62
  -2  12  39    4.99    6.46
  -2  12  40   12.73    6.52
   2  12  40   10.52    7.00
  -2  12  40   -9.37   10.05
  -2  12  41  -11.79   10.14
  -2  12  41    6.91    6.19
   2  12  41    7.60    7.18
   2  12  42   65.32    8.87
  -2  12  42   61.36    8.55
  -2  12  42   39.63    9.26
  -2  12  43   14.50    6.75
   2  12  43    9.81    6.76
  -2  12  44    7.97    6.28
  -2  12  44   -0.49    8.24
   2  12  44   14.20    7.03
   2  12  45    2.11    6.77
  -2  12  45    2.96    6.38
  -2  12  45   23.16    8.74
   2  12  46   18.67    7.21
  -2  12  46   21.03    6.77
  -2  12  47   32.98    7.75
   2  12  47   33.93    7.89
  -2  12  47   57.75   10.07
  -2  12  48    0.84    5.97
   2  12  48   -6.51    7.02
   2  12  49   -8.95    7.56
  -2  12  49   14.17    7.63
  -2  12  49   -0.81    6.31
   2  12  50   -9.38    7.09
   2  12  50   10.45    6.80
  -2  12  50   11.44    7.51
  -2  12  50    0.46    5.98
  -2  12  51   -4.46    6.40
   2  12  51    7.30    6.71
   2  12  51   -7.85    7.20
  -2  12  51   12.55    7.53
  -2  12  52   -4.07    6.51
  -2  12  52    9.39    6.97
   2  12  52  -10.06    7.27
   2  12  52   12.14    6.64
  -2  12  53   23.75    7.54
   2  12  53    6.34    6.61
  -2  12  53    9.77    6.42
   2  12  53   22.55    6.72
   2  12  54    5.95    6.12
  -2  12  54    7.54    6.80
   2  12  54  -13.15    6.67
  -2  12  54   -2.41    6.02
   2  12  55   12.87    6.11
   2  12  55   21.45    6.60
  -2  12  55   13.02    6.70
  -2  12  55   -3.16    5.97
   2  12  56   14.34    6.01
   2  12  56    3.73    5.63
  -2  12  56   -4.74    6.19
  -2  12  57    6.06    5.66
   2  12  57   11.62    5.95
   2  12  57   26.31    5.85
  -2 -13   2    3.38    5.96
  -2 -13   3    6.94    6.35
  -2 -13   4   58.30    8.73
  -2 -13   5   13.52    6.54
  -2 -13   6   34.44    7.99
  -2 -13   7   31.98    7.58
  -2  13   7   23.84    6.17
   2  13   8   15.77    4.98
  -2 -13   8    5.35    6.00
  -2  13   8   -3.74    6.59
  -2 -13   9   11.86    6.85
   2  13   9   24.67    5.59
  -2  13   9    4.46    6.45
  -2 -13  10   25.38    7.03
   2  13  10   40.43    6.35
  -2  13  10   24.67    6.95
  -2 -13  11  279.16   15.38
   2  13  11  279.62   11.81
  -2  13  11  271.34   13.45
  -2  13  12   60.78    8.74
   2  13  12   82.93    7.91
  -2 -13  12   63.66    8.69
   2  13  13   25.22    6.24
  -2 -13  13    4.25    5.92
  -2  13  13    5.64    6.88
  -2 -13  14  196.30   13.14
  -2  13  14  173.10   11.92
   2  13  14  176.63    9.99
  -2  13  15   -0.10    7.07
   2  13  15   20.79    6.39
  -2 -13  15    2.39    5.72
  -2  13  16  120.14   11.01
  -2 -13  16  139.13   11.31
   2  13  16  128.27    9.12
  -2  13  17    3.21    7.08
   2  13  17   17.53    6.34
   2  13  18   67.34    7.73
  -2  13  18   52.42    8.97
   2  13  19   78.48    8.13
  -2  13  19   47.59    9.07
   2  13  20   50.16    7.62
  -2  13  20   21.21    8.36
  -2  13  21    7.36    7.91
   2  13  21   33.61    7.23
  -2  13  22    3.89    8.23
   2  13  22   28.04    6.80
  -2  13  23   -6.07    8.81
   2  13  23   23.40    6.73
  -2  13  24   -5.35    8.55
   2  13  24   18.53    6.84
  -2  13  25   27.69    8.66
   2  13  25   70.24    7.98
   2  13  26   21.72    7.00
  -2  13  26   -4.40    8.57
  -2  13  27   26.15    9.14
   2  13  27   65.03    7.94
   2  13  28  148.77   10.36
  -2  13  28  122.27   12.08
   2  13  29   34.52    7.33
  -2  13  29    0.49    8.59
  -2  13  30  134.82   12.61
   2  13  30  168.46   10.44
   2  13  31   52.70    8.13
  -2  13  31   21.81    9.14
   2  13  32   84.90    8.93
  -2  13  32   51.53   10.21
  -2  13  33    5.25    8.63
   2  13  33   39.58    7.57
  -2  13  34    1.79    9.46
   2  13  34   28.23    7.20
   2  13  35   38.50    7.53
  -2  13  35    4.78    9.64
   2  13  36   22.36    7.30
  -2  13  36   -3.08    8.99
  -2  13  37  -14.65   10.21
   2  13  37    7.92    6.97
  -2  13  38    8.14    9.61
   2  13  38   28.00    7.67
   2  13  39    8.44    6.96
  -2  13  39  -15.38   10.53
  -2  13  40  -15.66   10.33
   2  13  40    4.48    6.83
   2  13  41   42.18    8.06
  -2  13  41   13.11    8.52
   2  13  42    1.40    6.44
  -2  13  42   13.60    8.41
   2  13  43    2.44    6.91
  -2  13  43   30.95    9.47
   2  13  44    5.04    6.94
  -2  13  44   24.13    8.85
   2  13  45   17.38    7.35
  -2  13  45   49.63    9.79
  -2  13  46   23.59    8.51
   2  13  46   -4.04    6.99
  -2  13  47   20.88    8.11
   2  13  47   -3.56    7.24
  -2  13  48   19.14    7.96
   2  13  48   15.76    6.33
  -2  13  49   15.19    7.52
   2  13  49    2.62    6.93
   2  13  49   18.27    6.50
   2  13  50    6.95    6.01
   2  13  50  -12.81    7.35
  -2  13  50    8.35    7.29
   2  13  51   26.32    6.58
  -2  13  51   16.88    7.17
   2  13  52    7.18    5.90
  -2  13  52    6.00    6.86
   2  13  53   24.54    6.69
  -2  13  53    7.25    6.73
   2  13  53    4.52    5.51
  -2  13  54    1.65    6.11
   2  13  54   -0.34    5.13
   2  13  54   16.99    6.24
   2  13  55    8.44    5.27
  -2  13  55   11.52    6.32
   2  13  55   27.20    6.19
  -2 -14   1    2.84    6.67
  -2 -14   2    3.75    6.69
  -2 -14   3    4.40    6.38
  -2 -14   4  105.58   10.93
  -2 -14   5    0.99    6.65
  -2 -14   6  101.97   11.10
  -2 -14   7   19.01    7.42
  -2 -14   8   -2.91    6.31
  -2  14   8   -3.62    6.11
  -2  14   9  -11.51    7.25
  -2 -14   9    2.12    6.49
  -2  14  10   24.14    7.28
  -2 -14  10   38.57    8.66
   2  14  10   48.72    7.00
  -2 -14  11   29.05    7.75
   2  14  11   38.86    6.80
  -2 -14  12   13.61    7.42
   2  14  12   28.21    6.42
  -2  14  12    7.79    7.44
   2  14  13   58.64    7.80
  -2  14  13   38.35    8.51
  -2 -14  13   50.57    8.65
  -2 -14  14    1.85    6.55
  -2  14  14   -8.83    8.25
   2  14  14   13.66    6.25
   2  14  15   41.75    7.21
  -2  14  15   21.32    8.08
  -2  14  16   17.36    8.29
   2  14  16   42.93    7.26
   2  14  17   31.33    7.04
  -2  14  17   -6.89    8.88
  -2  14  18  -10.95    9.67
   2  14  18   22.50    6.64
  -2  14  19   -1.90    9.69
   2  14  19   27.19    6.82
  -2  14  20   23.11    9.33
   2  14  20   64.29    8.14
  -2  14  21   -8.17    9.27
   2  14  21   30.96    7.35
  -2  14  22   -5.54    9.22
   2  14  22   24.37    7.41
   2  14  23   37.83    7.38
  -2  14  23   -0.82    9.25
  -2  14  24   -0.74    9.53
   2  14  24   31.97    7.28
   2  14  25   32.05    7.72
  -2  14  25   -4.95   10.24
   2  14  26   35.62    7.41
  -2  14  26    6.22    9.53
  -2  14  27   23.17    9.40
   2  14  27   59.03    8.34
   2  14  28   26.02    7.21
  -2  14  28   -4.96    9.88
  -2  14  29  -18.47   10.75
   2  14  29   16.20    7.18
  -2  14  30   19.52    9.05
   2  14  30   45.96    7.98
   2  14  31   44.00    7.83
  -2  14  31   18.90    9.77
  -2  14  32    7.48    9.10
   2  14  32   45.82    8.19
   2  14  33   13.71    7.21
  -2  14  33  -18.60   10.81
   2  14  34    3.39    6.51
  -2  14  34  -23.42    9.91
  -2  14  35  -17.28   10.90
   2  14  35    6.10    6.75
   2  14  36    7.50    6.98
  -2  14  36  -14.72   10.67
   2  14  37   26.08    7.73
  -2  14  37   -4.89    9.18
  -2  14  38   10.03    8.79
   2  14  38   16.39    7.40
  -2  14  39   27.99    9.36
   2  14  39    7.99    7.20
  -2  14  40   57.43   10.46
   2  14  40   16.29    7.43
  -2  14  41   58.46   10.35
   2  14  41   22.30    7.48
   2  14  42   -2.26    6.80
  -2  14  42   28.17    9.38
   2  14  43    4.11    6.62
  -2  14  43   31.87    9.13
   2  14  44   -5.37    7.13
  -2  14  44   18.78    8.65
  -2  14  45   20.59    8.34
   2  14  45   -3.85    7.44
   2  14  46   11.60    5.81
  -2  14  46   10.03    7.33
   2  14  47    2.74    6.98
   2  14  47   22.66    6.03
  -2  14  47   23.39    7.84
   2  14  48   13.63    5.59
  -2  14  48   12.75    7.48
  -2  14  49    7.72    6.85
   2  14  49    7.51    5.27
   2  14  50    5.14    4.98
  -2  14  50    2.83    6.69
   2  14  51   16.39    6.40
   2  14  51    4.15    4.93
  -2  14  51    3.58    6.23
   2  14  52   16.30    6.27
  -2  14  52    0.69    5.92
   2  14  53   15.95    5.93
  -2  14  53   -2.28    6.04
   2  14  54   24.71    6.00
  -2 -15   0    1.30    7.22
  -2 -15   1    8.45    7.06
  -2 -15  -1    7.26    7.54
  -2 -15   2    4.64    6.99
  -2 -15  -2    8.04    7.22
  -2 -15   3    8.97    7.83
  -2 -15   4  210.85   14.86
  -2 -15   5   -0.40    7.10
  -2 -15   6    5.87    7.07
  -2 -15   7    2.88    6.65
  -2 -15   8    8.90    7.07
  -2 -15   9   29.50    8.43
  -2  15  10   19.15    8.06
  -2 -15  10    5.90    7.13
  -2  15  11   45.70    8.94
  -2 -15  11   29.85    8.29
  -2  15  12   22.47    8.33
  -2 -15  12    7.15    7.41
   2  15  12   10.25    6.29
  -2 -15  13   -1.78    6.65
   2  15  13   11.17    7.00
  -2  15  13    9.65    8.12
   2  15  14   47.95    7.83
  -2  15  14   25.36    9.16
   2  15  15   33.14    7.53
  -2  15  15    7.05    8.52
  -2  15  16    3.66    9.61
   2  15  16   31.92    7.81
  -2  15  17  -10.33   10.13
   2  15  17   10.08    7.23
   2  15  18   31.01    7.77
  -2  15  18    3.64    9.49
  -2  15  19  -16.01   10.80
   2  15  19   15.59    7.42
   2  15  20   47.52    8.32
  -2  15  20   13.53   10.00
   2  15  21  109.63   10.16
  -2  15  21   48.77   10.83
   2  15  22   21.78    7.64
  -2  15  22   -6.60   10.63
   2  15  23   40.89    7.90
  -2  15  23   10.37    9.68
  -2  15  24   -9.26   10.77
   2  15  24    7.23    6.80
   2  15  25   19.87    7.63
  -2  15  25  -15.41   11.20
  -2  15  26  -21.18   11.24
   2  15  26    7.83    6.90
   2  15  27    9.83    7.02
  -2  15  27  -16.49   10.49
   2  15  28   27.72    7.70
  -2  15  28   -3.15    9.81
  -2  15  29   -4.57   10.61
   2  15  29   11.13    7.13
   2  15  30    2.77    6.63
  -2  15  30  -23.40   10.79
  -2  15  31  -18.21   10.36
   2  15  31    7.32    7.26
  -2  15  32   -8.36    9.38
   2  15  32   10.82    7.02
   2  15  33    2.40    6.86
  -2  15  33   10.89    8.32
  -2  15  34   49.33   10.59
   2  15  34   16.06    7.33
  -2  15  35   72.56   11.43
   2  15  35   36.43    8.08
  -2  15  36   41.13    9.60
   2  15  36    6.45    6.83
   2  15  37   20.32    7.45
  -2  15  37   53.85   10.37
   2  15  38   -3.42    6.83
  -2  15  38   22.63    9.15
   2  15  39   15.77    7.15
  -2  15  39   41.56    9.39
  -2  15  40   27.99    8.70
   2  15  40    1.32    6.61
   2  15  41   35.23    7.75
  -2  15  41   57.45    9.77
  -2  15  42   13.64    7.76
   2  15  42   -9.83    7.07
   2  15  43   -6.47    7.09
  -2  15  43   19.28    7.92
   2  15  44  -13.84    7.67
  -2  15  44   11.62    7.35
   2  15  45   -7.14    7.32
  -2  15  45   21.94    7.72
  -2  15  46    4.78    6.86
   2  15  46  -13.38    7.06
  -2  15  47    2.06    6.25
   2  15  47  -18.72    7.48
   2  15  48    2.98    5.89
  -2  15  48    3.79    6.31
  -2  15  49    2.69    6.35
   2  15  49   16.55    6.34
  -2  15  50    5.89    6.25
   2  15  50   18.09    6.28
  -2  15  51   -3.94    5.83
   2  15  51   15.12    5.87
  -2 -16   0 1930.82   40.76
  -2 -16  -1  210.81   18.19
  -2 -16   1  131.85   13.43
  -2 -16   2  801.20   26.77
  -2 -16  -2  758.96   26.29
  -2 -16   3  152.48   14.71
  -2 -16  -3  252.34   18.52
  -2 -16  -4  500.71   21.92
  -2 -16   4  545.03   22.95
  -2 -16   5   33.72    9.44
  -2 -16   6   18.15    8.04
  -2 -16   7   37.76    9.08
  -2 -16   8    7.38    7.31
  -2 -16   9   11.48    7.34
  -2 -16  10    2.33    6.91
  -2 -16  11    7.34    7.39
  -2  16  12   62.26   10.05
  -2  16  13   51.30   10.42
   2  16  14   10.82    7.15
  -2  16  14   29.04    9.96
  -2  16  15   16.32    8.97
   2  16  15    3.19    6.94
  -2  16  16   15.45   10.08
   2  16  16    1.00    7.29
   2  16  17    0.46    7.08
  -2  16  17   15.06    9.41
  -2  16  18   50.41   11.15
   2  16  18   32.74    8.13
  -2  16  19   31.38   10.73
   2  16  19    6.16    7.15
   2  16  20   40.37    8.64
  -2  16  20   57.91   11.33
  -2  16  21   31.52   10.28
   2  16  21    4.61    7.31
   2  16  22   35.70    8.57
  -2  16  22   61.55   11.45
   2  16  23    6.96    7.57
  -2  16  23   25.42   10.39
   2  16  24   42.76    8.89
  -2  16  24   61.98   11.51
   2  16  25   -1.61    7.08
  -2  16  25   27.73   10.08
   2  16  26   -1.26    7.00
  -2  16  26   26.37   10.05
  -2  16  27   35.05   10.42
   2  16  27   -1.58    7.37
  -2  16  28   23.66   10.27
   2  16  28   -4.88    7.09
   2  16  29   -0.47    7.09
  -2  16  29   27.15   10.39
  -2  16  30   22.11    9.31
   2  16  30  -10.54    7.51
   2  16  31    1.39    7.16
  -2  16  31   26.84    9.91
   2  16  32   12.20    7.18
  -2  16  32   35.92    9.88
  -2  16  33   81.27   11.35
   2  16  33   43.64    8.43
  -2  16  34   26.54    8.99
   2  16  34    1.49    7.09
  -2  16  35   38.36    9.72
   2  16  35    1.99    6.69
  -2  16  36   19.85    8.46
   2  16  36   -6.46    7.03
   2  16  37   -1.63    7.29
  -2  16  37   16.91    8.24
   2  16  38   -8.89    7.56
  -2  16  38   19.44    8.48
  -2  16  39   38.68    8.80
   2  16  39    8.25    6.92
   2  16  40   -1.70    7.19
  -2  16  40   14.96    7.69
   2  16  41   -1.49    7.24
  -2  16  41   21.51    7.71
   2  16  42    0.14    6.96
  -2  16  42   25.81    7.86
  -2  16  43    9.04    6.90
  -2  16  44   22.39    7.19
   2  16  44   -9.40    6.71
  -2  16  45   34.83    7.54
   2  16  45   38.58    7.06
   2  16  46   20.28    6.29
  -2  16  46    2.57    6.20
   2  16  47   23.02    6.36
  -2  16  47    7.08    6.15
  -2  16  48   -2.97    5.93
   2  16  48   14.28    5.73
  -2  16  49   -0.53    5.51
   2  16  49   12.48    5.57
  -2 -17   0   -4.38    7.29
  -2 -17  -1    5.03    7.33
  -2 -17   1    8.72    7.60
  -2 -17  -2   73.58   10.74
  -2 -17   2   74.30   10.43
  -2 -17   3    8.42    7.06
  -2 -17  -3    8.23    7.42
  -2 -17   4    2.81    6.89
  -2 -17  -4    0.64    7.31
  -2 -17   5   35.59    8.48
  -2 -17  -5   26.81    8.81
  -2 -17  -6   33.85    8.90
  -2 -17   6   39.22    8.81
  -2 -17   7   57.36    9.84
  -2 -17  -7   48.97    9.98
  -2 -17  -8   11.38    8.66
  -2 -17   8   13.44    7.63
  -2 -17   9   49.57    8.97
  -2  17  15   27.93    9.79
   2  17  16   29.19    8.32
  -2  17  16   36.84    9.87
   2  17  17   28.06    8.90
  -2  17  17   41.46   10.63
   2  17  18   25.70    8.62
  -2  17  18   35.21   10.12
  -2  17  19   35.78   11.02
   2  17  19   19.68    8.10
  -2  17  20   23.25   10.49
   2  17  20   -6.41    7.72
   2  17  21  -12.09    8.23
  -2  17  21   12.93    9.47
   2  17  22  -13.01    8.25
  -2  17  22   20.75    9.76
   2  17  23  -13.57    8.01
  -2  17  23   15.80    9.91
   2  17  24  -12.71    8.30
  -2  17  24    9.86    9.69
   2  17  25    4.31    7.76
  -2  17  25   18.82    9.99
   2  17  26   -7.81    8.28
  -2  17  26    9.46    9.13
  -2  17  27   33.37   10.19
   2  17  27    3.15    7.26
   2  17  28   21.63    8.01
  -2  17  28   51.95   10.64
  -2  17  29   19.58    9.57
   2  17  29    4.50    7.30
   2  17  30   -5.60    7.49
  -2  17  30   16.65    9.46
  -2  17  31   42.45    9.68
   2  17  31   16.04    7.57
   2  17  32    5.04    7.28
  -2  17  32   30.87    9.50
   2  17  33  -19.83    8.36
  -2  17  33   39.74    9.33
  -2  17  34   16.82    8.50
   2  17  34   -7.87    7.63
  -2  17  35   25.30    8.41
   2  17  35   -1.70    7.34
   2  17  36   29.11    7.33
  -2  17  36   57.85    9.54
  -2  17  37   16.23    7.96
   2  17  37  -17.38    7.37
   2  17  38  -15.04    7.16
  -2  17  38    5.54    6.87
  -2  17  39   13.06    7.14
   2  17  39  -13.04    7.26
  -2  17  40   34.01    7.81
   2  17  40   16.07    6.69
   2  17  41   17.30    6.27
  -2  17  41    5.78    6.52
  -2  17  42    8.11    6.34
   2  17  42   29.53    6.58
   2  17  43   23.43    6.29
  -2  17  43    8.20    6.29
  -2  17  44    0.58    5.75
   2  17  44   16.68    6.06
   2  17  45   14.50    5.62
  -2  17  45    2.32    5.79
  -2  17  46   -7.90    5.89
   2  17  46   14.14    5.53
  -2 -18   0  127.05   12.10
  -2 -18  -1   16.70    7.67
  -2 -18   1   13.57    7.83
  -2 -18   2   51.80    8.87
  -2 -18  -2   51.78    9.85
  -2 -18   3   23.22    7.87
  -2 -18  -3   30.53    8.40
  -2 -18   4    9.13    7.22
  -2 -18  -4    8.87    7.54
  -2 -18   5   11.43    7.25
  -2 -18  -5   11.32    7.40
  -2 -18  -6    7.07    7.29
  -2 -18   6    6.46    6.86
  -2 -18   7   10.11    7.01
  -2 -18  -7    5.58    7.41
  -2 -18  -8    8.46    7.70
  -2 -18  -9    4.04    7.56
  -2 -18 -10   25.29    8.88
  -2 -18 -11    3.40    7.65
  -2 -18 -12    2.90    7.83
  -2 -18 -13    1.85    7.89
  -2  18  18    5.71    8.85
  -2  18  19    7.80    9.17
  -2  18  20    2.06    8.56
  -2  18  21    7.81    9.57
   2  18  21  -17.44    9.19
  -2  18  22   14.62    9.80
   2  18  22  -15.94    9.06
  -2  18  23   17.00    9.73
   2  18  23   -9.52    9.02
   2  18  24  -12.74    9.00
  -2  18  24   12.41    9.47
   2  18  25  -13.68    8.91
  -2  18  25   14.81    9.30
   2  18  26   28.73    8.42
  -2  18  26   40.64   10.30
   2  18  27   -7.59    7.66
  -2  18  27   21.29    9.61
  -2  18  28   38.86   10.23
   2  18  28   10.69    7.67
   2  18  29  -10.45    8.11
  -2  18  29   17.51    8.93
  -2  18  30   10.26    8.23
   2  18  30  -11.50    8.04
  -2  18  31   10.35    8.30
   2  18  32   -8.55    7.30
  -2  18  32    2.74    7.51
  -2  18  33   13.57    7.91
   2  18  33    1.67    6.43
   2  18  34   13.60    6.79
  -2  18  34    6.38    7.31
   2  18  35   35.79    7.44
  -2  18  35   26.23    8.10
  -2  18  36    5.77    6.77
   2  18  36   30.99    7.02
  -2  18  37    8.06    6.99
   2  18  37   21.66    6.50
   2  18  38   16.28    6.28
  -2  18  38    6.68    6.72
  -2  18  39   26.51    7.23
   2  18  39   38.18    6.86
  -2  18  40   18.37    6.74
   2  18  40   42.55    6.69
  -2  18  41    3.88    5.84
   2  18  41   22.37    5.89
  -2  18  42    0.54    5.62
   2  18  42   17.82    5.54
  -2 -19   0    1.33    5.76
  -2 -19  -1    3.36    6.20
  -2 -19   1    3.84    6.39
  -2 -19  -2    2.95    6.26
  -2 -19   2    9.33    6.50
  -2 -19  -3    5.46    6.54
  -2 -19   3   12.79    6.59
  -2 -19   4   15.01    6.39
  -2 -19  -4   11.17    6.49
  -2 -19  -5    7.95    6.68
  -2 -19  -6   21.40    7.69
  -2 -19  -7    5.02    6.46
  -2 -19  -8   14.06    7.27
  -2 -19  -9    7.25    7.06
  -2 -19 -10   16.77    7.77
  -2 -19 -11    8.78    7.63
   2 -19 -12   59.26    9.19
  -2 -19 -12   89.77   11.12
   2 -19 -13   49.77    8.91
  -2 -19 -13   50.81    9.92
  -2 -19 -14   48.18    9.62
  -2 -19 -15    7.13    8.00
  -2 -19 -16    0.99    7.64
  -2 -19 -17   14.89    7.93
  -2 -19 -18    7.10    8.09
  -2 -19 -19   -1.07    8.13
  -2 -19 -20    1.27    7.77
  -2 -19 -21    9.42    8.56
  -2 -19 -22    3.42    7.86
  -2  19  22    3.52    8.10
  -2  19  23    5.94    8.52
  -2  19  24    2.23    8.36
   2  19  24   22.17    8.15
   2  19  25   56.43    8.98
  -2  19  25   27.55    9.19
  -2  19  26   10.50    8.51
   2  19  26   27.88    7.73
   2  19  27   70.47    9.14
  -2  19  27   39.91    9.51
   2  19  28   20.85    7.67
  -2  19  28    2.07    7.92
   2  19  29   16.95    7.16
  -2  19  29   -5.94    7.68
  -2  19  30   -5.61    7.77
   2  19  30   10.44    6.47
  -2  19  31    0.17    7.25
   2  19  31   18.61    6.91
   2  19  32   40.44    7.30
  -2  19  32   31.35    7.98
  -2  19  33    4.43    6.99
   2  19  33   16.66    6.46
   2  19  34   26.00    6.75
  -2  19  34   -2.86    6.52
   2  19  35   10.12    5.69
  -2  19  35   -3.57    6.46
  -2 -19 -36    3.84    6.49
   2  19  36   11.68    5.56
  -2  19  36   -7.41    6.49
   2  19  37    7.69    5.33
  -2 -19 -37    5.96    6.45
  -2  19  37   -5.23    6.04
  -2 -19 -38    2.86    5.86
  -2 -20   0   32.02    6.78
  -2 -20  -1    7.79    5.93
  -2 -20  -2    5.60    5.64
  -2 -20  -3    0.76    5.82
  -2 -20  -4   21.03    6.37
  -2 -20  -5    5.61    5.97
  -2 -20  -6    6.55    6.19
  -2 -20  -7   21.46    6.79
  -2 -20  -8    8.13    5.94
  -2 -20  -9   12.68    6.51
  -2 -20 -10    0.54    6.23
  -2 -20 -11   -2.17    6.23
  -2 -20 -12   -3.13    6.51
  -2 -20 -13    5.44    6.50
  -2 -20 -14    4.35    6.40
  -2 -20 -15    1.01    6.53
  -2 -20 -16    4.07    6.91
   2 -20 -16    5.82    6.28
  -2 -20 -17    7.21    6.85
   2 -20 -17    5.26    6.11
   2 -20 -18    2.55    5.77
  -2 -20 -18    0.16    6.72
   2 -20 -19    3.72    6.39
  -2 -20 -19    2.35    6.85
   2 -20 -20   -1.39    6.35
  -2 -20 -20    0.07    6.92
  -2 -20 -21    6.86    7.41
   2 -20 -21   -0.65    5.93
  -2 -20 -22   -0.71    6.97
   2 -20 -22    1.23    6.28
   2 -20 -23    6.50    6.19
  -2 -20 -23   10.52    7.25
  -2 -20 -24    7.75    7.39
  -2 -20 -25    9.70    7.32
  -2 -20 -26   47.43    9.14
  -2 -20 -27   11.30    7.42
  -2 -20 -28   33.69    8.40
  -2 -20 -29   -1.18    6.60
  -2 -20 -30    0.30    6.48
  -2 -20 -31    5.55    6.50
  -2 -20 -32    2.00    6.17
  -2 -20 -33    2.79    5.84
  -2 -21  -4    3.24    4.91
  -2 -21  -5    1.63    5.01
  -2 -21  -6   -0.76    5.00
  -2 -21  -7    1.76    4.88
  -2 -21  -8   -3.49    5.32
  -2 -21  -9    1.69    5.23
  -2 -21 -10   -4.42    5.47
  -2 -21 -11   -1.40    5.39
  -2 -21 -12    1.39    5.51
  -2 -21 -13    1.53    5.46
  -2 -21 -14   24.03    6.53
  -2 -21 -15    3.55    5.60
  -2 -21 -16    4.55    5.92
  -2 -21 -17    5.40    5.86
  -2 -21 -18    4.21    5.83
  -2 -21 -19    1.98    5.86
  -2 -21 -20   -1.51    5.73
  -2 -21 -21    4.29    5.85
  -2 -21 -22    0.46    5.59
  -2 -21 -23    1.89    5.66
  -2 -21 -24   18.69    6.37
  -2 -21 -25   -2.33    5.52
  -2 -21 -26    9.45    5.94
  -3   0   0    6.03    4.06
  -3   0   0    6.52    3.94
  -3   0  -1    0.88    3.69
  -3   0   1    2.88    3.99
  -3   0   1    0.08    3.78
  -3   0  -1    1.57    3.79
  -3   0  -2   67.62    5.37
  -3   0  -2   59.92    6.18
  -3   0   2   64.14    5.59
  -3   0   2   63.06    6.48
  -3   0  -3   -0.72    4.41
  -3   0  -3    1.07    3.13
  -3   0   3   -0.22    3.66
  -3   0   3    3.18    5.18
  -3   0   4  948.35   16.31
  -3   0  -4  918.55   13.97
  -3   0  -5    0.39    2.85
  -3   0   5    5.07    6.22
   3   0  -5   -4.24    5.01
  -3   0  -5   -0.73    5.30
  -3   0   6    7.98    6.70
  -3   0  -6    5.00    5.86
  -3   0  -6    5.48    2.77
   3   0  -6    1.85    5.17
  -3   0   7    5.40    7.16
  -3   0  -7    0.73    2.21
  -3   0  -7    1.50    6.65
   3   0  -7   -1.42    4.83
   3   0  -8   14.25    5.62
  -3   0  -8   10.05    7.19
  -3   0   8   10.13    7.84
  -3   0  -8    6.34    1.79
  -3   0  -9    8.47    7.96
   3   0  -9    3.15    4.79
  -3   0   9    6.36    8.24
   3   0 -10  116.39    7.67
  -3   0 -10  122.39   11.16
  -3   0  10  120.87   11.55
   3   0 -11   14.99    4.81
  -3   0 -11   22.18    9.20
  -3   0  11   28.39    9.02
   3   0 -12   43.43    5.30
  -3   0 -12   45.40    8.90
  -3   0  12   45.39    8.66
  -3   0 -13    1.05    7.55
  -3   0  13    3.01    7.09
   3   0 -13    3.14    3.96
  -3   0  14  643.00   21.13
   3   0 -14  624.10   13.63
  -3   0 -14  610.10   22.36
  -3   0  15   10.40    7.29
   3   0 -15    4.03    3.17
  -3   0 -15    8.91    7.99
  -3   0  16  250.55   14.27
  -3   0 -16  258.39   16.52
  -3   0 -17   -0.06    7.82
  -3   0  17    0.84    6.02
  -3   0 -18  249.09   17.65
  -3   0  18  281.22   15.43
  -3   0  19    0.99    6.45
  -3   0 -19   -0.51    8.79
  -3   0 -20   45.60   11.14
  -3   0  20   45.53    8.32
  -3   0 -21    2.97    9.53
  -3   0  21    1.88    6.40
  -3   0  22  285.28   15.90
  -3   0 -22  276.33   20.72
  -3   0 -23   11.13   11.69
  -3   0  23    5.52    7.78
  -3   0  24 2134.37   41.83
  -3   0 -24 2018.50   52.22
  -3   0  25    2.19    7.75
  -3   0 -25   14.56   13.46
  -3   0 -26 1997.40   54.44
  -3   0  26 1841.66   39.95
  -3   0  27    4.21    7.01
  -3   0 -27   15.19   13.12
  -3   0 -28 2030.78   57.42
  -3   0  28 1911.58   41.23
  -3   0  29   -1.80    7.08
  -3   0 -29    3.81   11.85
  -3   0  30    3.37    6.82
  -3   0 -30   -0.33   10.67
  -3   0  31   -1.10    6.83
  -3   0  31   -1.35    5.17
  -3   0 -31    1.08   11.25
  -3   0  32   29.96    8.47
  -3   0  32   37.16    7.34
  -3   0 -32   28.95   13.14
  -3   0  33    2.89    5.82
  -3   0  33   -2.26    6.76
  -3   0 -33   -1.23   10.93
  -3   0 -34  148.37   18.95
  -3   0  34  147.28   14.23
  -3   0  34  143.14   10.46
  -3   0 -35    0.55    9.68
  -3   0  35    3.30    6.37
  -3   0  35    1.58    7.05
  -3   0  36  123.00   10.50
  -3   0 -36  124.68   18.20
  -3   0 -37    2.76   10.00
  -3   0  37    0.25    6.04
  -3   0 -38   -0.33    9.89
  -3   0  38    9.12    6.73
  -3   0  39    3.43    6.84
  -3   0 -39   -0.25    9.82
  -3   0  40  165.66   12.51
  -3   0 -40  179.67   21.87
  -3   0  41    0.09    6.95
  -3   0 -41   -0.68   11.19
  -3   0 -42   40.29   14.05
  -3   0  42   45.80    9.02
  -3   0  43   -3.43    7.74
  -3   0 -43   -0.95   10.50
  -3   0  44   74.61   10.58
  -3   0  45   -1.78    8.37
  -3   0  46    9.62    8.49
  -3   0  47   -1.83    8.92
   3   0  47   15.90    7.08
  -3   0  48    4.96    9.14
   3   0  48   19.83    7.47
  -3   0  49   -7.66    9.33
   3   0  49    7.96    7.35
  -3   0  50    0.18    9.31
   3   0  50   23.46    7.80
  -3   0  51   -8.91    9.67
   3   0  51    0.51    7.01
  -3   0  52    5.05    9.10
   3   0  52   25.01    8.43
   3   0  53    5.45    7.33
  -3   0  53  -15.16   10.00
  -3   0  54  191.67   15.24
   3   0  54  219.41   14.19
  -3   0  55   -6.11    8.74
   3   0  55    0.28    7.67
  -3   0  56  126.05   13.06
   3   0  56   93.60   11.53
   3   0  57   -1.43    7.64
  -3   0  57    8.21    9.18
   3   0  58   44.51    9.41
  -3   0  58   50.61   10.29
   3   0  59   -5.47    7.99
  -3   0  59    7.41    8.70
   3   0  60    5.98    7.74
  -3   0  60   16.15    8.44
  -3   0  61    5.15    8.29
   3   0  61  -11.41    8.32
  -3   0  62   13.79    8.06
   3   0  62   -3.41    7.97
  -3   0  63    3.92    7.38
   3   0  63  -12.84    8.45
   3   0  64   20.92    8.30
  -3   0  64   32.44    8.45
  -3   0  65    5.09    7.24
   3   0  65   13.91    7.32
   3   0  66   15.70    7.41
  -3   0  66    8.88    7.12
  -3   0  67    0.19    6.35
  -3   0  68    2.39    6.09
  -3   1   0 2414.30   29.02
  -3  -1   0 2382.64   27.26
  -3  -1   0 2390.86   26.19
  -3   1   1   11.53    4.49
  -3  -1   1   10.49    4.19
  -3   1  -1   11.33    4.78
  -3  -1  -1   11.81    3.77
  -3  -1   1    9.49    4.29
  -3  -1  -1    9.70    4.24
  -3  -1  -2    6.54    4.53
  -3  -1   2    7.42    4.53
  -3   1  -2    7.18    4.81
  -3  -1  -2    6.13    3.50
  -3  -1   2    6.94    3.88
  -3   1   2   10.36    4.43
  -3  -1  -3   86.26    5.24
  -3  -1   3   92.53    6.10
  -3  -1   3   95.05    7.64
  -3   1  -3  101.17    8.21
  -3  -1  -3   97.50    7.32
   3  -1  -3   85.20    7.57
   3  -1  -4 1118.96   21.60
  -3  -1   4 1180.14   17.11
  -3  -1  -4 1144.44   14.68
  -3  -1  -4 1100.37   20.96
  -3  -1   4 1224.04   22.05
  -3   1  -4 1088.97   20.61
   3  -1  -5  130.66    8.46
  -3  -1  -5  136.69    5.44
  -3  -1   5  136.22    6.68
  -3  -1   5  135.00    9.67
  -3   1  -5  131.06    9.25
  -3  -1  -5  123.39    8.71
  -3  -1   6  137.43   10.19
  -3   1  -6  124.91    9.70
   3  -1  -6  125.14    8.56
  -3  -1  -6  118.97    9.32
  -3  -1  -7   19.31    7.82
  -3  -1   7   26.65    8.21
  -3   1  -7   13.06    7.24
   3   1  -7   12.38    5.38
   3  -1  -7   16.66    5.86
  -3  -1  -8 1785.49   30.38
  -3   1  -8 1714.00   28.96
   3   1  -8 1703.61   23.12
   3  -1  -8 1706.61   24.58
  -3  -1   8 1712.77   29.51
  -3   1  -9 3725.41   42.78
   3   1  -9 3669.54   32.83
  -3  -1   9 3596.51   42.86
  -3  -1  -9 3687.84   45.43
   3  -1  -9 3748.36   35.83
   3  -1 -10  276.13   10.91
  -3   1 -10  296.03   15.51
   3   1 -10  280.27    9.90
   3  -1 -11 7463.74   49.62
  -3   1 -11 7556.22   64.28
  -3  -1 -11 7632.25   70.00
  -3  -1  11 7658.52   65.14
   3   1 -11 7779.36   45.75
  -3   1 -12   75.15   10.20
   3  -1 -12   53.77    6.26
   3   1 -12   53.71    5.26
  -3  -1  12   80.78   11.11
  -3  -1 -12   71.84   12.36
  -3  -1  13   22.99    7.99
  -3   1 -13   14.36    7.84
   3  -1 -13   14.07    4.72
  -3  -1 -13   10.57    8.64
   3   1 -13   15.70    3.80
   3   1 -14  292.09    9.00
  -3   1 -14  295.64   15.38
  -3  -1 -14  324.58   17.84
   3  -1 -14  302.07   10.41
  -3  -1  14  326.92   16.22
  -3   1  14  314.67   15.44
  -3  -1  15  700.03   22.08
   3   1 -15  633.36   12.79
  -3   1  15  643.02   21.78
  -3  -1 -15  621.58   24.13
  -3   1 -15  636.50   22.83
   3  -1 -15  627.08   14.78
  -3   1 -16   39.01    9.31
  -3  -1 -16   29.28   10.18
  -3   1  16   33.35    8.13
  -3  -1  16   38.57    8.34
  -3   1 -17   -2.85    7.36
  -3  -1  17    3.46    6.88
  -3  -1 -17    1.51    8.98
  -3   1  17    2.79    6.53
  -3  -1  18  112.90   11.16
  -3   1 -18  107.24   12.18
  -3   1  18  101.70   10.81
  -3  -1 -18   85.46   12.78
  -3   1 -19   57.79   10.84
  -3  -1  19   53.79    9.39
  -3   1  19   47.37    8.72
  -3  -1 -19   44.08   11.53
  -3   1  20  398.22   17.82
  -3  -1 -20  362.43   22.53
  -3   1 -20  408.14   21.68
  -3  -1  20  438.71   19.43
  -3   1  21    2.17    6.26
  -3  -1  21    2.25    6.97
  -3   1 -21   -1.30    8.51
  -3  -1 -21    1.34   10.27
  -3   1 -22   50.30   11.69
  -3   1  22   53.76    9.56
  -3  -1  22   63.98    9.77
  -3  -1 -22   64.24   13.06
  -3  -1  23   25.61    8.10
  -3   1 -23   14.52   10.30
  -3   1  23   17.08    7.76
  -3  -1 -23   25.89   12.63
  -3   1 -24   31.36   11.54
  -3  -1 -24   35.24   12.93
  -3   1  24   34.16    8.52
  -3  -1  24   35.00    8.55
  -3   1 -25   30.57   12.09
  -3  -1 -25   32.94   13.35
  -3   1  25   32.69    8.36
  -3  -1  25   32.75    9.46
  -3  -1  26  696.13   25.72
  -3  -1 -26  687.86   33.58
  -3   1  26  608.49   23.39
  -3   1 -26  655.65   32.17
  -3   1 -27    8.24   11.62
  -3   1  27   13.07    7.28
  -3  -1 -27   12.88   12.47
  -3  -1  27   10.31    8.10
  -3  -1 -28  119.20   18.37
  -3  -1  28  110.63   12.84
  -3   1  28  114.42   12.14
  -3   1 -28  106.61   16.66
  -3   1  29  234.04   16.21
  -3  -1 -29  257.30   23.56
  -3  -1  29  247.39   16.94
  -3   1 -29  256.20   23.21
  -3   1 -30   16.89   11.87
  -3  -1  30   16.89    8.40
  -3  -1 -30   15.92   11.68
  -3   1  30   17.30    8.11
  -3  -1  31  578.94   18.47
  -3  -1 -31  573.63   33.36
  -3  -1  31  579.45   24.73
  -3   1  31  541.66   16.67
  -3   1  31  538.04   23.77
  -3   1 -31  591.84   33.77
  -3  -1  32    4.97    5.92
  -3  -1 -32   -1.37   11.39
  -3   1  32    3.49    5.61
  -3   1 -32    2.25   10.83
  -3   1  32   -0.15    6.31
  -3  -1  32    1.26    6.36
  -3   1 -33    0.40   10.34
  -3  -1  33    1.09    6.58
  -3   1  33    3.20    6.40
  -3  -1 -33    7.70   11.80
  -3  -1  33    2.88    6.58
  -3   1  33    4.65    5.93
  -3  -1  34   63.33    8.57
  -3   1 -34   58.90   15.07
  -3  -1  34   60.61   10.42
  -3   1  34   66.86    8.39
  -3  -1 -34   63.73   15.35
  -3   1  34   58.20   10.00
  -3  -1  35   61.38    8.90
  -3   1  35   48.43    9.48
  -3   1 -35   53.46   14.62
  -3   1  35   64.96    8.21
  -3  -1  35   58.29    9.77
  -3  -1 -35   57.54   14.58
  -3   1 -36   20.78   12.25
  -3   1  36   26.23    7.20
  -3  -1 -36   22.26   12.28
  -3  -1  36   25.46    7.56
  -3   1 -37   15.17   11.70
  -3   1  37   17.57    6.98
  -3  -1  37   10.72    6.83
  -3  -1 -37   12.32   11.50
  -3  -1 -38    2.63   10.67
  -3   1  38    7.24    6.74
  -3  -1  38    0.04    7.00
  -3   1 -38    5.03   11.03
  -3   1 -39    0.31   11.13
  -3  -1  39    0.27    6.99
  -3  -1 -39   -4.26   10.42
  -3   1  39    5.81    6.56
  -3  -1  40  118.20   11.41
  -3  -1 -40  110.49   18.53
  -3   1 -40  125.97   19.58
  -3   1  40  120.22   10.84
  -3   1 -41    9.30   11.81
  -3   1  41    2.55    6.91
  -3  -1 -41   -0.04   10.01
  -3  -1  41    5.68    7.44
  -3  -1  42   57.30    9.81
  -3   1  42   54.76    9.22
  -3  -1 -42   51.41   15.15
  -3  -1 -43    1.33   11.19
  -3  -1  43    2.09    7.86
  -3   1  43    0.66    7.29
  -3  -1 -44    4.78   11.01
  -3  -1  44    1.94    8.07
  -3   1  44    9.97    8.01
  -3  -1  45   63.23   10.67
  -3   1  45   68.84   10.41
  -3  -1 -45   83.48   17.54
   3  -1  45   74.20    8.73
  -3  -1 -46    8.04   12.12
   3  -1  46    9.62    6.54
  -3   1  46    6.95    8.41
  -3  -1  46    2.13    8.57
  -3   1  47    9.90    8.44
  -3  -1  47   -0.25    8.87
   3  -1  47   14.34    7.01
  -3  -1  48   -6.05    9.33
   3  -1  48   11.49    6.73
  -3   1  48   -2.61    8.76
  -3  -1  49   30.04    9.67
   3   1  49   63.45    9.28
   3  -1  49   42.68    8.54
  -3   1  49   29.02    9.68
   3   1  50   43.05    8.99
   3  -1  50   40.36    8.15
  -3   1  50   19.81    9.52
  -3  -1  50   21.22    9.46
  -3   1  51  -10.68    9.53
   3   1  51   12.92    7.97
   3  -1  51    6.55    7.14
  -3  -1  51  -14.09    9.79
  -3  -1  52   -4.47    9.33
  -3   1  52   -1.53    9.76
   3  -1  52   14.76    7.40
   3  -1  53    3.41    7.09
  -3   1  53   -5.55   10.32
   3   1  53    8.10    7.65
  -3  -1  53    5.43    8.56
  -3   1  54  -11.13    9.72
   3   1  54    6.64    8.05
   3  -1  54    0.03    7.28
  -3  -1  54    8.19    9.31
   3  -1  55   14.31    8.16
   3   1  55   14.08    8.34
  -3  -1  55   17.81    9.16
  -3   1  55   -0.29    9.42
  -3   1  56  -11.35   10.51
   3   1  56    2.82    7.48
   3  -1  56   -9.63    8.05
  -3  -1  56    6.88    8.43
   3  -1  57   -4.28    7.55
  -3  -1  57    8.07    8.63
  -3   1  57    1.31    8.72
   3   1  57    0.36    7.64
   3   1  58    0.47    7.67
  -3   1  58    9.19    9.11
   3  -1  58   -4.80    7.77
  -3  -1  58    7.15    8.04
  -3   1  59   21.43    9.21
   3   1  59    8.02    7.92
  -3  -1  59   15.04    8.72
   3  -1  59   -2.46    7.65
  -3  -1  60   17.93    8.24
   3  -1  60    8.85    7.60
  -3   1  60   26.63    9.51
   3   1  60   11.43    7.87
   3  -1  61  -10.06    7.93
  -3   1  61   11.57    8.16
   3   1  61   -3.96    8.12
  -3  -1  61    3.44    7.95
   3   1  62    9.63    7.88
  -3  -1  62   23.03    8.44
  -3   1  62   24.82    8.83
   3  -1  62    2.30    7.28
  -3  -1  63    5.79    7.41
   3   1  63    7.32    7.79
   3  -1  63   21.77    7.89
  -3   1  63   13.42    8.09
   3   1  64   -8.69    8.10
   3  -1  64   12.58    7.42
  -3   1  64    7.33    7.45
  -3  -1  64    1.16    7.11
   3  -1  65   31.31    7.76
  -3   1  65   32.94    8.31
   3   1  65   17.45    7.76
  -3  -1  65   19.34    7.65
  -3   1  66    4.38    7.04
   3   1  66    9.21    7.09
  -3  -1  66   -3.68    6.69
   3   1  67    7.71    6.68
  -3   1  67   -3.14    6.57
  -3  -1  67   -3.69    6.45
  -3   1  68   -0.44    6.12
  -3  -2   0    3.15    4.41
  -3   2   0    7.63    5.39
  -3  -2   0    2.76    4.66
  -3   2  -1 1769.68   26.08
  -3  -2   1 1790.97   23.08
   3  -2  -1 1651.81   26.86
  -3  -2   1 1647.99   22.77
  -3  -2  -1 1707.05   23.80
  -3  -2  -1 1703.67   21.87
  -3  -2   2  285.43    9.62
  -3  -2  -2  279.21    9.31
   3  -2  -2  249.50   12.04
  -3  -2  -2  278.75   10.89
  -3  -2   2  251.28   10.59
  -3   2  -2  282.60   11.82
  -3  -2  -3  176.67   10.03
  -3   2  -3  187.11   10.31
  -3  -2   3  174.42    7.47
   3  -2  -3  159.19    9.98
  -3  -2   3  183.49    9.46
  -3   2  -4  222.67   11.16
  -3  -2   4  211.61    7.68
  -3  -2   4  220.91   11.48
  -3  -2  -4  214.25   11.21
   3  -2  -4  211.47   10.98
   3  -2  -5 6050.68   47.18
  -3   2  -5 6078.43   50.90
  -3  -2   5 6098.76   34.59
  -3  -2  -6  989.40   22.77
  -3  -2   6 1010.92   13.80
  -3   2  -6 1028.31   22.41
   3  -2  -7  133.73    8.94
  -3   2  -7  148.57   10.36
  -3  -2  -7  170.33   12.35
  -3  -2   7  165.32   11.90
  -3  -2   8   32.20    8.87
   3  -2  -8   32.21    6.54
  -3   2  -8   34.95    8.01
  -3  -2  -8   38.93    9.42
   3   2  -8   27.09    4.91
  -3  -2  -9   21.23    9.93
  -3  -2   9   27.99    9.15
   3   2  -9    5.00    4.30
  -3   2  -9   17.72    7.32
   3  -2  -9   12.63    5.76
  -3  -2 -10 1768.82   35.08
  -3   2 -10 1740.22   30.03
   3  -2 -10 1709.40   25.22
  -3  -2  10 1714.58   31.96
   3   2 -10 1747.16   21.13
   3  -2 -11  351.03   11.82
  -3  -2  11  355.81   15.93
  -3  -2 -11  385.69   18.53
   3   2 -11  350.79    9.73
  -3   2 -11  358.13   14.97
  -3  -2  12   12.36    7.31
  -3  -2 -12   15.59    9.15
  -3   2 -12   17.03    6.98
   3   2 -12   12.15    3.37
   3  -2 -12   16.79    5.14
  -3  -2 -13   18.82    9.01
   3   2 -13   18.18    3.32
  -3  -2  13   18.44    7.52
  -3   2 -13   15.29    7.12
   3  -2 -13   19.77    4.80
  -3  -2 -14   37.07   10.08
   3   2 -14   45.39    3.83
  -3  -2  14   39.25    8.30
  -3   2 -14   40.95    8.07
   3  -2 -14   48.11    5.50
   3   2 -15   36.36    3.59
  -3  -2 -15   27.23   10.35
  -3   2 -15   38.37    7.99
  -3  -2  15   35.26    8.39
  -3  -2  16  732.42   23.77
  -3   2 -16  723.85   23.92
  -3  -2  17   33.48    8.44
  -3  -2 -17   27.85   10.88
  -3   2 -17   30.49    8.76
  -3  -2 -18  364.91   22.25
  -3  -2  18  427.03   19.76
  -3   2 -18  400.84   19.69
  -3  -2 -19  113.37   14.62
  -3   2 -19  107.98   12.34
  -3  -2  19  112.07   11.55
  -3   2 -20   45.27    9.91
  -3  -2  20   52.79    9.65
  -3  -2 -20   43.10   12.41
  -3   2  21  115.67   11.77
  -3  -2  21  124.44   12.48
  -3   2 -21  122.05   13.91
  -3  -2 -21  119.19   16.36
  -3   2  22  225.41   15.27
  -3  -2  22  270.61   16.38
  -3  -2 -22  252.65   21.34
  -3   2 -22  236.90   18.13
  -3  -2 -23  103.03   16.52
  -3  -2  23  110.90   11.68
  -3   2  23   88.32   11.44
  -3   2 -23   95.65   14.04
  -3  -2 -24  173.56   20.05
  -3  -2  24  171.72   14.30
  -3   2 -24  145.49   16.73
  -3   2  24  158.01   13.78
  -3  -2  25    3.13    7.18
  -3   2 -25    6.10   10.74
  -3   2  25    9.35    7.85
  -3  -2 -25   10.55   11.46
  -3  -2 -26  171.84   20.14
  -3   2  26  164.56   14.06
  -3  -2  26  181.13   14.91
  -3   2 -26  158.70   18.23
  -3   2 -27   18.13   11.63
  -3  -2  27   10.34    8.27
  -3  -2 -27   14.33   13.46
  -3   2  27   14.47    8.08
  -3  -2  28  184.16   15.40
  -3  -2 -28  200.84   20.91
  -3   2  28  159.67   14.40
  -3   2 -28  168.45   18.87
  -3   2 -29   80.62   15.18
  -3  -2 -29   88.08   16.28
  -3  -2  29   76.74   11.33
  -3   2  29   65.27   10.77
  -3  -2 -30  788.07   37.79
  -3   2 -30  770.66   36.90
  -3  -2  30  772.22   27.95
  -3  -2  31  203.57   12.57
  -3  -2 -31  191.78   21.90
  -3   2 -31  200.13   21.11
  -3  -2  31  193.21   15.57
  -3   2  31  175.83   15.26
  -3   2  31  194.99   11.05
  -3   2 -32  373.35   27.51
  -3  -2 -32  354.81   27.67
  -3  -2  32  351.32   15.78
  -3   2  32  367.31   14.25
  -3  -2  32  383.78   20.54
  -3   2  32  349.37   20.63
  -3  -2 -33    6.54   12.00
  -3  -2  33   11.86    7.81
  -3  -2  33   11.22    6.96
  -3   2 -33    7.60   10.44
  -3   2  33   17.51    6.48
  -3   2  33    7.32    7.41
  -3   2  34    7.54    7.71
  -3   2  34   14.24    6.13
  -3   2 -34    9.90   10.85
  -3  -2  34    5.46    6.64
  -3  -2 -34    6.57   11.44
  -3  -2  34    8.96    7.16
  -3   2  35   14.56    6.26
  -3  -2 -35   14.16   12.19
   3   2  35    7.01    3.32
  -3  -2  35    5.58    6.90
  -3   2 -35    2.29   10.98
  -3   2  35    4.84    7.51
  -3  -2  35    8.11    7.49
  -3   2 -36  340.69   27.21
  -3  -2 -36  284.48   25.70
   3   2  36  284.15    8.87
  -3   2  36  307.64   14.07
  -3  -2  36  313.34   15.86
  -3  -2 -37   -2.93   10.55
  -3  -2  37   -0.25    7.39
   3   2  37    3.42    3.23
  -3   2 -37   -1.73   10.69
  -3   2  37    7.44    6.39
  -3   2  38    6.30    6.61
  -3  -2  38   -3.35    7.42
  -3   2 -38   -2.10   10.19
   3   2  38    4.73    3.29
  -3  -2 -38    3.95   10.28
  -3  -2 -39   -1.98   10.43
  -3   2  39    8.34    6.90
  -3  -2  39   -0.01    7.67
  -3   2  40   45.00    8.34
  -3  -2 -40   37.47   14.03
  -3  -2  40   31.83    8.75
  -3   2  41    4.92    6.80
   3  -2  41    5.89    5.36
  -3  -2 -41   -5.38   12.33
  -3  -2  41   -3.68    8.29
  -3  -2  42   18.27    8.34
  -3   2  42   23.92    7.80
   3  -2  42   23.96    6.50
  -3  -2 -42   21.10   12.72
  -3  -2  43   -1.10    8.29
   3  -2  43   14.92    6.01
  -3  -2 -43    6.24   10.71
  -3   2  43   13.07    7.69
  -3  -2 -44    1.57   12.24
   3  -2  44    1.25    5.96
  -3   2  44    2.74    7.66
  -3  -2  44   -4.58    8.79
   3  -2  45    7.11    6.10
  -3  -2  45   -2.13    8.95
  -3  -2 -45   -4.40   11.52
  -3   2  45    7.10    8.16
  -3  -2  46    2.79    9.12
  -3  -2 -46    6.98   11.59
   3  -2  46   14.89    6.82
  -3   2  46   12.82    8.59
   3  -2  47   19.63    6.94
  -3   2  47   22.33    9.15
  -3  -2  47    9.06    9.14
  -3  -2 -47   17.83   12.85
   3  -2  48   37.86    7.95
  -3   2  48   44.90   10.24
  -3  -2  48   20.91    9.14
  -3  -2 -48   28.82   13.47
  -3  -2  49   -5.74    9.57
  -3   2  49   -3.95    9.28
   3  -2  49    0.29    6.21
  -3  -2  50   22.82    9.60
  -3   2  50   16.18    9.27
   3  -2  50   17.60    7.33
  -3  -2  51    9.38    9.19
   3   2  51    9.08    8.38
  -3   2  51   -0.34    9.12
   3  -2  51   -1.85    6.60
  -3   2  52  -12.53    9.73
   3   2  52   11.36    8.21
  -3  -2  52    7.33    8.72
   3  -2  52   -1.11    6.66
  -3  -2  53    3.39    8.32
   3  -2  53   -2.97    7.06
  -3   2  53  -15.06   10.36
   3   2  53    9.01    7.86
  -3   2  54   -6.86   10.06
  -3  -2  54    9.40    8.58
   3  -2  54   -4.10    7.12
   3   2  54    7.51    7.95
   3   2  55   35.09    9.43
  -3   2  55    9.02    9.19
   3  -2  55   17.63    7.76
  -3  -2  55   34.42    9.87
  -3  -2  56    6.60    8.30
  -3   2  56  -13.10   10.50
   3   2  56    5.01    7.98
   3  -2  56   -5.31    7.68
   3  -2  57    6.95    7.29
   3   2  57   13.50    8.55
  -3   2  57    4.45    9.08
  -3  -2  57   21.79    8.83
   3  -2  58   -8.41    8.03
   3   2  58    2.39    7.73
  -3   2  58  -15.36    9.86
  -3  -2  58    5.00    8.10
  -3  -2  59    3.17    7.77
  -3   2  59   14.64    9.02
   3  -2  59  -10.47    8.15
   3   2  59    3.14    7.70
  -3  -2  60   36.62    9.16
   3   2  60   35.15    9.27
  -3   2  60   48.57   10.56
   3  -2  60   28.28    8.41
  -3  -2  61    6.12    7.41
   3  -2  61   12.31    7.33
  -3   2  61   22.50    8.86
   3   2  61    4.79    7.94
   3   2  62    7.15    7.65
  -3   2  62   23.87    9.10
  -3  -2  62   12.95    7.66
   3  -2  62   19.99    7.35
  -3  -2  63   -0.64    7.06
  -3   2  63    7.70    7.92
   3   2  63   -4.64    8.03
  -3   2  64   10.75    7.64
  -3  -2  64   -6.49    7.12
   3   2  64   -6.90    8.26
   3   2  65   -7.01    7.58
  -3   2  65    5.48    7.07
  -3  -2  65   -0.28    6.51
   3   2  66    0.73    7.16
  -3  -2  66    3.24    6.36
  -3   2  66   12.24    7.27
  -3  -2  67   -8.12    6.62
  -3   2  67    1.71    6.27
   3   2  67   10.72    6.60
  -3   2  68    2.38    6.15
   3  -3   0  250.03   11.78
  -3  -3   0  253.11   10.38
   3  -3   1  533.58   17.21
  -3  -3  -1  563.34   15.02
  -3  -3   1  553.76   13.60
   3  -3  -1  524.27   16.20
   3  -3   2   74.48    8.44
   3  -3  -2   89.49    9.18
  -3  -3   2   94.83    6.98
  -3  -3  -2   93.55    8.28
  -3   3  -2   86.23    9.11
  -3  -3  -3 1025.94   21.49
  -3  -3   3 1087.82   17.17
   3  -3  -3  984.49   20.89
  -3   3  -3 1054.82   21.58
  -3  -3   3 1038.47   20.07
  -3  -3   4  464.28   10.57
  -3  -3   4  435.37   14.65
   3  -3  -4  435.38   14.72
  -3   3  -4  442.26   15.46
  -3  -3  -4  447.16   15.91
  -3  -3   5 1252.13   23.50
  -3  -3  -5 1204.63   25.60
  -3  -3   5 1211.92   15.31
  -3   3  -5 1206.27   23.99
  -3  -3  -6   74.71    9.58
  -3  -3   6   66.17    4.16
  -3  -3   6   73.89    8.49
   3  -3  -6   65.21    7.48
  -3   3  -6   66.03    8.25
  -3  -3   7   70.25    8.98
   3  -3  -7   81.78    7.84
  -3  -3  -7   84.46   10.78
  -3   3  -7   86.46    8.89
  -3  -3   8 1443.97   28.25
  -3   3  -8 1537.69   28.00
   3  -3  -8 1480.65   24.25
  -3   3  -9  199.86   11.46
  -3  -3   9  195.32   12.03
   3   3  -9  183.72    7.41
   3  -3  -9  187.57    9.62
  -3   3 -10   74.60    9.03
   3  -3 -10   73.58    6.90
  -3  -3  10   76.33    9.26
   3   3 -10   66.47    4.68
  -3   3 -11  330.18   14.24
   3  -3 -11  322.52   11.59
   3   3 -11  316.20    8.40
  -3  -3  11  316.98   14.51
   3  -3 -12  239.08   10.15
  -3   3 -12  227.32   12.43
  -3  -3  12  216.69   13.27
   3   3 -12  233.91    7.01
   3   3 -13    2.93    2.13
   3  -3 -13    5.05    4.44
  -3   3 -13    4.74    5.60
  -3  -3  13    4.52    6.23
  -3  -3  14   10.95    6.51
   3   3 -14    9.04    2.17
  -3   3 -14   11.55    6.26
  -3  -3  15   51.46    8.74
  -3   3 -15   50.94    8.38
  -3   3 -16  627.33   21.19
  -3  -3  16  608.84   21.32
  -3  -3  17   13.65    7.27
  -3   3 -17   15.63    7.28
  -3   3 -18   10.36    6.69
  -3  -3  18   18.14    7.41
  -3   3 -19   86.15   10.74
  -3  -3  19   81.47   10.73
  -3   3 -20    6.88    7.69
  -3  -3  20    4.34    7.26
  -3  -3  21   17.00    8.18
  -3   3 -21    9.79    8.05
  -3  -3 -22   61.78   14.66
  -3  -3  22   73.39   10.53
  -3   3 -22   61.80   11.11
  -3   3 -23   52.74   11.11
  -3  -3 -23   55.47   14.06
  -3  -3  23   62.27   10.76
  -3   3 -24   24.16    9.95
  -3  -3 -24   30.47   13.01
  -3  -3  24   25.52    9.36
  -3   3  25   79.04   12.18
  -3  -3 -25  102.05   17.48
  -3  -3  25  111.72   12.73
  -3   3 -25  100.21   14.14
  -3   3 -26  134.93   16.02
  -3  -3  26  173.82   14.70
  -3  -3 -26  166.40   20.43
  -3   3  26  139.78   14.35
  -3  -3 -27   16.08   12.53
  -3   3  27    6.03    8.00
  -3  -3  27   10.99    8.92
  -3   3 -27   11.29   10.63
  -3  -3 -28   68.65   14.91
  -3  -3  28   77.92   11.40
  -3   3 -28   57.57   13.12
  -3   3  28   58.33   10.92
  -3   3 -29   -4.67   10.44
  -3  -3  29    6.73    7.71
  -3  -3 -29    1.90   10.38
  -3   3  29   -1.59    7.59
  -3   3  30   12.12    8.38
  -3   3 -30    7.35    9.69
  -3  -3  30   14.48    7.79
  -3  -3 -30   10.67   11.41
  -3  -3 -31   37.89   13.60
  -3   3  31   39.52    9.54
  -3  -3  31   56.08   10.43
  -3   3 -31   41.42   12.56
  -3  -3  31   26.75    7.83
  -3   3  32    1.61    7.24
  -3   3  32    7.69    5.65
  -3  -3  32   -4.58    7.34
  -3   3 -32   -1.93    9.68
  -3  -3 -32    2.44   11.09
  -3  -3  32    3.20    7.45
  -3   3  33   26.28    6.48
  -3  -3  33   15.95    7.63
  -3   3 -33   17.10   10.85
  -3   3  33   19.79    8.83
   3   3  33   19.39    3.93
  -3  -3 -33   20.02   12.32
  -3   3 -34  112.07   16.75
   3   3  34  101.96    5.96
  -3   3  34  102.27   13.12
  -3  -3 -34  100.30   17.50
  -3   3  34   98.63    7.68
  -3   3  34  116.09    9.42
  -3  -3  34   99.54   10.45
  -3  -3 -35   14.35   11.60
  -3   3 -35   20.68   11.75
  -3   3  35   14.78    5.16
   3   3  35   20.87    4.09
  -3  -3  35   14.67    7.89
  -3   3  35   33.97    7.16
  -3   3  35   19.73    8.76
  -3   3  36   25.12    6.88
  -3  -3  36   10.64    7.47
   3   3  36   13.97    3.90
  -3  -3 -36    5.10   10.51
  -3   3  36   11.74    5.06
   3   3  37   19.88    4.20
  -3   3  37   16.48    5.39
  -3   3  37   24.99    6.89
   3  -3  37   22.76    5.47
  -3  -3  37   18.13    7.93
  -3  -3 -37   25.75   12.43
   3  -3  38   44.18    6.40
  -3  -3 -38   51.54   15.02
  -3   3  38   47.02    7.90
  -3   3  38   32.22    6.12
   3   3  38   37.96    4.91
  -3  -3  38   32.99    8.46
   3  -3  39    6.17    5.19
  -3   3  39  -13.45    5.94
   3   3  39    0.75    3.66
  -3  -3  39  -10.27    8.79
  -3   3  39    8.63    6.64
  -3  -3 -39    4.15   11.31
  -3   3  40   10.94    7.02
  -3  -3  40   -4.30    8.58
  -3  -3 -40    9.39   11.24
   3  -3  40    3.39    5.07
   3   3  40    1.09    3.80
  -3  -3 -41   33.63   13.20
  -3  -3  41   32.65    9.24
   3  -3  41   41.86    6.79
   3   3  41   40.36    5.15
  -3   3  41   45.26    8.58
   3  -3  42   10.08    5.75
  -3   3  42   11.78    7.26
  -3  -3  42   -3.10    8.86
   3   3  42    3.85    3.98
  -3  -3 -42    3.66   11.09
  -3  -3 -43   26.32   14.24
   3  -3  43   19.60    6.29
   3   3  43   13.90    4.46
  -3   3  43   21.31    8.12
  -3  -3  43    8.73    8.77
   3  -3  44   27.76    6.69
  -3   3  44   31.99    8.66
  -3  -3 -44   23.82   12.85
  -3  -3  44   17.04    8.43
   3  -3  45    1.84    5.93
  -3   3  45    6.35    8.01
  -3  -3  45    6.17    8.83
  -3  -3 -45   -4.25   11.96
  -3  -3 -46   35.59   14.57
  -3  -3  46   53.29   10.84
  -3   3  46   55.16   10.10
   3  -3  46   38.32    7.50
  -3  -3 -47    3.95   11.49
  -3  -3  47   10.01    8.87
  -3   3  47    8.63    8.62
   3  -3  47    6.69    6.66
  -3   3  48   -0.38    8.50
  -3  -3 -48  -13.69   13.32
   3  -3  48   -0.07    6.13
  -3  -3  48   10.71    8.92
  -3  -3  49    3.13    8.61
   3  -3  49    1.46    6.76
  -3   3  49    2.40    8.88
   3  -3  50   -1.70    6.50
  -3  -3  50    5.93    8.80
  -3   3  50   -2.35    8.92
  -3   3  51   -2.48    9.07
  -3  -3  51   11.25    8.96
   3  -3  51    2.10    6.77
  -3   3  52   -6.83    9.50
   3  -3  52   -5.40    6.93
  -3  -3  52    6.92    8.52
   3   3  52   23.51    8.60
  -3  -3  53   14.68    8.52
   3   3  53   25.70    8.71
   3  -3  53    0.30    6.60
  -3   3  53    4.01   10.03
  -3   3  54   -9.87    9.95
   3  -3  54   -5.42    7.42
   3   3  54    6.98    8.45
  -3  -3  54    1.35    7.90
   3  -3  55   12.64    7.25
  -3  -3  55   25.71    9.02
   3   3  55   20.44    8.89
  -3   3  55   16.67    9.46
  -3  -3  56   10.48    8.60
   3   3  56   17.94    8.77
   3  -3  56   -4.30    7.10
  -3   3  56    0.24    9.66
   3   3  57   15.45    8.43
  -3   3  57  -10.93   10.02
  -3  -3  57    2.39    7.52
  -3   3  58  -13.46   10.41
  -3  -3  58    3.13    7.56
   3   3  58    3.31    7.76
  -3  -3  59    7.92    7.83
   3   3  59    5.33    7.88
  -3   3  59  -13.14    9.59
  -3   3  60   13.60    8.83
  -3  -3  60    2.21    7.14
   3   3  60   11.14    8.04
  -3  -3  61   -0.15    7.06
   3   3  61   -0.64    7.65
  -3   3  61   17.16    9.15
   3   3  62   -5.93    7.74
  -3  -3  62   -2.63    7.37
  -3   3  62   12.91    8.33
   3   3  63   -8.92    8.03
  -3  -3  63   -3.29    7.05
  -3   3  63    6.84    7.68
  -3  -3  64   15.07    6.97
  -3   3  64   21.61    8.12
   3   3  64   13.53    7.53
  -3   3  65   13.61    7.75
  -3  -3  65    2.37    6.38
   3   3  65   -1.24    7.21
  -3  -3  66    3.63    6.26
  -3   3  66   15.95    7.36
   3   3  66   -3.02    7.22
  -3   3  67    7.79    6.47
   3   3  67   -8.83    6.96
  -3   3  68   -0.94    5.90
   3  -4   0  101.68    9.68
  -3  -4   0  142.53    9.29
   3  -4   1 3037.27   35.56
   3  -4  -1 3003.17   35.21
  -3  -4   1 3070.96   32.06
  -3  -4  -1 3042.17   35.54
   3  -4   2  121.81    9.34
   3  -4  -2  112.60    8.50
  -3  -4   2  119.02    7.24
  -3  -4  -2  128.46    9.57
  -3  -4   3  460.68   11.60
   3  -4   3  429.95   15.01
   3  -4  -3  418.10   14.26
   3  -4  -4  324.65   12.62
   3  -4   4  323.85   12.98
  -3  -4   4  360.41    9.77
  -3   4  -5 1240.16   24.02
   3  -4   5 1249.42   24.17
  -3  -4   5 1301.56   16.11
   3  -4  -5 1214.79   22.65
   3  -4  -6  822.89   18.63
   3  -4   6  844.92   20.18
  -3   4  -6  841.45   20.08
  -3   4  -7   60.27    7.63
   3  -4  -7   66.39    6.82
   3  -4  -8  942.83   19.49
  -3   4  -8  951.85   22.03
  -3   4  -9   61.39    7.89
   3  -4  -9   59.69    6.54
   3   4 -10    3.92    2.39
   3  -4 -10    6.78    4.70
  -3   4 -10    5.62    5.51
   3  -4 -11  283.78   11.41
  -3   4 -11  270.31   13.26
   3   4 -11  263.98    6.73
  -3   4 -12  433.92   16.61
   3   4 -12  431.20    7.72
  -3   4 -13 1625.35   31.03
   3   4 -13 1487.34   12.65
  -3  -4  14 1360.03   31.05
  -3   4 -14 1314.88   28.69
  -3   4 -15   62.51    8.54
  -3  -4  15   79.10   10.56
  -3   4 -16  457.27   18.45
  -3  -4  16  447.33   19.32
  -3   4 -17   12.67    7.17
  -3  -4  17    7.02    7.13
  -3   4 -18   22.39    7.58
  -3  -4  18   20.42    8.06
  -3  -4  19  145.07   13.13
  -3   4 -19  122.49   11.55
  -3  -4  20    2.37    8.05
  -3   4 -20    2.93    6.74
  -3  -4  21   45.29   10.17
  -3   4 -21   34.77    8.49
  -3   4 -22   52.26    9.88
  -3  -4  22   66.04   10.82
  -3   4 -23  170.12   14.78
  -3   4 -24    9.09    8.22
  -3   4 -25   24.58    9.40
  -3  -4 -26  314.80   24.88
  -3   4 -26  261.75   18.63
  -3   4 -27   96.98   13.64
  -3  -4 -27  120.17   17.81
  -3  -4 -28  349.38   26.57
  -3   4 -28  269.27   20.12
  -3   4 -29   15.36    9.78
  -3   4  29   18.12    9.06
  -3  -4 -29   14.41   12.05
  -3   4  30   -0.17    8.43
  -3  -4 -30    7.45   12.27
  -3  -4  30   -3.94    7.62
  -3   4 -30    0.86    8.45
  -3   4  31   20.73    5.49
   3   4  31   25.30    4.23
  -3   4 -31   17.81    9.85
  -3  -4  31    9.89    7.11
  -3  -4 -31   27.88   13.50
  -3   4  31   18.28    9.07
  -3   4  32   13.38    8.76
  -3   4  32   15.78    5.06
  -3   4 -32   16.12    9.38
   3   4  32   20.08    4.01
  -3  -4  32    2.72    7.55
  -3  -4 -32   19.66   12.90
   3   4  33   36.54    4.58
  -3   4  33   34.60   10.42
  -3   4  33   31.94    5.95
  -3  -4  33   16.60    7.79
  -3  -4 -33   38.32   13.99
   3   4  34    3.77    3.56
  -3  -4 -34    4.27   10.93
  -3   4  34   15.54    6.42
  -3  -4  34   -6.53    8.14
  -3   4  34   -0.78    7.57
  -3   4  34   -0.26    5.16
  -3   4  35   31.63    7.16
  -3   4  35   12.27    5.31
   3   4  35   22.94    4.38
  -3  -4 -35   21.71   13.21
  -3  -4  35    7.47    7.43
  -3   4  35   22.27    9.82
  -3  -4  36   -5.44    7.61
  -3   4  36   12.01    6.42
   3   4  36    3.52    3.66
  -3  -4 -36    6.95   10.76
  -3   4  36   -0.54    5.43
  -3   4  37    8.50    6.57
   3   4  37    1.95    3.78
  -3   4  37   -5.73    5.78
  -3  -4  37   -0.54    7.75
  -3  -4 -37    1.54   10.78
   3   4  38   44.93    5.31
  -3   4  38   52.15    8.41
  -3  -4  38   53.96   10.07
  -3  -4 -38   46.49   15.00
  -3   4  38   34.49    6.42
  -3   4  39    0.60    5.36
  -3  -4  39    8.02    8.21
   3   4  39    4.18    3.86
  -3   4  39   13.04    6.85
  -3  -4 -39    2.03   11.65
  -3   4  40   -5.68    5.91
  -3   4  40    7.62    6.77
  -3  -4 -40    1.22   11.85
  -3  -4  40    9.93    8.55
   3   4  40    1.24    3.92
  -3   4  41   22.16    7.78
  -3  -4  41   24.28    9.22
   3   4  41   13.15    4.40
  -3  -4 -41    2.40   11.25
  -3   4  41    8.21    6.09
  -3  -4 -42   21.59   13.13
  -3   4  42    6.11    5.79
  -3  -4  42   28.88    9.29
   3   4  42   22.82    4.77
  -3   4  42   39.35    8.61
  -3   4  43   -4.26    6.14
  -3  -4  43   15.73    9.14
  -3   4  43   13.23    7.87
   3   4  43    3.80    4.17
  -3  -4 -43   -0.09   11.83
  -3  -4  44   21.83    9.03
  -3  -4 -44    4.52   11.73
   3   4  44    1.41    4.45
  -3   4  44   16.99    6.54
  -3   4  44   10.97    7.94
  -3  -4 -45   17.17   12.60
  -3   4  45   16.75    8.27
   3   4  45    3.25    4.49
  -3  -4  45   20.44    9.17
   3   4  46   35.11    5.55
  -3  -4 -46   14.22   12.01
  -3   4  46   22.84    9.05
  -3  -4  46   25.63    9.70
  -3  -4 -47   -2.70   12.45
  -3  -4  47    5.22    8.70
  -3   4  47    4.44    8.48
   3   4  47   14.58    4.81
  -3  -4  48    5.14    8.80
  -3   4  48    0.44    8.17
  -3  -4  49    7.59    8.40
  -3   4  49   -4.65    8.71
  -3   4  50   -2.88    8.82
  -3  -4  50    3.93    8.03
  -3   4  51   -3.01    9.39
  -3  -4  51    8.02    8.22
  -3  -4  52   15.84    8.70
  -3   4  52    7.66    9.06
  -3  -4  53    8.04    8.20
   3   4  53   14.07    8.35
  -3   4  53    1.57    9.27
  -3  -4  54    2.85    8.03
  -3   4  54    0.85    9.74
   3   4  54   20.41    8.71
   3   4  55   11.33    8.66
  -3   4  55   -6.00    9.52
  -3  -4  55   -3.88    7.93
  -3   4  56   -6.48   10.05
  -3  -4  56    1.76    7.29
   3   4  56   16.75    9.08
   3   4  57    6.29    8.42
  -3   4  57   -8.85    9.52
  -3  -4  57   -3.73    7.59
   3   4  58    4.75    8.21
  -3   4  58  -15.84   10.56
  -3  -4  58   -1.39    7.31
   3   4  59   10.39    8.20
  -3  -4  59   -5.01    7.26
  -3  -4  60    1.29    7.22
  -3   4  60   -7.30    8.92
   3   4  60    7.16    7.67
  -3  -4  61   -2.32    7.22
  -3   4  61   11.20    8.72
   3   4  61    6.27    7.87
  -3   4  62   17.90    8.36
  -3  -4  62    3.64    6.59
   3   4  62    6.98    7.74
   3   4  63   -3.79    7.52
  -3   4  63    6.80    7.60
  -3  -4  63   -8.28    6.80
   3   4  64   -4.12    7.34
  -3   4  64   12.10    7.63
  -3  -4  64   -5.24    6.51
  -3  -4  65   -8.92    6.53
   3   4  65   -7.16    7.15
  -3   4  65    3.17    6.84
   3   4  66   -7.61    7.21
  -3   4  66   13.17    6.88
   3   4  67   -9.69    6.82
  -3   4  67    2.75    6.13
   3  -5   0  177.63    9.80
  -3  -5   1  178.71    9.29
   3  -5   1  175.38    9.49
   3  -5  -1  182.74    9.74
   3  -5  -2  428.47   13.95
  -3  -5   2  450.70   13.03
   3  -5   2  424.67   13.89
   3  -5  -3    6.22    4.83
   3  -5   3    5.53    4.57
  -3  -5   3    3.82    3.53
   3  -5   4   89.74    7.53
   3  -5  -4   86.26    7.26
  -3  -5   4   84.67    5.64
   3  -5  -5  256.20   11.10
  -3  -5   5  251.00    7.96
   3  -5   5  242.93   11.16
  -3  -5   6 1750.16   17.48
   3  -5   6 1812.73   28.08
   3  -5   7  536.38   15.83
   3  -5  -7  556.58   15.56
   3  -5  -8   13.06    4.91
   3  -5   8    8.57    4.55
   3  -5  -9  229.49   11.14
  -3   5  -9  225.78   11.52
   3  -5   9  228.37   10.96
  -3   5 -10 1883.04   31.18
   3  -5  10 1905.91   29.69
  -3   5 -11  347.00   14.44
   3  -5  11  347.38   13.44
  -3   5 -12  753.02   20.72
  -3   5 -13   94.58    9.02
  -3   5 -14  282.62   13.91
  -3   5 -15    5.55    5.82
  -3   5 -16    8.50    6.30
  -3   5 -17  644.18   21.44
  -3   5 -18  109.88   10.72
  -3   5 -19   -0.09    6.62
  -3   5 -20  182.66   13.27
  -3   5 -21  179.84   13.64
  -3   5 -22   31.05    8.72
  -3   5 -23  186.28   14.73
  -3   5 -24 1280.20   34.79
  -3   5 -25  152.66   14.42
  -3   5 -26   97.82   12.38
  -3   5 -27   81.97   12.02
  -3   5 -28  386.76   21.92
   3   5  28  350.33    9.95
   3   5  29   16.09    3.99
  -3   5  29   19.41    5.45
  -3  -5 -29   22.16   12.89
  -3   5  30   10.06    5.18
   3   5  30   13.03    4.03
  -3  -5 -30   11.99   12.23
  -3  -5  30    7.71    7.03
  -3   5  31   23.09   10.57
  -3  -5  31   24.61    7.86
  -3   5  31   21.88    5.95
  -3  -5 -31   17.05   12.67
   3   5  31   21.71    4.28
   3   5  32   46.38    5.13
  -3   5  32   40.91   11.50
  -3   5  32   38.45    6.39
  -3  -5  32   33.83    8.33
  -3  -5 -32   40.14   14.74
  -3  -5 -33   72.46   16.86
  -3   5  33   66.79   13.37
  -3  -5  33   57.15    9.39
   3   5  33   66.30    5.72
  -3   5  33   58.16    6.80
  -3  -5 -34   75.47   17.52
   3   5  34   87.08    5.90
  -3   5  34   88.20   14.31
  -3   5  34   79.00    7.64
  -3  -5  34   64.04    9.90
   3   5  35    6.68    4.02
  -3  -5  35    6.35    7.65
  -3   5  35    9.16   10.01
  -3   5  35   -1.31    5.64
  -3  -5 -35    7.32   12.41
  -3   5  36   90.05    9.11
  -3  -5 -36   87.56   17.52
  -3  -5  36   77.95   10.62
  -3   5  36   84.33    8.10
   3   5  36   86.89    6.45
  -3  -5 -37    2.63   11.99
  -3   5  37   -1.53    5.78
  -3   5  37   11.07    6.77
   3   5  37    4.51    4.12
  -3  -5  37    5.45    7.56
   3   5  38    5.97    4.26
  -3   5  38   16.00    6.98
  -3  -5  38   12.42    8.05
  -3   5  38    3.80    5.84
  -3  -5 -38   -1.11   10.85
  -3   5  39   11.23    7.14
  -3  -5 -39    2.65   11.07
  -3  -5  39    2.71    7.83
   3   5  39    0.64    4.35
  -3   5  39   -2.71    6.07
  -3  -5  40    5.40    8.08
  -3  -5 -40    0.98   12.35
   3   5  40   -1.29    4.23
  -3   5  40   -6.86    6.19
  -3   5  40    8.40    7.13
   3   5  41    7.69    4.52
  -3   5  41   21.59    7.70
  -3   5  41    3.42    6.00
  -3  -5  41   20.12    9.08
  -3  -5 -41   15.13   13.58
   3   5  42   -3.90    5.03
  -3  -5  42   -2.09    7.93
  -3   5  42   -7.79    6.98
  -3   5  42   10.63    7.57
  -3  -5 -42   -2.56   11.92
  -3  -5  43    9.83    8.41
  -3   5  43   -0.79    6.78
  -3   5  43   18.65    8.07
   3   5  43    5.77    4.95
  -3  -5 -43    6.24   12.99
   3   5  44    3.84    5.21
  -3   5  44   17.13    8.25
  -3  -5 -44    7.77   12.37
  -3  -5  44   10.66    8.66
  -3   5  44   -4.27    6.79
  -3  -5 -45   10.48   12.44
  -3   5  45   13.21    8.17
   3   5  45    4.42    5.02
  -3  -5  45   16.41    8.77
  -3   5  45   24.98    6.98
   3   5  46   58.09    6.96
  -3  -5  46   42.21    9.67
  -3   5  46   52.44    7.88
  -3   5  46   45.79    9.91
  -3  -5 -46   33.47   14.78
  -3   5  47    4.21    8.31
  -3  -5  47    3.70    8.17
  -3   5  47    9.89    6.63
   3   5  47   16.51    5.56
   3   5  48   46.66    6.53
  -3   5  48   33.50    9.43
  -3  -5  48   34.64    9.88
   3   5  49   37.14    6.19
  -3  -5  49   23.02    9.22
  -3   5  49   37.59    9.90
  -3  -5  50   25.83    9.13
   3   5  50   37.54    6.10
  -3   5  50   35.16   10.19
  -3   5  51   17.52    9.21
  -3  -5  51   20.15    8.57
  -3  -5  52   16.24    8.50
  -3   5  52   18.58    9.58
  -3   5  53    7.65    9.01
  -3  -5  53   15.36    8.55
   3   5  54   67.20   10.61
  -3   5  54   42.24   10.43
  -3  -5  54   38.76    9.48
   3   5  55   28.40    9.39
  -3   5  55    8.46    9.05
  -3  -5  55   11.75    8.08
  -3   5  56   -8.80    9.87
   3   5  56   14.13    8.61
  -3  -5  56   -1.30    7.21
  -3   5  57  -12.53    9.64
   3   5  57    6.32    8.07
  -3  -5  57   -5.58    7.68
  -3   5  58   -9.40    9.77
  -3  -5  58    1.24    7.01
   3   5  58   17.61    8.20
   3   5  59    7.44    7.60
  -3  -5  59   -1.41    7.12
  -3   5  59  -10.04    9.77
  -3  -5  60   -0.44    6.66
   3   5  60   11.61    7.75
   3   5  61   49.40    9.02
  -3   5  61   52.31    9.95
  -3  -5  61   27.97    7.48
  -3  -5  62   -5.45    6.89
  -3   5  62    7.13    7.77
   3   5  62   -0.89    7.23
  -3   5  63   16.02    7.95
  -3  -5  63   -3.58    6.63
   3   5  63    2.13    6.93
  -3  -5  64   -2.69    6.22
   3   5  64    7.65    6.68
   3   5  65   -1.90    6.61
  -3   5  65   11.64    7.09
   3   5  66   -3.86    6.50
  -3   5  66   13.30    6.63
  -3   5  67    4.76    5.98
   3  -6   0   11.86    4.64
   3  -6  -1  109.48    7.79
   3  -6   1  118.51    7.98
  -3  -6   2    4.03    4.12
   3  -6   2    4.53    4.24
   3  -6  -2    6.19    4.32
   3  -6  -3    8.41    4.37
   3  -6   3    5.90    4.15
  -3  -6   3    4.74    3.83
   3  -6  -4  321.65   12.38
   3  -6   4  330.57   12.43
  -3  -6   4  341.86   10.84
   3  -6   5  159.56    8.98
  -3  -6   5  152.13    6.88
   3  -6  -5  158.38    9.20
   3  -6  -6   15.65    5.31
  -3  -6   6   10.64    2.64
   3  -6   6   16.12    4.60
  -3  -6   7  454.43    7.63
   3  -6   7  684.97   17.28
   3  -6   8  330.40   12.33
   3  -6   9   23.22    4.85
   3   6 -10  144.11    4.19
   3  -6  10  204.96    9.92
   3  -6  11  145.24    8.57
   3  -6  12  190.16    9.66
   3  -6  13  236.57   10.48
  -3   6 -14  109.59    9.27
   3  -6  14  112.66    7.85
   3  -6  15   64.73    6.46
  -3   6 -15   68.02    8.14
  -3   6 -16    9.27    5.68
   3  -6  16    3.20    4.04
   3  -6  17  124.06    8.29
  -3   6 -17  123.13   10.38
  -3   6 -18    8.72    6.23
   3  -6  18    3.97    4.05
  -3   6 -19   16.04    6.49
  -3   6 -20  301.00   15.77
  -3   6 -21   20.86    7.29
  -3   6 -22   67.73    9.41
  -3   6 -23   93.92   10.44
  -3   6 -24  146.01   12.42
  -3   6  26   19.72    5.80
   3   6  26   20.87    4.29
   3   6  27  113.69    6.47
  -3   6  27  133.07    8.77
   3   6  28  226.14    8.45
  -3   6  28  250.99   11.40
   3   6  29   11.53    4.14
  -3  -6  29    3.86    6.53
  -3   6  29   11.27    5.49
  -3   6  30   15.49    5.66
   3   6  30   17.73    4.22
  -3  -6  30   13.26    7.30
   3   6  31    9.94    4.23
  -3   6  31    7.53    5.48
  -3  -6  31    3.78    7.00
  -3  -6 -31    8.53   12.36
  -3  -6 -32   40.90   15.24
  -3  -6  32   38.21    8.88
   3   6  32   46.83    5.23
  -3   6  32   46.47    6.77
  -3  -6  33    4.07    7.14
  -3   6  33    5.80    5.45
   3   6  33    2.71    4.01
  -3  -6 -33    4.10   12.27
  -3   6  33    1.83    9.76
  -3  -6 -34    3.76   11.24
  -3  -6  34    4.30    7.40
   3   6  34    6.65    4.18
  -3   6  34    4.10    9.47
  -3   6  34    4.55    5.56
  -3  -6 -35    5.66   12.09
   3   6  35    8.13    4.27
  -3   6  35    1.83   10.15
  -3   6  35   -0.75    5.59
  -3  -6  35    7.90    7.85
  -3  -6  36   25.17    8.55
  -3  -6 -36   21.46   13.43
  -3   6  36   22.32    6.48
   3   6  36   26.08    5.21
  -3  -6  37   15.06    8.21
   3   6  37   13.74    4.81
  -3  -6 -37   16.21   12.68
  -3   6  37    8.72    5.96
  -3   6  37   21.79    7.19
  -3   6  38   15.09    7.11
  -3  -6  38    6.61    8.12
  -3   6  38   -6.94    6.50
   3   6  38    3.24    4.62
  -3  -6 -38    7.96   13.16
  -3   6  39   10.53    7.12
   3   6  39   -3.02    4.74
  -3   6  39   -4.44    6.52
  -3  -6  39    1.27    7.74
  -3  -6 -39   11.28   13.83
  -3   6  40   36.02    8.22
  -3  -6  40   20.88    8.66
  -3  -6 -40   21.82   14.09
   3   6  40   22.58    5.43
  -3   6  40   16.13    6.63
   3   6  41   25.27    5.63
  -3  -6  41   30.11    9.53
  -3  -6 -41   36.83   15.18
  -3   6  41   19.95    6.87
  -3   6  41   45.39    8.84
  -3  -6 -42   68.29   17.80
  -3  -6  42   66.74   11.00
  -3   6  42   84.12   10.19
  -3   6  42   52.80    8.30
   3   6  42   62.67    6.92
  -3  -6  43   61.25   10.93
  -3  -6 -43   66.10   18.15
   3   6  43   56.13    6.75
  -3   6  43   43.99    8.14
  -3   6  43   73.96   10.00
  -3  -6  44   25.79    9.45
  -3  -6 -44   33.65   14.85
   3   6  44   29.45    6.10
  -3   6  44   51.81    9.69
  -3   6  44   25.14    7.23
  -3   6  45   -9.88    7.30
  -3  -6  45   -6.92    8.64
  -3   6  45    6.44    8.24
   3   6  45    6.95    5.26
  -3  -6 -45   -1.83   12.67
  -3   6  46   12.40    8.26
  -3  -6  46    3.24    8.57
   3   6  46   21.94    5.82
  -3   6  46   18.50    7.08
  -3   6  47    9.07    6.92
   3   6  47   17.62    5.61
  -3  -6  47    0.21    8.32
  -3   6  47    3.27    8.05
  -3   6  48   36.15    9.54
  -3  -6  48   22.90    9.03
   3   6  48   37.16    6.17
  -3   6  48   34.17    7.85
  -3   6  49   37.59    9.79
  -3  -6  49   27.85    9.05
  -3   6  49   40.33    7.93
   3   6  49   49.87    6.69
   3   6  50   14.30    5.29
  -3   6  50    5.24    8.58
  -3  -6  50    0.72    7.62
  -3   6  50   12.71    7.18
   3   6  51   46.12    6.63
  -3   6  51   36.96   10.15
  -3  -6  51   20.21    8.38
  -3   6  51   35.49    7.87
  -3  -6  52    4.20    7.29
   3   6  52   11.93    5.49
  -3   6  52    5.07    8.87
  -3  -6  53    1.11    7.29
   3   6  53    2.30    5.14
  -3   6  53   -2.60    8.81
  -3   6  54   -0.17    9.15
  -3  -6  54    3.12    6.93
  -3   6  55   -3.49    8.79
  -3  -6  55    5.07    7.41
  -3  -6  56   82.10   10.14
  -3   6  56   96.97   12.12
  -3  -6  57   -2.36    6.68
  -3   6  57  -10.52    9.25
   3   6  57   12.40    8.25
  -3  -6  58   -2.89    7.27
   3   6  58   12.04    8.21
  -3   6  58  -11.05    9.51
  -3  -6  59   -5.67    6.65
   3   6  59    6.22    7.52
  -3   6  59  -10.31    9.01
  -3  -6  60   -3.50    6.53
  -3   6  60  -13.65    8.75
  -3   6  61    9.18    8.04
   3   6  61    2.65    7.15
   3   6  62   10.43    6.97
  -3   6  62   18.28    8.32
  -3   6  63    7.15    7.32
   3   6  63   -5.70    6.72
  -3   6  64    3.35    6.78
   3   6  65   -5.30    6.16
  -3   6  65    6.65    6.58
   3   6  66   -7.45    6.17
  -3   6  66    5.11    6.04
   3  -7   0  542.16   15.72
   3  -7  -1   19.70    5.34
   3  -7   1   18.22    5.05
   3  -7  -2   79.01    7.11
   3  -7   2   72.37    6.63
   3  -7   3   67.82    6.65
  -3  -7   3   61.09    6.59
   3  -7   4  552.22   15.19
  -3  -7   4  550.76   14.89
   3  -7   5   42.21    5.88
  -3  -7   5   41.48    4.78
  -3  -7   6  711.41   13.80
   3  -7   6  813.99   18.13
   3  -7   7   47.45    5.87
  -3  -7   7   29.08    2.89
   3  -7   8  432.13   13.34
   3  -7   9  611.26   15.58
   3  -7  10   11.50    4.39
   3  -7  11  195.17    9.14
   3  -7  12   14.76    4.19
   3  -7  13  102.95    7.15
   3  -7  14 1320.21   21.74
   3   7  23  127.04    6.56
  -3   7  23  120.65    8.41
   3   7  24   66.32    5.36
  -3   7  24   66.66    7.28
   3   7  25   52.27    5.03
  -3   7  25   54.86    6.90
  -3   7  26   16.13    5.66
   3   7  26   14.12    4.04
   3   7  27   47.26    5.10
  -3   7  27   56.74    7.29
  -3  -7  28    7.27    6.42
  -3   7  28   15.88    5.74
   3   7  28   16.42    4.33
  -3   7  29    3.15    5.58
  -3  -7  29    0.76    6.47
   3   7  29    5.02    3.97
   3   7  30   47.73    5.33
  -3  -7  30   37.01    8.16
  -3   7  30   54.34    7.35
  -3  -7  31   53.06    8.96
  -3   7  31   69.85    7.95
   3   7  31   73.89    6.08
  -3   7  32   40.16    7.22
  -3  -7 -32   57.14   16.85
  -3  -7  32   31.07    8.69
   3   7  32   46.83    5.67
   3   7  33   45.83    5.72
  -3  -7  33   36.44    8.86
  -3  -7 -33   43.89   15.42
  -3   7  33   41.57    7.18
   3   7  34   93.77    6.98
  -3   7  34   91.11    8.90
  -3  -7 -34  102.58   19.33
  -3  -7  34   63.45    9.99
  -3  -7  35   -1.51    7.51
  -3   7  35    2.13    6.25
   3   7  35   -0.46    4.39
  -3  -7 -35    1.72   11.92
  -3  -7  36   -2.97    7.83
   3   7  36    2.08    4.49
  -3  -7 -36   15.00   13.15
  -3   7  36   -1.47    6.64
   3   7  37    1.51    4.72
  -3  -7 -37   13.16   12.95
  -3  -7  37    2.60    7.60
  -3   7  37    0.66    6.70
  -3   7  37   15.56    6.89
  -3  -7 -38   75.87   18.84
  -3  -7  38   61.56   10.88
   3   7  38   83.74    7.36
  -3   7  38   98.33   10.04
  -3   7  38   70.29    8.85
  -3  -7  39   38.41    9.69
   3   7  39   49.90    6.52
  -3   7  39   64.91    9.27
  -3  -7 -39   61.39   18.11
  -3   7  39   41.85    8.07
  -3  -7  40  187.68   14.59
   3   7  40  198.40   10.28
  -3   7  40  182.53   12.31
  -3  -7 -40  202.78   26.98
  -3   7  40  202.06   13.12
  -3  -7  41   58.76   11.09
  -3  -7 -41   62.14   18.37
  -3   7  41   53.52    8.86
  -3   7  41   79.52   10.36
   3   7  41   67.96    7.49
   3   7  42  665.77   17.47
  -3  -7 -42  668.10   44.10
  -3  -7  42  605.08   24.01
  -3   7  42  622.84   20.88
  -3   7  42  656.38   21.72
  -3   7  43  205.00   13.22
  -3   7  43  241.99   14.69
  -3  -7 -43  217.13   28.47
   3   7  43  196.20   10.78
  -3  -7  43  188.77   15.17
   3   7  44    6.30    5.43
  -3  -7 -44    6.50   12.93
  -3   7  44   -9.04    7.87
  -3   7  44   11.65    8.06
  -3  -7  44    8.25    8.65
   3   7  45  113.68    8.98
  -3  -7  45   86.07   11.74
  -3   7  45   86.19   10.22
  -3   7  45  106.93   11.68
   3   7  46   52.51    7.53
  -3   7  46   55.54    9.06
  -3  -7  46   33.88    9.24
  -3   7  46   45.62    9.89
  -3   7  47   32.93    9.06
  -3  -7  47   19.10    8.82
   3   7  47   31.73    6.53
  -3   7  47   41.07    8.65
  -3  -7  48    5.70    8.04
  -3   7  48   14.44    8.71
   3   7  48   24.28    6.14
  -3   7  48   24.67    7.87
  -3   7  49   52.97    8.85
  -3  -7  49   39.89    9.42
  -3   7  49   57.98   10.38
   3   7  49   55.76    7.12
   3   7  50   28.75    6.12
  -3  -7  50   14.50    7.83
  -3   7  50   24.02    9.13
  -3   7  50   34.16    7.85
  -3   7  51    2.84    8.25
   3   7  51    4.67    5.28
  -3   7  51    5.88    6.95
  -3  -7  51  -10.78    7.83
  -3   7  52   51.75   10.60
  -3   7  52   61.16    8.85
  -3  -7  52   34.78    8.44
   3   7  52   62.48    7.28
  -3  -7  53   -5.60    7.67
   3   7  53   -1.64    5.23
  -3   7  53  -11.24    8.96
  -3   7  53    3.13    6.46
   3   7  54   10.47    5.78
  -3  -7  54    4.81    7.05
  -3   7  54    6.10    8.46
   3   7  55   27.75    8.83
  -3   7  55   11.24    8.59
  -3  -7  55    6.16    6.88
   3   7  55   10.23    5.38
  -3   7  56   -9.91    9.12
   3   7  56   13.01    8.29
   3   7  57    9.61    7.97
  -3   7  57  -10.49    8.88
  -3   7  58   -4.76    8.70
   3   7  58   11.57    7.92
   3   7  59   10.26    7.48
  -3   7  59   -7.31    8.85
  -3   7  60   -5.39    8.25
   3   7  60   22.29    7.71
  -3   7  61   35.00    8.49
   3   7  61   22.18    7.42
  -3   7  62   10.02    7.10
   3   7  62    3.09    6.43
   3   7  63   24.18    7.08
  -3   7  63   34.85    7.84
  -3   7  64   21.82    6.89
   3   7  64   13.82    6.37
  -3   7  65   28.21    6.74
   3   7  65   15.25    6.06
  -3  -8   4  246.13   11.21
  -3  -8   5   12.29    4.23
   3  -8   6  175.68    9.14
   3  -8   7   19.61    4.74
   3  -8   8  103.90    7.00
   3  -8   9   10.55    3.88
   3  -8  10    7.81    3.56
   3  -8  11   48.98    5.12
  -3   8  20   39.87    6.30
   3   8  20   55.66    5.09
   3   8  21   63.76    5.32
  -3   8  21   54.79    6.75
  -3   8  22   14.86    5.83
   3   8  22   15.60    4.12
  -3   8  23  171.73    9.97
   3   8  23  169.15    7.57
   3   8  24   18.97    4.36
  -3   8  24   19.87    6.22
   3   8  25   15.70    4.28
  -3   8  25   17.14    6.11
  -3   8  26  100.18    8.68
   3   8  26   93.58    6.40
   3   8  27    9.88    4.21
  -3  -8  27    3.86    6.12
  -3   8  27    9.98    5.91
  -3   8  28  104.48    8.98
  -3  -8  28   90.86    9.84
   3   8  28   96.46    6.72
  -3  -8  29   -4.85    7.24
   3   8  29    6.60    4.27
  -3   8  29    0.32    5.80
  -3  -8  30    4.92    6.60
   3   8  30   10.33    4.33
  -3   8  30   13.49    6.24
  -3   8  31   23.35    6.90
  -3  -8  31   24.35    7.60
   3   8  31   25.61    5.14
   3   8  32    7.17    4.50
  -3  -8  32    3.24    7.02
  -3  -8 -32   16.57   13.34
  -3   8  32   -0.85    6.33
  -3   8  33   53.56    8.10
  -3  -8  33   37.76    8.92
   3   8  33   50.99    6.19
  -3  -8 -33   50.81   16.45
  -3  -8  34   -8.56    8.20
  -3  -8 -34    1.91   13.26
   3   8  34    2.62    4.76
  -3   8  34   -3.85    6.92
  -3   8  35   64.42    8.73
   3   8  35   70.36    6.83
  -3  -8 -35   67.38   18.43
  -3  -8  35   50.05    9.76
  -3  -8  36   -2.18    8.54
   3   8  36    3.28    4.94
  -3  -8 -36    4.92   13.54
  -3   8  36    1.04    6.77
  -3  -8 -37   21.02   15.65
   3   8  37   12.81    5.40
  -3   8  37   11.27    7.12
  -3   8  37   32.32    8.06
  -3  -8  37   11.04    8.33
  -3   8  38   43.54    8.33
  -3   8  38   12.84    7.26
  -3  -8  38   16.72    8.60
   3   8  38   21.86    5.85
  -3  -8 -38   25.38   15.12
  -3   8  39   15.44    7.29
  -3   8  39  -11.73    8.20
  -3  -8  39   -6.45    8.54
  -3  -8 -39    7.78   13.27
   3   8  39   -2.10    5.87
  -3   8  40   16.23    7.54
  -3  -8  40   -8.72    8.89
   3   8  40   -6.43    6.03
  -3  -8 -40    2.75   13.15
  -3   8  40  -11.98    8.52
  -3   8  41  -13.66    8.54
   3   8  41   -6.30    6.14
  -3  -8  41    6.32    8.41
  -3   8  41   20.11    7.99
  -3  -8 -41   10.33   14.36
  -3  -8 -42  244.44   30.07
  -3   8  42  249.61   14.62
   3   8  42  234.70   11.47
  -3  -8  42  212.13   15.44
  -3   8  42  232.68   14.31
  -3   8  43  -10.95    8.41
  -3   8  43    8.88    7.90
   3   8  43   13.08    6.09
  -3  -8  43   -1.55    8.23
  -3  -8  44    1.27    8.15
   3   8  44   19.74    6.39
  -3   8  44   15.30    8.35
  -3   8  44   -2.61    8.40
  -3  -8  45    3.07    8.30
   3   8  45   25.05    6.98
  -3   8  45    1.70    7.46
  -3   8  45   15.12    8.12
  -3   8  46    8.18    7.93
  -3  -8  46    5.18    7.74
  -3   8  46   32.27    8.34
   3   8  46   21.59    6.28
  -3   8  47   14.77    8.15
  -3   8  47   11.90    8.40
   3   8  47   12.17    5.95
  -3  -8  47  -12.16    8.81
  -3   8  48  116.34   12.07
  -3   8  48  134.85   11.75
   3   8  48  133.54    9.52
   3   8  49   16.17    6.32
  -3   8  49   14.77    7.98
  -3   8  49    7.41    8.09
  -3   8  50    1.06    8.10
   3   8  50    5.86    5.85
  -3   8  50   13.98    7.22
   3   8  51   29.04    6.71
  -3   8  51   23.09    8.82
  -3   8  51   37.98    8.57
   3   8  52    9.45    6.07
  -3   8  52   12.43    7.47
  -3   8  52    2.20    7.91
  -3   8  53   15.22    8.74
   3   8  53   13.30    6.03
  -3   8  53   18.34    7.40
   3   8  54    1.89    5.62
  -3   8  54   -5.23    8.38
  -3   8  54    6.53    6.66
  -3   8  55  -11.51    8.84
  -3   8  55    2.96    6.56
   3   8  55   -4.46    5.64
   3   8  55   15.48    8.24
  -3   8  56  -17.27    8.53
   3   8  56   -5.90    5.71
   3   8  56    8.16    7.70
  -3   8  57  -12.41    8.49
   3   8  57   -6.88    5.85
   3   8  57   10.93    7.36
   3   8  58   12.25    7.43
  -3   8  58   -2.50    8.30
  -3   8  59   -8.44    8.44
   3   8  59   12.12    7.10
   3   8  60   13.93    6.75
  -3   8  60   17.76    7.51
  -3   8  61   11.02    7.26
   3   8  61    3.88    6.38
  -3   8  62   13.08    6.87
   3   8  62    0.13    5.92
   3   8  63    5.07    6.10
  -3   8  63    7.25    6.17
   3   8  64    0.75    5.46
  -3   9  16    9.95    5.47
   3   9  17    5.60    3.92
  -3   9  17   -1.84    5.32
   3   9  18    5.93    3.82
  -3   9  18    2.54    5.20
  -3   9  19    6.71    5.54
   3   9  19    9.27    3.93
   3   9  20  126.02    6.97
  -3   9  20   79.91    7.99
  -3   9  21    0.95    5.50
  -3  -9  21    2.31    4.10
   3   9  21    3.97    3.86
   3   9  22   60.94    5.63
  -3  -9  22   65.46    7.10
  -3   9  22   57.24    7.54
  -3   9  23   78.12    8.30
  -3  -9  23   83.49    7.74
   3   9  23   84.24    6.29
   3   9  24   76.38    6.16
  -3  -9  24   83.19    7.88
  -3   9  24   81.06    8.64
  -3   9  25  124.39    9.88
  -3  -9  25  133.50    9.75
   3   9  25  126.54    7.37
  -3   9  26    4.38    6.13
   3   9  26    6.74    4.29
   3   9  27   64.94    6.15
  -3   9  27   65.54    8.33
   3   9  28  148.34    8.06
  -3   9  28  141.71   10.61
   3   9  29   30.96    5.35
  -3   9  29   25.58    7.03
  -3   9  30    2.66    6.46
   3   9  30    8.61    4.79
  -3   9  31    8.36    6.79
   3   9  31   11.21    4.91
  -3  -9 -32   60.37   17.58
  -3   9  32   48.76    8.28
   3   9  32   45.11    6.25
  -3   9  33    5.59    7.01
   3   9  33    7.79    5.05
  -3  -9 -33   19.38   13.92
  -3   9  34   34.15    8.08
   3   9  34   42.18    6.38
  -3  -9 -34   39.45   16.15
  -3  -9 -35   -0.50   12.97
   3   9  35   -2.56    5.44
  -3   9  35   -2.61    7.87
   3   9  36    8.47    5.50
  -3   9  36   28.47    7.61
  -3   9  36    7.08    7.63
  -3  -9 -36   20.38   15.03
  -3   9  37  -14.23    8.52
   3   9  37   -3.26    5.97
  -3  -9 -37   14.07   14.58
  -3   9  37    9.93    7.16
  -3  -9 -38    6.47   13.62
  -3   9  38   14.66    7.73
  -3   9  38   -7.28    8.22
   3   9  38   -0.86    6.00
  -3   9  39   -0.25    8.13
  -3  -9 -39   29.56   15.84
   3   9  39   17.07    6.22
  -3   9  39   38.73    8.73
   3   9  40  402.11   14.75
  -3  -9 -40  444.75   38.19
  -3   9  40  401.56   17.50
  -3   9  40  405.51   18.04
  -3   9  41   76.91    9.85
   3   9  41   59.40    8.24
  -3   9  42  184.48   12.84
   3   9  42  210.18   11.38
   3   9  43   16.11    6.97
  -3   9  43   11.48    7.65
  -3   9  44   14.26    8.19
   3   9  44   19.37    6.56
  -3   9  44   -5.21    8.47
   3   9  45  138.66   10.34
  -3   9  45  124.03   11.72
  -3   9  45  138.70   12.46
   3   9  46   24.95    6.89
  -3   9  46   11.46    7.72
  -3   9  46   35.30    9.00
   3   9  47   57.64    7.74
  -3   9  47   44.90    9.29
  -3   9  47   65.40    9.94
   3   9  48   27.07    6.84
  -3   9  48   26.02    8.71
  -3   9  48   11.44    8.28
  -3   9  49   60.25    9.92
  -3   9  49   75.63   10.00
   3   9  49   71.21    8.36
   3   9  50   11.25    5.95
  -3   9  50    5.32    7.70
  -3   9  50   10.29    7.68
  -3   9  51    5.09    7.76
  -3   9  51   18.65    7.81
   3   9  51    8.67    5.85
  -3   9  52    3.77    6.73
   3   9  52    0.67    5.53
  -3   9  52   -5.53    8.03
   3   9  53   -1.09    5.65
  -3   9  53    2.65    6.92
  -3   9  53   -7.98    8.36
  -3   9  54   15.69    8.27
   3   9  54   27.88    8.54
   3   9  54   14.40    5.94
  -3   9  54   22.19    7.77
   3   9  55   43.91    8.79
   3   9  55   41.55    7.08
  -3   9  55   37.07    9.02
  -3   9  55   45.25    8.25
  -3   9  56    0.32    8.08
   3   9  56   -0.34    5.83
   3   9  56   17.92    7.69
  -3   9  56   -2.37    6.43
   3   9  57    5.52    7.06
  -3   9  57   -9.83    8.01
   3   9  57   -9.32    5.73
   3   9  58   -8.77    5.83
   3   9  58    0.86    6.51
  -3   9  58  -14.03    7.91
  -3   9  59    2.73    6.72
   3   9  59    4.41    6.36
   3   9  60   13.83    6.43
  -3   9  60   24.21    7.29
  -3   9  61   17.75    6.56
   3   9  61   15.38    6.38
  -3   9  62   11.06    6.12
   3   9  62   -1.48    5.63
   3   9  63   13.28    5.75
  -3  10  12  249.07   11.58
   3  10  13   52.27    5.47
  -3  10  13   44.88    7.01
   3  10  14   98.48    6.44
  -3 -10  14   89.32    8.09
  -3  10  14  106.05    8.56
   3  10  15   15.33    4.42
  -3 -10  15   11.18    4.94
  -3  10  15   13.78    5.94
  -3 -10  16   -0.70    4.54
  -3  10  16   -2.56    5.69
   3  10  16    3.25    4.07
  -3  10  17   -4.13    6.14
  -3 -10  17   -0.46    4.79
   3  10  17    2.68    4.05
  -3  10  18   -0.03    5.73
   3  10  18    6.83    4.18
  -3 -10  18    1.35    4.59
  -3 -10  19   62.65    7.07
   3  10  19   72.80    6.07
  -3  10  19   55.48    7.68
  -3 -10  20    0.99    4.34
   3  10  20   -0.46    3.76
  -3  10  20    1.50    5.97
   3  10  21   29.09    4.97
  -3  10  21   22.84    6.88
  -3 -10  21   33.63    6.07
  -3  10  22   13.89    6.56
  -3 -10  22   17.87    5.47
   3  10  22   19.12    4.84
   3  10  23  142.07    7.85
  -3 -10  23  144.16   10.19
  -3  10  23  116.24    9.93
  -3  10  24   32.33    7.79
  -3 -10  24   32.28    6.79
   3  10  24   31.50    5.45
   3  10  25  259.32   10.19
  -3  10  25  238.44   13.28
  -3 -10  25  281.53   13.77
   3  10  26  112.52    7.64
  -3  10  26  111.68   10.35
  -3  10  27    4.96    6.81
   3  10  27   11.46    4.81
  -3  10  28   -7.09    7.30
   3  10  28    1.19    4.58
  -3  10  29   41.20    8.55
   3  10  29   43.48    6.12
   3  10  30  203.97    9.75
  -3  10  30  191.06   12.76
  -3  10  31    4.92    7.46
   3  10  31    6.17    5.00
  -3 -10 -31   22.72   14.26
  -3 -10 -32   28.99   15.47
   3  10  32   15.06    5.43
  -3  10  32    9.70    7.73
  -3  10  33   36.08    8.51
  -3 -10 -33   51.57   16.91
   3  10  33   48.96    6.71
  -3 -10 -34   55.31   18.22
  -3  10  34   29.00    8.60
   3  10  34   35.29    6.46
  -3 -10 -35    9.43   13.75
   3  10  35   -4.70    5.87
  -3  10  35   20.33    7.22
  -3  10  35   -8.53    8.54
   3  10  36  178.86   10.41
  -3 -10 -36  181.16   25.70
  -3  10  36  199.48   12.41
  -3  10  36  184.11   13.34
  -3  10  37   26.62    7.48
  -3  10  37    3.56    8.69
   3  10  37    4.92    6.23
  -3 -10 -37   28.30   16.00
   3  10  38   19.82    6.26
  -3  10  38   18.06    8.82
  -3  10  38   44.63    8.15
  -3 -10 -38   34.22   16.39
  -3  10  39   45.52    8.23
  -3  10  39   22.19    8.90
   3  10  39   37.32    7.38
   3  10  40   47.58    7.75
  -3  10  40   28.12    7.86
  -3  10  41  105.65   10.72
   3  10  41  128.49   10.27
  -3  10  42   31.39    8.22
   3  10  42   46.20    7.67
  -3  10  42   22.03    8.71
  -3  10  43   -9.89    8.92
  -3  10  43    7.51    7.28
   3  10  44   50.57    8.02
  -3  10  44   57.30   10.20
  -3  10  44   38.80    8.38
   3  10  45   68.41    8.30
  -3  10  45   81.45   10.79
   3  10  46   48.78    7.86
  -3  10  46   37.24    8.74
  -3  10  47   22.65    8.95
   3  10  47   18.52    6.76
  -3  10  47    7.84    7.45
  -3  10  48   38.18    8.78
  -3  10  48   56.83    9.87
   3  10  48   46.81    7.62
   3  10  49   38.87    7.42
  -3  10  49   28.25    8.62
  -3  10  49   43.76    8.89
   3  10  50   25.38    6.99
  -3  10  50   30.78    8.64
  -3  10  50   21.30    8.11
   3  10  51    1.03    5.80
  -3  10  51   -3.93    7.68
  -3  10  51    6.84    7.42
  -3  10  52   -6.20    7.48
  -3  10  52    9.29    7.19
   3  10  52    5.04    5.87
  -3  10  53    5.57    7.35
  -3  10  53   10.62    7.32
   3  10  53    6.14    5.80
   3  10  53   28.27    7.95
   3  10  54   25.38    6.57
  -3  10  54   35.02    8.19
   3  10  54   45.30    8.36
  -3  10  54   15.87    7.40
   3  10  55    1.32    5.74
   3  10  55   16.82    7.35
  -3  10  55   -5.25    7.12
  -3  10  55    1.52    6.61
   3  10  56   31.07    7.55
  -3  10  56   19.41    7.10
   3  10  56   10.53    5.90
  -3  10  56    5.34    7.05
  -3  10  57    1.60    5.95
  -3  10  57   -5.23    7.35
   3  10  57    0.35    5.49
   3  10  57   12.32    6.50
   3  10  58   27.93    7.06
  -3  10  58   30.49    7.11
  -3  10  58   12.13    6.31
   3  10  58   39.06    6.37
   3  10  59    6.50    5.94
  -3  10  59   16.55    6.98
  -3  10  60   29.18    6.69
   3  10  60   29.89    6.77
   3  10  61   -1.70    5.37
  -3 -11   3   66.17    8.30
  -3 -11   4   74.38    8.73
  -3 -11   5   20.45    6.42
  -3 -11   6   31.82    6.91
  -3  11   7   -2.10    5.54
  -3 -11   7    0.19    5.15
   3  11   8  150.03    7.66
  -3 -11   8  146.67   10.85
  -3  11   8  140.96    9.44
  -3  11   9   94.77    8.40
  -3 -11   9  107.20    9.36
   3  11   9  111.12    6.93
   3  11  10    6.68    4.40
  -3 -11  10    1.25    5.10
  -3  11  10    4.14    5.58
  -3 -11  11  209.68   12.13
  -3  11  11  197.12   11.19
   3  11  11  187.40    8.56
  -3  11  12    3.22    5.78
   3  11  12    8.40    4.54
  -3 -11  12    4.68    5.06
   3  11  13  101.65    7.02
  -3  11  13   95.37    8.82
  -3 -11  13  101.79    9.32
  -3 -11  14   32.64    6.59
  -3  11  14   28.27    6.91
   3  11  14   33.24    5.09
  -3 -11  15   67.48    7.88
   3  11  15   60.80    6.11
  -3  11  15   57.45    7.97
  -3  11  16   36.40    7.58
   3  11  16   39.45    5.44
  -3 -11  16   34.72    6.66
  -3  11  17   11.19    6.57
   3  11  17   13.02    4.75
  -3 -11  17    9.68    5.33
  -3 -11  18   -0.46    4.77
  -3  11  18   -4.31    6.94
   3  11  18    0.30    4.20
   3  11  19   35.81    5.46
  -3 -11  19   33.37    6.44
  -3  11  19   30.29    7.60
  -3 -11  20    2.27    4.91
   3  11  20    2.86    4.32
  -3  11  20   -3.15    7.03
  -3 -11  21    0.14    5.08
   3  11  21    3.94    4.50
  -3  11  21    0.96    7.01
   3  11  22   14.00    4.79
  -3 -11  22   17.00    6.13
  -3  11  22    4.14    7.11
   3  11  23    0.13    4.46
  -3 -11  23    4.32    5.56
  -3  11  23   -7.74    7.49
   3  11  24   10.84    4.88
  -3 -11  24   21.83    6.18
  -3  11  24    8.98    7.39
   3  11  25    7.59    4.91
  -3  11  25    7.32    7.59
   3  11  26   22.05    5.55
  -3  11  26   17.96    7.76
  -3  11  27    3.34    7.64
   3  11  27    1.59    5.04
  -3  11  28  265.98   15.01
   3  11  28  281.10   11.39
  -3  11  29   -3.39    8.40
   3  11  29   -1.74    5.44
  -3  11  30   -3.32    8.58
   3  11  30    9.01    5.54
  -3 -11 -30   22.05   15.12
  -3  11  31   19.19    8.29
   3  11  31   24.84    6.22
  -3 -11 -31   38.83   16.69
  -3  11  32   28.10    9.11
   3  11  32   31.76    6.63
  -3 -11 -32   50.40   17.25
   3  11  33   -0.55    6.28
  -3  11  33  -10.31    9.14
  -3 -11 -33   -4.96   13.29
  -3  11  34   25.89    9.00
   3  11  34   25.94    6.57
  -3 -11 -34   42.79   17.19
   3  11  35  127.73    9.50
  -3  11  35  123.25   12.16
  -3 -11 -35  148.04   24.28
   3  11  36   46.29    7.77
  -3  11  36   69.88    8.62
  -3  11  36   38.88    9.85
  -3  11  37   44.32    7.84
   3  11  37   47.66    8.08
   3  11  38  245.95   12.10
  -3  11  38  222.83   12.90
  -3  11  39   53.17    8.47
  -3  11  39   33.98    9.36
   3  11  40   15.23    6.85
  -3  11  40    6.67    6.82
   3  11  41   14.27    6.92
  -3  11  41    9.12    7.21
  -3  11  42   37.52    8.17
  -3  11  42   48.14    9.79
   3  11  42   47.49    7.70
   3  11  43    8.68    6.38
  -3  11  43    3.43    6.45
  -3  11  44   24.16    9.35
  -3  11  44    4.91    6.73
   3  11  44   12.42    6.80
   3  11  45    7.07    6.33
  -3  11  45   20.29    9.22
  -3  11  45    5.69    7.06
  -3  11  46    3.51    6.89
   3  11  46    7.83    6.52
  -3  11  46   19.39    9.20
  -3  11  47   -6.06    6.71
   3  11  47    4.21    6.15
  -3  11  47   15.02    8.26
  -3  11  48   17.75    8.30
   3  11  48    3.95    6.41
  -3  11  48    5.71    7.08
  -3  11  49    3.63    6.45
  -3  11  49   12.76    7.97
   3  11  49    8.70    6.40
   3  11  50    6.36    6.20
  -3  11  50    4.77    7.01
  -3  11  50   15.79    7.87
  -3  11  51   15.89    7.04
  -3  11  51   37.96    8.64
   3  11  51   20.99    6.89
  -3  11  52   -2.68    7.10
  -3  11  52    5.41    7.44
   3  11  52   -7.95    6.75
   3  11  53    6.62    6.30
  -3  11  53   17.53    7.28
  -3  11  53    2.95    6.55
   3  11  53   20.84    7.33
   3  11  54   10.82    6.07
  -3  11  54   14.05    7.02
   3  11  54   18.47    7.04
  -3  11  54   -2.54    6.57
  -3  11  55  -10.12    6.91
  -3  11  55   -2.92    6.37
   3  11  55    2.98    6.24
   3  11  55   -8.76    6.46
   3  11  56    9.31    5.51
   3  11  56   26.04    6.95
  -3  11  56   10.06    6.34
  -3  11  56   18.64    6.65
  -3  11  57    5.44    5.92
   3  11  57    0.25    5.69
  -3  11  57   -7.72    6.53
   3  11  57    5.84    5.32
   3  11  58   26.49    5.54
   3  11  58   11.37    5.83
   3  11  59    3.97    5.50
  -3 -12   2    3.43    5.53
  -3 -12   3    3.80    5.89
  -3 -12   4   13.98    6.53
  -3  12   5   52.59    7.04
  -3 -12   5   53.23    8.36
  -3  12   6   51.11    6.95
  -3 -12   6   42.06    7.72
  -3 -12   7   32.78    7.07
   3  12   7   32.51    5.01
  -3  12   7   23.12    6.31
   3  12   8    6.19    4.24
  -3  12   8   -1.05    6.35
  -3 -12   8    3.65    5.62
   3  12   9   11.14    4.55
  -3  12   9    5.85    6.24
  -3 -12   9   13.27    6.15
   3  12  10   18.04    4.80
  -3  12  10   11.83    6.23
  -3 -12  10   20.66    6.30
   3  12  11    2.05    4.46
  -3  12  11    1.11    6.08
  -3 -12  11    2.96    5.71
  -3  12  12  220.11   12.54
  -3 -12  12  219.52   13.09
   3  12  12  189.90    9.33
  -3  12  13  176.50   12.09
  -3 -12  13  182.06   12.34
   3  12  13  165.07    8.89
  -3 -12  14   89.50    9.34
   3  12  14   84.57    7.13
  -3  12  14   79.69    9.50
  -3 -12  15   40.79    7.23
   3  12  15   42.25    6.05
  -3  12  15   32.72    7.79
   3  12  16   -0.31    4.64
  -3 -12  16   -1.94    5.82
  -3  12  16   -5.34    7.62
  -3  12  17    7.07    7.39
  -3 -12  17   13.56    6.05
   3  12  17   14.06    5.11
  -3  12  18   -2.17    7.84
  -3 -12  18    3.62    5.44
   3  12  18    3.75    4.74
   3  12  19    1.78    4.79
  -3  12  19   -2.12    7.82
  -3 -12  19    0.28    5.89
   3  12  20    3.56    5.01
  -3 -12  20    3.42    5.39
  -3  12  20   -4.57    8.12
   3  12  21   62.04    6.80
  -3  12  21   42.14    9.05
  -3 -12  21   65.14    8.58
  -3  12  22   12.21    7.98
  -3 -12  22   21.40    7.01
   3  12  22   16.06    5.44
  -3  12  23    4.90    7.98
   3  12  23    9.86    5.44
  -3  12  24   75.60   10.57
   3  12  24   90.80    7.94
  -3  12  25   23.37    8.80
   3  12  25   33.11    6.39
   3  12  26  131.76    9.00
  -3  12  26  117.47   12.33
  -3  12  27   -5.70    9.14
   3  12  27   -0.71    5.65
  -3  12  28   85.90   11.26
   3  12  28   95.25    8.40
  -3 -12 -28  114.06   22.38
   3  12  29   51.33    7.19
  -3  12  29   44.05   10.11
   3  12  30   62.62    7.72
  -3 -12 -30   78.77   21.09
  -3  12  30   54.94   10.15
  -3 -12 -31    8.90   14.70
  -3  12  31  -14.71   10.15
   3  12  31   -0.71    6.47
   3  12  32   21.41    6.74
  -3  12  32   13.18    9.23
  -3  12  33    5.49   10.09
   3  12  33   32.82    7.00
  -3 -12 -33   27.93   16.91
  -3  12  34   13.09    9.16
   3  12  34   43.71    7.66
   3  12  35   20.29    6.86
  -3  12  35   -9.17   10.59
   3  12  36   14.72    6.74
  -3  12  36  -12.28   10.29
   3  12  37   31.67    7.37
  -3  12  37   -5.02    9.80
  -3  12  38  -18.62   10.66
   3  12  38    9.58    6.96
   3  12  39   12.32    7.06
  -3  12  39  -11.48    9.40
   3  12  40   12.83    6.93
  -3  12  40   18.65    9.37
  -3  12  41   49.76   10.97
   3  12  41   29.53    7.13
  -3  12  42   21.90    9.59
   3  12  42    9.69    6.51
  -3  12  43   34.67    9.81
   3  12  43   16.57    6.88
  -3  12  44   17.66    9.30
   3  12  44    6.26    6.62
   3  12  45    4.90    6.15
  -3  12  45   13.28    8.65
   3  12  46    4.30    6.53
  -3  12  46   12.92    8.46
   3  12  47    4.88    6.32
  -3  12  47   14.85    8.10
   3  12  48    6.13    6.49
  -3  12  48   27.30    8.55
   3  12  49   -2.45    6.21
  -3  12  49    9.51    7.75
  -3  12  50   22.30    8.07
   3  12  50    9.68    6.30
   3  12  51    8.33    6.47
   3  12  51   30.24    7.05
  -3  12  51   23.11    7.96
   3  12  52   -0.74    6.49
   3  12  52   21.26    6.86
  -3  12  52   13.83    7.58
   3  12  53    8.64    6.05
   3  12  53   -5.31    6.32
  -3  12  53    2.31    6.49
   3  12  54    9.05    5.97
   3  12  54   -5.91    6.37
  -3  12  54   -5.55    6.48
   3  12  55   17.75    6.23
   3  12  55   -2.51    6.25
  -3  12  55    8.47    6.22
   3  12  56   14.71    5.57
   3  12  56    4.93    5.63
  -3  12  56   -5.83    6.33
   3  12  57    9.31    5.39
  -3 -13   1    2.27    6.26
  -3 -13   2   17.67    7.07
  -3 -13   3   95.20   10.23
  -3 -13   4    2.99    6.21
  -3 -13   5    7.82    6.44
  -3 -13   6   -2.83    6.12
  -3  13   6    6.04    5.89
  -3 -13   7   15.69    6.60
  -3  13   7   25.26    7.08
  -3  13   8   35.44    7.44
   3  13   8   25.82    5.24
  -3 -13   8   27.45    7.94
   3  13   9   70.85    6.87
  -3 -13   9   76.85    9.73
  -3  13   9   86.85    9.16
  -3  13  10    3.95    6.35
  -3 -13  10    4.18    6.17
   3  13  10   -0.77    4.80
   3  13  11    3.44    4.85
  -3 -13  11   11.43    6.73
  -3  13  11   -3.09    7.15
  -3  13  12   -4.91    7.73
  -3 -13  12    2.72    6.26
   3  13  12   -1.26    5.13
   3  13  13   33.37    6.14
  -3 -13  13   42.47    8.07
  -3  13  13   17.91    7.15
  -3 -13  14    3.04    6.01
   3  13  14    1.76    5.48
  -3  13  14   -7.80    8.24
  -3  13  15  -11.17    8.82
   3  13  15   -4.05    5.79
  -3 -13  15   -0.78    6.22
   3  13  16    5.63    5.38
  -3  13  16   -4.93    8.74
  -3 -13  16    6.91    5.99
   3  13  17    6.10    5.24
  -3 -13  17    9.35    6.63
  -3  13  17   -4.62    8.69
   3  13  18    2.48    5.50
  -3 -13  18    4.39    5.94
  -3  13  18   -4.45    9.29
  -3  13  19    4.37    9.25
  -3 -13  19   20.47    7.25
   3  13  19   13.21    5.71
  -3  13  20    3.21    9.08
   3  13  20   16.55    5.95
  -3 -13  20   23.92    7.26
   3  13  21    2.83    5.74
  -3 -13  21   10.69    6.52
  -3  13  21   -5.21    9.19
   3  13  22   14.20    5.80
  -3  13  22    3.55    9.14
  -3  13  23  -12.92    9.92
   3  13  23   -2.11    6.31
   3  13  24   18.12    6.09
  -3  13  24    0.19    9.19
   3  13  25   44.52    6.97
  -3  13  25   34.88    9.85
  -3  13  26    3.90   10.49
   3  13  26   11.09    5.98
  -3  13  27  -13.91   10.61
   3  13  27   14.84    7.29
  -3 -13 -27   20.35   15.89
  -3  13  28  102.14   12.32
  -3 -13 -28  147.46   25.41
   3  13  28  151.65   10.27
  -3  13  29    8.89   10.20
  -3 -13 -29   14.16   14.34
  -3  13  30   42.26   10.06
   3  13  30   88.54    8.63
   3  13  31   31.39    7.22
  -3  13  31  -16.52   10.65
   3  13  32   18.59    6.99
  -3  13  32  -17.10   11.98
   3  13  33   16.60    6.89
  -3  13  33  -29.09   11.12
  -3  13  34  -14.14   11.41
   3  13  34   15.77    6.68
   3  13  35   18.67    6.82
  -3  13  35  -20.40   10.78
  -3  13  36   -5.81    8.61
   3  13  36   20.51    6.82
  -3  13  37   24.89   10.29
   3  13  37   20.37    6.83
  -3  13  38   59.44   11.62
   3  13  38   51.99    7.97
   3  13  39   30.69    7.36
  -3  13  39   51.40   10.60
   3  13  40   13.15    6.91
  -3  13  40   38.07    9.95
  -3  13  41   66.07   10.76
   3  13  41   47.37    7.95
   3  13  42    7.32    6.72
  -3  13  42   27.64    9.40
  -3  13  43   21.74    8.78
   3  13  43   11.02    6.61
   3  13  44    9.76    6.64
  -3  13  44   17.95    8.57
   3  13  45   12.15    6.87
  -3  13  45   19.55    8.36
   3  13  46    5.44    6.39
  -3  13  46   26.77    8.68
   3  13  47   -3.58    6.68
  -3  13  47   11.01    8.10
   3  13  48    8.55    6.52
  -3  13  48   13.32    7.60
  -3  13  49   19.23    8.02
   3  13  49    2.97    6.57
   3  13  50   38.33    7.38
   3  13  50   44.84    7.35
  -3  13  50   43.47    8.56
   3  13  51    8.26    6.18
   3  13  51  -12.39    6.61
  -3  13  51    5.41    7.07
   3  13  52   33.44    6.67
  -3  13  52   38.95    7.99
   3  13  52   25.03    6.50
   3  13  53   -9.97    6.47
  -3  13  53   -2.55    6.50
   3  13  53   11.62    5.76
  -3  13  54   -3.93    6.43
   3  13  54   -6.42    5.41
   3  13  54    5.29    5.44
   3  13  55    7.87    5.17
  -3  13  55   -2.47    6.07
  -3 -14   0    2.60    6.78
  -3 -14   1    2.84    6.61
  -3 -14  -1    4.52    6.64
  -3 -14   2   15.21    7.33
  -3 -14   3   43.09    8.65
  -3 -14   4  114.51   11.46
  -3 -14   5   35.83    8.36
  -3 -14   6   -1.52    6.23
  -3 -14   7   19.27    7.42
  -3 -14   8    1.38    6.21
  -3  14   8    8.32    6.67
  -3 -14   9    2.68    6.39
  -3  14   9   13.93    7.05
  -3 -14  10    9.89    7.21
   3  14  10   27.16    6.60
  -3  14  10   16.76    7.37
  -3  14  11   18.58    7.95
  -3 -14  11    2.87    6.66
   3  14  11   18.12    6.00
   3  14  12   92.18    8.37
  -3  14  12   79.65   10.88
  -3 -14  12   76.41    9.92
  -3 -14  13   63.74    9.54
  -3  14  13   65.24   10.51
   3  14  13   67.32    8.04
  -3 -14  14    8.56    6.85
   3  14  14   24.20    6.77
  -3 -14  15    6.16    6.63
  -3  14  15   15.64    8.66
   3  14  15   27.80    7.04
   3  14  16   78.60    8.31
  -3 -14  16   71.20   10.11
  -3  14  16   61.69   10.48
  -3 -14  17   12.85    7.04
  -3  14  17    4.66    9.11
   3  14  18   76.02    8.51
  -3  14  18   29.28    9.82
  -3 -14 -18   55.68   17.56
  -3 -14  18   58.63    9.51
   3  14  19   26.59    7.25
  -3 -14  19    3.86    6.61
  -3 -14 -19   11.43   15.02
   3  14  20   97.02    9.01
  -3 -14 -20   76.68   20.38
  -3  14  20   47.21   10.46
   3  14  21   73.52    8.37
  -3 -14 -21   66.86   19.35
  -3  14  22   -8.48   10.83
   3  14  22   22.10    7.11
  -3 -14 -22    8.84   14.89
  -3 -14 -23    8.46   14.14
   3  14  23   21.37    7.09
  -3  14  23  -11.12   11.29
  -3  14  24    1.03   11.15
  -3 -14 -24   21.11   16.33
   3  14  25   23.91    7.34
  -3  14  25  -19.83   11.60
  -3 -14 -25   -0.80   13.72
  -3  14  26   20.82    9.68
   3  14  26   79.73    8.44
  -3  14  27   69.24   11.55
   3  14  27  130.88    9.90
  -3  14  28   -4.57   10.31
   3  14  28   29.68    7.24
  -3  14  29   58.24   11.55
   3  14  29  103.10    9.05
   3  14  30   20.95    7.12
  -3  14  30    1.70    9.03
  -3  14  31   14.74    9.52
   3  14  31   14.00    6.58
   3  14  32   17.85    6.74
  -3  14  32   33.41   10.55
  -3  14  33   49.32   11.25
   3  14  33   29.10    7.35
  -3  14  34   35.04   10.60
   3  14  34   15.34    7.03
   3  14  35   75.05    8.76
  -3  14  35  100.55   12.70
   3  14  36   40.04    7.69
  -3  14  36   46.96   10.58
   3  14  37    8.37    6.68
  -3  14  37   21.98    9.88
  -3  14  38   39.85   10.42
   3  14  38   23.27    7.11
   3  14  39    8.17    6.66
  -3  14  39   26.83    9.43
   3  14  40   13.69    6.93
  -3  14  40   33.26    9.37
  -3  14  41   47.27    9.99
   3  14  41   32.18    7.69
   3  14  42   15.62    7.13
  -3  14  42   38.48    9.20
   3  14  43   -0.56    6.24
  -3  14  43   18.84    8.30
  -3  14  44   14.23    8.10
   3  14  44   -0.82    6.31
  -3  14  45   16.69    7.82
   3  14  45    2.15    6.57
   3  14  46   -7.76    6.67
  -3  14  46    8.02    7.50
  -3  14  47   10.04    7.55
   3  14  47   -6.14    6.76
  -3  14  48   10.20    7.16
   3  14  48    9.27    5.80
   3  14  48   -8.66    6.55
  -3  14  49   -1.79    6.81
   3  14  49    9.66    5.71
   3  14  49   -8.91    6.81
   3  14  50   20.07    5.89
  -3  14  50   23.92    7.38
   3  14  50    5.00    5.87
  -3  14  51   22.65    7.23
   3  14  51   11.48    5.96
   3  14  51   25.73    5.90
  -3  14  52   33.23    7.37
   3  14  52   35.87    6.79
   3  14  52   24.49    5.63
  -3  14  53   -0.83    6.00
   3  14  53   22.84    5.87
  -3 -15   0  470.04   20.86
  -3 -15  -1   21.66    9.14
  -3 -15   1   16.32    8.97
  -3 -15  -2   57.63    9.71
  -3 -15   2   56.69    9.97
  -3 -15  -3   61.70   10.43
  -3 -15   3   77.47   10.45
  -3 -15   4   61.02    9.83
  -3 -15   5   47.62    9.33
  -3 -15   6   21.32    8.03
  -3 -15   7   56.11    9.45
  -3 -15   8    3.98    7.07
  -3 -15   9  115.22   11.86
  -3  15  10   67.79   10.19
  -3 -15  10   42.94    9.42
  -3 -15  11   64.67   10.51
  -3  15  11   88.77   11.17
  -3 -15  12   76.32   10.67
  -3  15  12   93.66   11.49
   3  15  12   92.61    8.87
  -3 -15  13   61.94    9.83
   3  15  13   77.21    8.53
  -3  15  13   83.67   11.03
  -3 -15  14   38.26    9.07
   3  15  14   54.89    8.32
  -3  15  14   57.25   10.83
   3  15  15   90.19    9.17
  -3  15  15  100.08   12.57
  -3 -15  15   99.58   11.59
   3  15  16   53.75    8.13
  -3 -15  16   40.57    8.89
  -3  15  16   62.44   11.28
  -3  15  17   50.21   11.15
   3  15  17   47.01    7.85
  -3 -15  17   32.95    8.83
   3  15  18   49.20    7.97
  -3  15  18   61.06   11.84
  -3  15  19   19.54   10.13
   3  15  19   12.02    6.70
  -3  15  20   22.66   10.33
   3  15  20   16.51    7.09
  -3  15  21   24.21   11.06
   3  15  21    7.49    6.70
   3  15  22   29.62    7.51
  -3  15  22   25.45   11.06
  -3  15  23   17.73   10.86
   3  15  23   13.37    6.64
  -3  15  24   23.33   11.04
   3  15  24   21.14    7.04
  -3  15  25   21.04   10.83
   3  15  25   16.53    6.96
   3  15  26   13.13    6.66
  -3  15  26   17.06   10.58
  -3  15  27   41.27   11.32
   3  15  27   33.96    7.55
   3  15  28   15.67    6.78
  -3  15  28   33.37   10.83
   3  15  29   59.96    8.41
  -3  15  29   79.50   12.43
  -3  15  30   32.63   11.11
   3  15  30   13.23    6.79
   3  15  31   16.34    6.70
  -3  15  31   29.26   10.20
  -3  15  32   25.67   10.52
   3  15  32    4.59    6.65
   3  15  33    8.71    6.64
  -3  15  33   20.60    9.71
  -3  15  34   43.33   10.68
   3  15  34   10.86    6.59
   3  15  35    5.15    6.36
  -3  15  35   20.52    9.18
   3  15  36    0.47    6.24
  -3  15  36   24.17    9.69
   3  15  37    2.35    6.44
  -3  15  37   15.88    9.02
   3  15  38    2.98    6.64
  -3  15  38   17.23    8.72
   3  15  39   15.08    6.86
  -3  15  39   37.61    9.56
  -3  15  40   11.82    8.47
   3  15  40   -1.46    6.42
   3  15  41   -2.44    6.31
  -3  15  41    6.56    7.98
   3  15  42   -8.06    6.58
  -3  15  42    6.71    7.84
  -3  15  43    9.69    7.94
   3  15  43   -6.75    6.62
   3  15  44   14.65    6.57
  -3  15  44   20.67    7.84
   3  15  45   -6.62    6.37
  -3  15  45    8.45    7.30
   3  15  45   10.47    5.36
   3  15  46   -5.28    6.49
  -3  15  46    8.41    6.87
  -3  15  47    2.35    6.48
   3  15  47   -9.97    6.68
  -3  15  48    2.06    6.52
   3  15  48  -14.83    6.69
   3  15  49    1.53    5.83
  -3  15  49   10.79    6.53
  -3  15  50   26.87    7.06
   3  15  50   50.13    7.07
   3  15  51   14.29    5.76
  -3  15  51   -7.17    6.14
  -3 -16   0   15.06    8.59
  -3 -16   1   94.81   11.69
  -3 -16  -1   93.34   11.78
  -3 -16   2   33.55    8.88
  -3 -16  -2   50.05   10.38
  -3 -16   3   63.08   10.34
  -3 -16  -3   66.44   10.79
  -3 -16  -4   42.17    9.75
  -3 -16   4   35.72    9.27
  -3 -16   5   26.93    8.59
  -3 -16  -5   29.43    9.45
  -3 -16  -6    3.47    7.63
  -3 -16   6   -1.25    7.49
  -3 -16  -7   24.66    8.82
  -3 -16   7   29.34    8.80
  -3 -16   8   42.96    9.69
  -3 -16   9   41.17    9.63
  -3 -16  10  118.02   12.46
  -3 -16  11   25.80    8.58
  -3 -16  12   73.33   10.39
  -3  16  12  100.01   12.27
  -3  16  13   91.00   11.89
  -3 -16  13   85.40   11.05
  -3 -16  14  152.58   13.41
  -3  16  14  160.44   13.86
   3  16  14  158.29   10.95
   3  16  15   13.45    7.31
  -3 -16  15    5.56    7.39
  -3  16  15   27.31   10.22
   3  16  16   46.37    8.42
  -3  16  16   46.14   11.05
  -3  16  17   49.84   11.13
   3  16  17   36.52    7.81
   3  16  18   36.14    7.75
  -3  16  18   48.54   11.06
   3  16  19    6.71    6.69
  -3  16  19   25.88   10.73
   3  16  20   30.40    7.73
  -3  16  20   35.36   10.69
   3  16  21   11.46    7.18
  -3  16  21   19.75   10.22
   3  16  22   54.54    8.71
  -3  16  22   66.01   12.08
   3  16  23   25.54    7.97
  -3  16  23   30.50   11.33
  -3  16  24  117.86   14.13
   3  16  24  130.77   10.69
  -3  16  25   37.03   11.63
   3  16  25   23.82    7.58
   3  16  26  203.11   12.53
  -3  16  26  193.87   16.10
  -3  16  27   49.58   11.64
   3  16  27   42.23    8.43
  -3  16  28  369.43   19.65
   3  16  28  355.66   15.42
  -3  16  29   45.66   11.63
   3  16  29   17.75    7.22
   3  16  30   49.99    8.38
  -3  16  30   59.25   11.58
   3  16  31   21.04    7.23
  -3  16  31   26.70    9.72
   3  16  32    9.36    7.00
  -3  16  32   22.84   10.10
  -3  16  33   47.10   10.31
   3  16  33   43.32    8.11
   3  16  34   18.08    6.94
  -3  16  34   40.94   10.05
  -3  16  35   13.56    8.53
   3  16  35   -0.42    6.22
  -3  16  36   11.51    8.73
   3  16  36   -4.70    6.71
   3  16  37   -2.95    6.65
  -3  16  37   11.42    8.17
   3  16  38    2.91    6.45
  -3  16  38   12.22    8.04
   3  16  39   -4.23    6.89
  -3  16  39   11.30    7.93
  -3  16  40   64.86    9.65
   3  16  40   40.26    7.48
   3  16  41   -2.28    6.63
  -3  16  41   11.38    7.51
   3  16  42    1.01    6.13
  -3  16  42   16.41    7.41
  -3  16  43   42.55    8.33
   3  16  43   23.95    6.59
   3  16  44   -9.89    6.57
  -3  16  44    7.37    6.88
  -3  16  45    4.10    6.59
   3  16  45  -13.47    6.70
  -3  16  46   24.22    7.14
   3  16  46    7.06    5.59
   3  16  47   23.92    6.12
  -3  16  47    6.78    6.25
   3  16  48   35.98    6.44
  -3  16  48   11.36    6.18
  -3 -17   0    3.89    7.07
  -3 -17   1    9.03    7.80
  -3 -17  -1   13.13    8.10
  -3 -17   2    9.03    7.53
  -3 -17  -2    8.57    7.39
  -3 -17   3   10.58    7.22
  -3 -17  -3    7.46    7.84
  -3 -17   4   10.23    7.63
  -3 -17  -4    6.29    7.32
  -3 -17   5    3.53    7.30
  -3 -17  -5    1.71    7.37
  -3 -17   6    8.19    7.45
  -3 -17  -6    0.20    7.73
  -3 -17  -7   28.81    9.15
  -3 -17   7   34.32    8.75
  -3 -17   8    3.87    6.85
  -3 -17  -8    4.66    7.64
  -3 -17   9  100.13   11.29
  -3 -17  -9   73.86   11.25
  -3 -17 -10   24.48    9.80
  -3 -17  10    8.92    7.48
  -3 -17  11   99.43   11.39
  -3 -17 -11   74.98   11.78
  -3 -17  12   37.49    9.12
  -3 -17  13    9.75    7.33
  -3  17  14   35.93    9.90
  -3  17  15   15.04    9.60
  -3  17  16   29.68    9.92
   3  17  17    7.49    7.27
  -3  17  17   26.93   10.23
   3  17  18    2.24    7.42
  -3  17  18    5.56    9.21
   3  17  19   -5.01    7.29
  -3  17  19   16.89   10.50
   3  17  20   -1.99    7.41
  -3  17  20   13.91    9.58
   3  17  21   -1.60    7.45
  -3  17  21    0.87    9.27
   3  17  22   -3.11    7.48
  -3  17  22   10.95   10.22
   3  17  23    0.85    7.26
  -3  17  23    6.12    9.84
   3  17  24   29.84    7.98
  -3  17  24   38.11   11.16
  -3  17  25   14.04   10.15
   3  17  25   -0.03    6.80
   3  17  26   41.23    8.34
  -3  17  26   42.34   11.10
   3  17  27    4.30    6.98
  -3  17  27   12.60   10.06
   3  17  28   -2.89    6.82
  -3  17  28   15.45   10.02
   3  17  29   -3.79    7.22
  -3  17  29   14.02    9.05
   3  17  30    1.39    6.48
  -3  17  30   13.23    8.87
   3  17  31   -5.83    7.29
  -3  17  31    1.86    8.77
  -3  17  32    8.09    8.33
   3  17  32   -8.37    6.98
   3  17  33  -14.97    8.38
  -3  17  33    4.34    8.32
  -3  17  34   32.01    9.07
   3  17  34   13.44    6.81
  -3  17  35    6.82    7.99
   3  17  35  -10.97    7.23
   3  17  36    7.05    6.32
  -3  17  36   12.40    7.93
   3  17  37  -14.43    6.83
  -3  17  37    5.80    7.63
   3  17  38  -13.72    6.76
  -3  17  38   -1.50    7.19
   3  17  39  -15.62    6.81
  -3  17  39    3.09    6.83
  -3  17  40    2.15    6.66
   3  17  40   -9.60    6.47
   3  17  41  -14.10    6.51
  -3  17  41   -3.49    6.66
   3  17  42  -10.53    6.13
  -3  17  42   -2.24    6.38
  -3  17  43   -1.55    6.13
   3  17  43   18.99    5.89
   3  17  44   26.75    6.00
  -3  17  44    3.19    5.93
   3  17  45   18.05    5.71
  -3  17  45  -11.18    6.43
  -3 -18   0    1.53    7.19
  -3 -18  -1   12.07    7.44
  -3 -18   1    7.89    6.84
  -3 -18  -2   86.44   10.99
  -3 -18   2   84.33   10.73
  -3 -18  -3   21.45    8.14
  -3 -18   3   16.15    7.86
  -3 -18   4   65.93    9.59
  -3 -18  -4   61.66    9.87
  -3 -18  -5    7.05    7.77
  -3 -18   5    1.57    6.32
  -3 -18  -6   10.15    7.51
  -3 -18   6   15.27    7.42
  -3 -18  -7    0.05    7.01
  -3 -18   7    4.75    7.03
  -3 -18   8   -2.94    6.87
  -3 -18  -8   -0.69    7.31
  -3 -18   9   -0.62    6.68
  -3 -18  -9    3.19    7.61
  -3 -18  10   97.55   10.93
  -3 -18 -10   80.16   11.21
  -3 -18 -11   46.97   10.37
  -3 -18 -12   61.07   10.73
  -3 -18 -13  100.96   12.72
  -3 -18 -14   31.51    9.99
  -3 -18 -15   -0.34    8.34
  -3 -18 -16    5.32    8.57
  -3 -18 -17   10.37    8.66
  -3  18  18   12.74    9.58
  -3  18  19    4.77    9.10
   3  18  20   41.80    8.73
  -3  18  20   60.03   11.66
   3  18  21   -9.09    7.82
  -3  18  21   17.27   10.01
  -3  18  22   11.04    9.25
   3  18  22    1.57    7.41
  -3  18  23   14.98    9.65
   3  18  23   -4.77    7.83
  -3  18  24    9.76    9.53
   3  18  24  -10.83    8.14
   3  18  25   -5.70    7.85
  -3  18  25    3.00    9.21
  -3  18  26   44.92   10.86
   3  18  26   27.33    8.04
   3  18  27   -5.06    7.17
  -3  18  27    5.22    9.08
   3  18  28   14.82    7.32
  -3  18  28   44.04   10.16
   3  18  29   -4.22    7.25
  -3  18  29    8.61    8.57
   3  18  30   -9.80    7.44
  -3  18  30   -5.66    8.58
  -3  18  31   -1.02    8.27
   3  18  31  -12.24    7.41
  -3  18  32   -2.83    7.62
   3  18  32  -13.09    7.46
   3  18  33  -15.15    7.06
  -3  18  33   -3.83    7.77
  -3  18  34   -2.59    7.31
   3  18  35  -11.16    6.85
  -3  18  35    2.51    7.35
   3  18  36  -10.64    6.45
  -3  18  36   -3.04    7.01
  -3  18  37   -6.00    6.90
   3  18  37    6.03    5.53
  -3  18  38  -10.82    7.06
   3  18  38   16.87    5.88
   3  18  39   18.47    5.88
  -3  18  39   -8.68    6.89
  -3  18  40   -8.04    6.57
   3  18  40   18.59    5.78
  -3  18  41   -9.70    6.37
   3  18  41   17.32    5.57
  -3 -19   0   45.73    8.61
  -3 -19   1    9.73    6.65
  -3 -19  -1    7.92    6.57
  -3 -19  -2    9.50    6.89
  -3 -19   2   10.10    6.77
  -3 -19  -3   15.18    7.24
  -3 -19   3   20.66    7.37
  -3 -19  -4   16.50    7.14
  -3 -19   4   19.76    6.96
  -3 -19   5   -2.35    5.94
  -3 -19  -5    4.50    7.00
  -3 -19   6   30.75    7.48
  -3 -19  -6   35.07    8.41
  -3 -19   7   14.02    6.87
  -3 -19  -7   17.31    7.92
  -3 -19  -8   77.39   10.29
  -3 -19  -9   11.92    7.45
  -3 -19 -10    0.84    6.66
  -3 -19 -11   -0.94    6.89
  -3 -19 -12    2.08    6.96
  -3 -19 -13    8.39    7.87
  -3 -19 -14   13.75    8.33
  -3 -19 -15   31.06    9.17
  -3 -19 -16    8.39    7.88
  -3 -19 -17   18.58    8.76
  -3 -19 -18   -0.17    7.94
  -3 -19 -19    3.24    7.81
  -3 -19 -20    6.02    8.41
  -3 -19 -21   13.89    8.59
  -3 -19 -22    4.61    8.30
  -3  19  22   -3.54    9.39
  -3 -19 -23    9.43    8.44
  -3  19  23    5.14    8.45
  -3  19  24   28.06    9.33
  -3 -19 -24   24.05    9.51
   3  19  25   24.23    7.40
  -3 -19 -25   11.13    8.46
  -3 -19 -26    9.84    8.60
   3  19  26   26.77    7.29
  -3 -19 -27    7.78    8.44
  -3  19  27   -1.39    8.11
   3  19  27   27.44    7.40
  -3 -19 -28    2.91    8.02
  -3  19  28   -6.15    8.10
  -3  19  29   -3.58    8.01
   3  19  29   17.25    6.52
  -3 -19 -29    0.27    7.85
  -3  19  30   -5.01    8.12
  -3 -19 -30    4.57    7.82
  -3  19  31    2.14    7.55
  -3 -19 -31   11.33    8.27
  -3  19  32   10.61    7.26
  -3 -19 -32   11.78    7.69
   3  19  33   20.63    6.15
  -3 -19 -33    6.82    7.20
  -3 -19 -34    1.27    6.92
  -3  19  34   -5.48    6.84
   3  19  34   16.64    5.99
  -3  19  35    2.19    6.49
  -3 -19 -35   -4.14    6.76
  -3 -19 -36    2.87    6.44
  -3  19  36    1.49    6.42
  -3 -19 -37   -0.35    6.06
  -3 -20   0   36.70    7.89
  -3 -20  -1  136.85   10.88
  -3 -20   1  155.34   11.31
  -3 -20  -2   20.74    7.01
  -3 -20   2   18.73    6.70
  -3 -20   3    6.12    5.72
  -3 -20  -3    6.46    5.80
  -3 -20  -4   10.61    6.38
  -3 -20   4    7.81    5.48
  -3 -20  -5   14.02    6.57
  -3 -20  -6   10.72    6.21
  -3 -20  -7   71.94    9.03
  -3 -20  -8   69.60    9.22
  -3 -20  -9   25.21    7.52
  -3 -20 -10   36.74    7.83
  -3 -20 -11   12.09    6.83
  -3 -20 -12    5.95    6.54
  -3 -20 -13    3.40    6.45
  -3 -20 -14    3.33    6.64
  -3 -20 -15    0.37    6.67
  -3 -20 -16    1.88    6.43
  -3 -20 -17   -0.51    6.88
  -3 -20 -18    7.65    7.36
  -3 -20 -19   12.40    7.33
  -3 -20 -20    0.43    6.97
  -3 -20 -21   12.66    7.68
   3 -20 -22    6.74    6.25
  -3 -20 -22    2.54    6.79
  -3 -20 -23    2.88    7.19
  -3 -20 -24    1.65    7.02
  -3 -20 -25   12.76    7.53
  -3 -20 -26   35.09    8.45
  -3 -20 -27   10.32    7.15
  -3 -20 -28   35.74    8.25
  -3 -20 -29   10.55    6.86
  -3 -20 -30    8.25    6.38
  -3 -20 -31   21.21    7.11
  -3 -20 -32    1.61    5.93
  -3 -21  -1    8.47    5.47
  -3 -21  -2   56.72    7.20
  -3 -21  -3    7.03    5.49
  -3 -21  -4   17.42    5.92
  -3 -21  -5    9.38    5.28
  -3 -21  -6    0.41    5.21
  -3 -21  -7   18.26    6.19
  -3 -21  -8    4.90    5.58
  -3 -21  -9   30.76    6.90
  -3 -21 -10    3.95    5.54
  -3 -21 -11   16.12    6.33
  -3 -21 -12    9.84    6.20
  -3 -21 -13    2.72    5.65
  -3 -21 -14    6.41    5.68
  -3 -21 -15   10.14    6.09
  -3 -21 -16    1.55    5.74
  -3 -21 -17    4.92    5.67
  -3 -21 -18    6.22    5.91
  -3 -21 -19   15.06    6.29
  -3 -21 -20    2.17    5.96
  -3 -21 -21   21.63    6.80
  -3 -21 -22   24.53    6.80
  -3 -21 -23    7.08    6.08
  -3 -21 -24   32.23    7.05
  -3 -21 -25    7.50    5.94
  -3 -22 -10    2.24    4.52
  -4   0   0 4231.55   42.67
  -4   0   0 4147.20   41.45
  -4   0  -1   22.83    7.46
  -4   0   1   33.50    8.37
  -4   0   1   14.90    6.91
  -4   0  -1   26.55    7.05
  -4   0  -2  371.20   14.11
  -4   0   2  362.47   14.85
  -4   0   2  390.75   13.84
  -4   0  -2  397.32   13.18
  -4   0   3    8.95    6.06
  -4   0  -3    2.60    7.53
  -4   0  -3    2.82    5.48
  -4   0   3   12.45    8.26
  -4   0   4 2444.49   29.93
  -4   0  -4 2540.67   27.65
  -4   0  -5    4.70    7.60
  -4   0  -5    5.04    4.77
   4   0  -6 1493.40   27.44
  -4   0  -6 1525.52   19.59
   4   0  -7    1.79    6.94
  -4   0  -7    5.57    3.74
  -4   0  -7    4.23    8.16
  -4   0  -8 2527.05   38.72
  -4   0   8 2487.42   39.19
  -4   0  -8 2514.48   21.81
   4   0  -8 2524.17   33.74
  -4   0  -9    1.72    7.91
  -4   0  -9    1.55    2.33
   4   0  -9    3.92    5.37
  -4   0  10 4256.49   53.04
  -4   0 -10 4148.89   21.73
  -4   0 -10 4132.01   51.61
   4   0 -10 4294.15   42.19
  -4   0  11   16.84    8.75
  -4   0 -11    9.80    8.39
   4   0 -11    5.32    4.77
   4   0 -12  461.13   14.26
  -4   0  12  476.17   19.13
  -4   0 -12  448.07   19.20
  -4   0  13    5.71    7.11
  -4   0 -13    3.97    7.65
   4   0 -13   -0.42    4.15
[truncated: 2,251,226 more chars]
