# Supplementary material for: A method for controlling the synthesis of stable twisted two-dimensional conjugated molecules
Source: Nat Commun. 2016 May 16;7:11637. doi: 10.1038/ncomms11637 (PMC4873669; doi:10.1038/ncomms11637)
Supplement: Supplementary Data 3 — Cartesian coordinates of DFT computed geometries of close shell compound 4. [file ncomms11637-s4.txt]

-------------------------------------------------------------------------------------------------
 Center     Atomic      Atomic             Coordinates (Angstroms)
 Number     Number       Type             X           Y           Z
 --------------------------------------------------------------------------------------------------------
      1          6           0       -2.810070    1.212414   -0.200720
      2          6           0       -1.400686   -1.221665    0.151373
      3          6           0       -1.400688    1.221604   -0.151385
      4          6           0       -3.514258   -0.000032   -0.000028
      5          6           0       -2.810070   -1.212474    0.200689
      6          6           0       -0.705626   -0.000031   -0.000008
      7          6           0        0.705626   -0.000030    0.000005
      8          6           0        3.514258   -0.000030    0.000025
      9          6           0        1.400686   -1.221664   -0.151377
     10          6           0        1.400687    1.221605    0.151384
     11          6           0        2.810070    1.212416    0.200720
     12          6           0        2.810070   -1.212472   -0.200694
     13          6           0       -0.670909    2.455161   -0.200861
     14          6           0        0.670906   -2.455220   -0.200886
     15          6           0       -0.670905   -2.455221    0.200880
     16          6           0        0.670907    2.455162    0.200861
     17          6           0        4.948416   -0.000031    0.000039
     18          6           0        7.770086   -0.000033    0.000056
     19          6           0        5.663566   -1.206532   -0.223764
     20          6           0        5.663565    1.206469    0.223846
     21          6           0        7.058233    1.176967    0.205022
     22          6           0        7.058234   -1.177031   -0.204924
     23          1           0        7.623748    2.090937    0.326682
     24          1           0        7.623750   -2.091000   -0.326590
     25          6           0       -4.948416   -0.000034   -0.000041
     26          6           0       -7.770086   -0.000037   -0.000057
     27          6           0       -5.663566   -1.206535    0.223761
     28          6           0       -5.663566    1.206467   -0.223845
     29          6           0       -7.058233    1.176963   -0.205021
     30          6           0       -7.058233   -1.177035    0.204921
     31          1           0       -7.623750    2.090933   -0.326680
     32          1           0       -7.623748   -2.091005    0.326584
     33          6           0       -4.926460   -2.438776    0.477900
     34          6           0       -3.503053   -4.791745    1.182544
     35          6           0       -3.531576   -2.432069    0.444895
     36          6           0       -5.590671   -3.644396    0.798057
     37          6           0       -4.935414   -4.800424    1.135817
     38          6           0       -2.807776   -3.623542    0.763596
     39          6           0       -3.531577    2.432015   -0.444902
     40          6           0       -4.935410    4.800413   -1.135689
     41          6           0       -4.926460    2.438719   -0.477934
     42          6           0       -2.807777    3.623516   -0.763505
     43          6           0       -3.503049    4.791753   -1.182364
     44          6           0       -5.590669    3.644355   -0.798035
     45          6           0        3.531576    2.432017    0.444903
     46          6           0        4.935408    4.800414    1.135693
     47          6           0        4.926459    2.438721    0.477935
     48          6           0        2.807775    3.623516    0.763508
     49          6           0        3.503046    4.791753    1.182369
     50          6           0        5.590667    3.644357    0.798038
     51          6           0        3.531578   -2.432066   -0.444901
     52          6           0        4.935416   -4.800420   -1.135824
     53          6           0        4.926461   -2.438773   -0.477905
     54          6           0        2.807778   -3.623540   -0.763603
     55          6           0        3.503056   -4.791742   -1.182552
     56          6           0        5.590673   -3.644393   -0.798062
     57          6           0       -9.255008   -0.000038   -0.000062
     58          6           0      -12.024271   -0.000040   -0.000071
     59          6           0       -9.962512    0.796658   -0.901829
     60          6           0       -9.962516   -0.796736    0.901700
     61          6           0      -11.355504   -0.813688    0.915936
     62          6           0      -11.355499    0.813608   -0.916075
     63          1           0       -9.403127    1.389076   -1.615394
     64          1           0       -9.403136   -1.389153    1.615269
     65          1           0      -13.109629   -0.000040   -0.000074
     66          6           0        9.255008   -0.000034    0.000062
     67          6           0       12.024271   -0.000038    0.000074
     68          6           0        9.962517   -0.796728   -0.901703
     69          6           0        9.962511    0.796658    0.901833
     70          6           0       11.355499    0.813609    0.916079
     71          6           0       11.355505   -0.813682   -0.915937
     72          1           0        9.403137   -1.389143   -1.615275
     73          1           0        9.403126    1.389074    1.615400
     74          1           0       13.109629   -0.000040    0.000080
     75          6           0      -12.162325   -1.675401    1.896058
     76          6           0      -12.162315    1.675320   -1.896201
     77          6           0      -13.067992    2.637065   -1.106137
     78          1           0      -13.652780    3.259151   -1.792515
     79          1           0      -12.473635    3.299789   -0.469025
     80          1           0      -13.771110    2.099902   -0.463420
     81          6           0      -11.263636    2.513988   -2.812603
     82          1           0      -11.883369    3.116320   -3.484090
     83          1           0      -10.616407    1.887707   -3.434336
     84          1           0      -10.630030    3.201697   -2.243188
     85          6           0      -13.033370    0.766758   -2.781838
     86          1           0      -13.623429    1.368863   -3.481470
     87          1           0      -13.730001    0.167211   -2.188896
     88          1           0      -12.412988    0.078607   -3.364674
     89          6           0      -13.033384   -0.766839    2.781692
     90          1           0      -13.730012   -0.167292    2.188747
     91          1           0      -12.413004   -0.078688    3.364531
     92          1           0      -13.623446   -1.368945    3.481321
     93          6           0      -13.067998   -2.637144    1.105989
     94          1           0      -13.771113   -2.099981    0.463268
     95          1           0      -13.652791   -3.259230    1.792363
     96          1           0      -12.473639   -3.299868    0.468880
     97          6           0      -11.263651   -2.514070    2.812463
     98          1           0      -10.630046   -3.201782    2.243051
     99          1           0      -11.883387   -3.116398    3.483951
    100          1           0      -10.616421   -1.887790    3.434196
    101          6           0       12.162314    1.675315    1.896212
    102          6           0       13.067961    2.637094    1.106156
    103          1           0       12.473583    3.299819    0.469065
    104          1           0       13.771082    2.099959    0.463418
    105          1           0       13.652746    3.259177    1.792539
    106          6           0       11.263633    2.513946    2.812645
    107          1           0       10.629998    3.201648    2.243254
    108          1           0       11.883365    3.116282    3.484129
    109          1           0       10.616433    1.887640    3.434382
    110          6           0       13.033398    0.766749    2.781815
    111          1           0       13.730027    0.167223    2.188847
    112          1           0       12.413037    0.078577    3.364648
    113          1           0       13.623462    1.368849    3.481448
    114          6           0       12.162327   -1.675391   -1.896061
    115          6           0       13.033426   -0.766828   -2.781653
    116          1           0       13.623495   -1.368930   -3.481280
    117          1           0       13.730051   -0.167307   -2.188677
    118          1           0       12.413075   -0.078652   -3.364493
    119          6           0       13.067960   -2.637175   -1.105996
    120          1           0       13.652749   -3.259261   -1.792374
    121          1           0       12.473571   -3.299898   -0.468913
    122          1           0       13.771077   -2.100045   -0.463250
    123          6           0       11.263653   -2.514016   -2.812507
    124          1           0       11.883390   -3.116358   -3.483981
    125          1           0       10.616466   -1.887706   -3.434254
    126          1           0       10.630004   -3.201712   -2.243124
    127          1           0       -6.669363   -3.639689    0.826578
    128          1           0       -6.669361    3.639646   -0.826574
    129          1           0        6.669359    3.639648    0.826578
    130          1           0        6.669365   -3.639685   -0.826582
    131          6           0        5.663113    6.036258    1.478523
    132          6           0        2.787187    5.910029    1.677976
    133          6           0        3.512521    7.117278    2.105524
    134          6           0        4.934671    7.155616    1.981707
    135          6           0       -2.787191    5.910030   -1.677970
    136          6           0       -5.663117    6.036257   -1.478517
    137          6           0       -4.934675    7.155616   -1.981698
    138          6           0       -3.512525    7.117279   -2.105516
    139          6           0       -5.663120   -6.036243    1.478735
    140          6           0       -2.787205   -5.909960    1.678300
    141          6           0       -3.512543   -7.117174    2.105938
    142          6           0       -4.934687   -7.155543    1.982059
    143          6           0        2.787209   -5.909957   -1.678308
    144          6           0        5.663124   -6.036239   -1.478743
    145          6           0        4.934691   -7.155539   -1.982067
    146          6           0        3.512547   -7.117171   -2.105947
    147          6           0       -1.388250   -3.619828    0.725373
    148          6           0        1.388252   -3.619826   -0.725381
    149          6           0        1.388251    3.619810    0.725245
    150          6           0       -1.388253    3.619810   -0.725243
    151          1           0        0.354737   -4.668307    1.397260
    152          6           0       -0.723811   -4.692498    1.309954
    153          1           0       -0.822809   -6.603474    2.218347
    154          6           0       -1.404718   -5.804521    1.776067
    155          1           0        0.822813   -6.603471   -2.218357
    156          6           0        1.404721   -5.804519   -1.776076
    157          1           0       -0.354735   -4.668306   -1.397269
    158          6           0        0.723814   -4.692496   -1.309962
    159          1           0       -0.354767    4.668406    1.396865
    160          6           0        0.723791    4.692568    1.309636
    161          1           0        0.822770    6.603648    2.217813
    162          6           0        1.404691    5.804632    1.775664
    163          1           0        0.354764    4.668408   -1.396863
    164          6           0       -0.723794    4.692569   -1.309633
    165          1           0       -0.822774    6.603650   -2.217808
    166          6           0       -1.404694    5.804633   -1.775659
    167          6           0       -5.636910   -8.336205    2.355586
    168          1           0       -1.781835   -8.233040    2.701328
    169          6           0       -2.860432   -8.229378    2.604607
    170          1           0        1.781839   -8.233038   -2.701336
    171          6           0        2.860437   -8.229376   -2.604615
    172          6           0        5.636915   -8.336201   -2.355594
    173          6           0        5.636892    8.336308    2.355143
    174          1           0        1.781799    8.233229    2.700715
    175          6           0        2.860401    8.229543    2.604046
    176          1           0       -1.781804    8.233232   -2.700704
    177          6           0       -2.860406    8.229545   -2.604035
    178          6           0       -5.636897    8.336309   -2.355133
    179          1           0       -3.005335  -10.233760    3.381996
    180          6           0       -3.558462   -9.385219    2.991850
    181          1           0       -5.468269  -10.335098    3.155403
    182          6           0       -4.919466   -9.442979    2.868307
    183          1           0        3.005340  -10.233757   -3.382004
    184          6           0        3.558467   -9.385215   -2.991858
    185          1           0        5.468275  -10.335093   -3.155412
    186          6           0        4.919471   -9.442975   -2.868316
    187          1           0        5.468239   10.335285    3.154748
    188          6           0        4.919439    9.443144    2.867719
    189          1           0        3.005293   10.234002    3.381236
    190          6           0        3.558428    9.385413    2.991204
    191          1           0       -5.468245   10.335287   -3.154734
    192          6           0       -4.919444    9.443146   -2.867706
    193          1           0       -3.005299   10.234006   -3.381221
    194          6           0       -3.558433    9.385416   -2.991191
    195          1           0       -7.606003   -5.335569    0.904921
    196          6           0       -7.032210   -6.153061    1.324382
    197          1           0       -8.797603   -7.366689    1.552160
    198          6           0       -7.721452   -7.321423    1.686522
    199          1           0       -7.565148   -9.298170    2.490235
    200          6           0       -7.041806   -8.391169    2.202237
    201          1           0        7.606007   -5.335564   -0.904929
    202          6           0        7.032213   -6.153056   -1.324390
    203          1           0        8.797607   -7.366683   -1.552169
    204          6           0        7.721456   -7.321418   -1.686531
    205          1           0        7.565153   -9.298164   -2.490244
    206          6           0        7.041811   -8.391164   -2.202246
    207          1           0        7.606011    5.335507    0.904854
    208          6           0        7.032210    6.153047    1.324213
    209          1           0        8.797608    7.366678    1.551944
    210          6           0        7.721451    7.321436    1.686267
    211          1           0        7.565135    9.298265    2.489777
    212          6           0        7.041795    8.391241    2.201848
    213          1           0       -7.606014    5.335504   -0.904849
    214          6           0       -7.032213    6.153045   -1.324206
    215          1           0       -7.565140    9.298265   -2.489765
    216          6           0       -7.041800    8.391241   -2.201838
    217          1           0       -8.797612    7.366675   -1.551935
    218          6           0       -7.721455    7.321435   -1.686259
 -------------------------------------------------------------------------------------------------
