# Supplementary material for: A method for controlling the synthesis of stable twisted two-dimensional conjugated molecules
Source: Nat Commun. 2016 May 16;7:11637. doi: 10.1038/ncomms11637 (PMC4873669; doi:10.1038/ncomms11637)
Supplement: Supplementary Data 4 — Cartesian coordinates of DFT computed geometries of open shell singlet compound 4. [file ncomms11637-s5.txt]

--------------------------------------------------------------------------------------------------------
 Center     Atomic      Atomic             Coordinates (Angstroms)
 Number     Number       Type             X           Y           Z
 --------------------------------------------------------------------------------------------------------
      1          6           0       -2.810071    1.212414   -0.200720
      2          6           0       -1.400686   -1.221665    0.151372
      3          6           0       -1.400688    1.221604   -0.151385
      4          6           0       -3.514258   -0.000032   -0.000028
      5          6           0       -2.810070   -1.212474    0.200689
      6          6           0       -0.705627   -0.000030   -0.000008
      7          6           0        0.705626   -0.000030    0.000005
      8          6           0        3.514258   -0.000030    0.000025
      9          6           0        1.400686   -1.221664   -0.151377
     10          6           0        1.400687    1.221605    0.151384
     11          6           0        2.810070    1.212416    0.200720
     12          6           0        2.810070   -1.212472   -0.200694
     13          6           0       -0.670909    2.455162   -0.200860
     14          6           0        0.670906   -2.455221   -0.200887
     15          6           0       -0.670905   -2.455221    0.200879
     16          6           0        0.670907    2.455162    0.200862
     17          6           0        4.948416   -0.000031    0.000039
     18          6           0        7.770087   -0.000033    0.000056
     19          6           0        5.663567   -1.206532   -0.223765
     20          6           0        5.663566    1.206470    0.223846
     21          6           0        7.058233    1.176967    0.205022
     22          6           0        7.058234   -1.177031   -0.204924
     23          1           0        7.623749    2.090937    0.326682
     24          1           0        7.623750   -2.091000   -0.326590
     25          6           0       -4.948416   -0.000034   -0.000041
     26          6           0       -7.770086   -0.000037   -0.000057
     27          6           0       -5.663566   -1.206535    0.223761
     28          6           0       -5.663566    1.206467   -0.223845
     29          6           0       -7.058234    1.176963   -0.205021
     30          6           0       -7.058233   -1.177035    0.204921
     31          1           0       -7.623750    2.090933   -0.326680
     32          1           0       -7.623748   -2.091005    0.326585
     33          6           0       -4.926460   -2.438776    0.477900
     34          6           0       -3.503054   -4.791745    1.182543
     35          6           0       -3.531577   -2.432069    0.444895
     36          6           0       -5.590671   -3.644396    0.798057
     37          6           0       -4.935414   -4.800424    1.135817
     38          6           0       -2.807776   -3.623542    0.763596
     39          6           0       -3.531578    2.432015   -0.444902
     40          6           0       -4.935411    4.800413   -1.135688
     41          6           0       -4.926460    2.438719   -0.477934
     42          6           0       -2.807777    3.623516   -0.763505
     43          6           0       -3.503049    4.791753   -1.182364
     44          6           0       -5.590670    3.644355   -0.798035
     45          6           0        3.531576    2.432017    0.444903
     46          6           0        4.935408    4.800415    1.135694
     47          6           0        4.926459    2.438721    0.477935
     48          6           0        2.807775    3.623517    0.763508
     49          6           0        3.503046    4.791754    1.182369
     50          6           0        5.590668    3.644357    0.798039
     51          6           0        3.531578   -2.432067   -0.444900
     52          6           0        4.935417   -4.800421   -1.135825
     53          6           0        4.926462   -2.438773   -0.477905
     54          6           0        2.807778   -3.623540   -0.763603
     55          6           0        3.503057   -4.791742   -1.182552
     56          6           0        5.590673   -3.644393   -0.798063
     57          6           0       -9.255008   -0.000039   -0.000062
     58          6           0      -12.024271   -0.000040   -0.000071
     59          6           0       -9.962512    0.796658   -0.901829
     60          6           0       -9.962517   -0.796736    0.901700
     61          6           0      -11.355504   -0.813687    0.915937
     62          6           0      -11.355500    0.813607   -0.916075
     63          1           0       -9.403127    1.389076   -1.615395
     64          1           0       -9.403136   -1.389153    1.615270
     65          1           0      -13.109629   -0.000040   -0.000074
     66          6           0        9.255009   -0.000034    0.000062
     67          6           0       12.024271   -0.000038    0.000075
     68          6           0        9.962517   -0.796728   -0.901703
     69          6           0        9.962511    0.796658    0.901833
     70          6           0       11.355499    0.813608    0.916079
     71          6           0       11.355505   -0.813682   -0.915937
     72          1           0        9.403137   -1.389143   -1.615275
     73          1           0        9.403126    1.389074    1.615400
     74          1           0       13.109629   -0.000040    0.000080
     75          6           0      -12.162325   -1.675400    1.896059
     76          6           0      -12.162316    1.675319   -1.896202
     77          6           0      -13.067991    2.637064   -1.106138
     78          1           0      -13.652780    3.259150   -1.792516
     79          1           0      -12.473634    3.299789   -0.469026
     80          1           0      -13.771110    2.099902   -0.463420
     81          6           0      -11.263636    2.513987   -2.812604
     82          1           0      -11.883369    3.116318   -3.484092
     83          1           0      -10.616408    1.887705   -3.434337
     84          1           0      -10.630030    3.201696   -2.243190
     85          6           0      -13.033371    0.766757   -2.781838
     86          1           0      -13.623430    1.368862   -3.481470
     87          1           0      -13.730001    0.167211   -2.188895
     88          1           0      -12.412989    0.078605   -3.364673
     89          6           0      -13.033384   -0.766838    2.781693
     90          1           0      -13.730012   -0.167291    2.188747
     91          1           0      -12.413004   -0.078687    3.364531
     92          1           0      -13.623446   -1.368943    3.481322
     93          6           0      -13.067998   -2.637144    1.105990
     94          1           0      -13.771113   -2.099980    0.463269
     95          1           0      -13.652791   -3.259229    1.792365
     96          1           0      -12.473639   -3.299868    0.468881
     97          6           0      -11.263651   -2.514069    2.812464
     98          1           0      -10.630047   -3.201781    2.243053
     99          1           0      -11.883387   -3.116396    3.483952
    100          1           0      -10.616421   -1.887788    3.434197
    101          6           0       12.162314    1.675314    1.896212
    102          6           0       13.067962    2.637093    1.106156
    103          1           0       12.473584    3.299818    0.469065
    104          1           0       13.771083    2.099958    0.463419
    105          1           0       13.652746    3.259176    1.792539
    106          6           0       11.263634    2.513946    2.812645
    107          1           0       10.629999    3.201648    2.243254
    108          1           0       11.883366    3.116282    3.484129
    109          1           0       10.616433    1.887640    3.434382
    110          6           0       13.033398    0.766748    2.781816
    111          1           0       13.730027    0.167223    2.188848
    112          1           0       12.413037    0.078576    3.364649
    113          1           0       13.623461    1.368848    3.481448
    114          6           0       12.162327   -1.675390   -1.896062
    115          6           0       13.033427   -0.766827   -2.781654
    116          1           0       13.623495   -1.368929   -3.481280
    117          1           0       13.730051   -0.167307   -2.188677
    118          1           0       12.413076   -0.078651   -3.364493
    119          6           0       13.067960   -2.637175   -1.105997
    120          1           0       13.652750   -3.259260   -1.792374
    121          1           0       12.473571   -3.299898   -0.468914
    122          1           0       13.771077   -2.100045   -0.463250
    123          6           0       11.263653   -2.514016   -2.812507
    124          1           0       11.883390   -3.116358   -3.483981
    125          1           0       10.616467   -1.887706   -3.434254
    126          1           0       10.630005   -3.201712   -2.243124
    127          1           0       -6.669363   -3.639688    0.826578
    128          1           0       -6.669361    3.639646   -0.826574
    129          1           0        6.669359    3.639648    0.826579
    130          1           0        6.669365   -3.639685   -0.826583
    131          6           0        5.663114    6.036258    1.478524
    132          6           0        2.787188    5.910030    1.677976
    133          6           0        3.512522    7.117279    2.105523
    134          6           0        4.934671    7.155616    1.981707
    135          6           0       -2.787191    5.910030   -1.677969
    136          6           0       -5.663117    6.036257   -1.478517
    137          6           0       -4.934676    7.155616   -1.981698
    138          6           0       -3.512526    7.117280   -2.105515
    139          6           0       -5.663121   -6.036242    1.478735
    140          6           0       -2.787206   -5.909960    1.678298
    141          6           0       -3.512544   -7.117175    2.105937
    142          6           0       -4.934687   -7.155543    1.982058
    143          6           0        2.787209   -5.909958   -1.678308
    144          6           0        5.663124   -6.036239   -1.478743
    145          6           0        4.934691   -7.155539   -1.982067
    146          6           0        3.512548   -7.117172   -2.105946
    147          6           0       -1.388251   -3.619828    0.725373
    148          6           0        1.388252   -3.619827   -0.725381
    149          6           0        1.388251    3.619810    0.725245
    150          6           0       -1.388254    3.619810   -0.725242
    151          1           0        0.354737   -4.668307    1.397260
    152          6           0       -0.723812   -4.692498    1.309953
    153          1           0       -0.822810   -6.603474    2.218346
    154          6           0       -1.404718   -5.804522    1.776066
    155          1           0        0.822814   -6.603472   -2.218357
    156          6           0        1.404722   -5.804520   -1.776076
    157          1           0       -0.354735   -4.668306   -1.397270
    158          6           0        0.723814   -4.692497   -1.309962
    159          1           0       -0.354767    4.668407    1.396866
    160          6           0        0.723791    4.692568    1.309636
    161          1           0        0.822771    6.603649    2.217814
    162          6           0        1.404691    5.804632    1.775664
    163          1           0        0.354764    4.668408   -1.396862
    164          6           0       -0.723794    4.692569   -1.309632
    165          1           0       -0.822775    6.603650   -2.217807
    166          6           0       -1.404695    5.804633   -1.775658
    167          6           0       -5.636911   -8.336206    2.355585
    168          1           0       -1.781835   -8.233042    2.701324
    169          6           0       -2.860432   -8.229380    2.604604
    170          1           0        1.781839   -8.233040   -2.701332
    171          6           0        2.860437   -8.229377   -2.604612
    172          6           0        5.636915   -8.336202   -2.355594
    173          6           0        5.636893    8.336309    2.355143
    174          1           0        1.781799    8.233231    2.700712
    175          6           0        2.860402    8.229544    2.604044
    176          1           0       -1.781804    8.233234   -2.700701
    177          6           0       -2.860406    8.229546   -2.604033
    178          6           0       -5.636897    8.336309   -2.355133
    179          1           0       -3.005335  -10.233761    3.381992
    180          6           0       -3.558463   -9.385220    2.991847
    181          1           0       -5.468269  -10.335098    3.155402
    182          6           0       -4.919467   -9.442980    2.868306
    183          1           0        3.005340  -10.233759   -3.382000
    184          6           0        3.558468   -9.385217   -2.991856
    185          1           0        5.468275  -10.335095   -3.155410
    186          6           0        4.919472   -9.442977   -2.868314
    187          1           0        5.468240   10.335286    3.154746
    188          6           0        4.919439    9.443145    2.867718
    189          1           0        3.005293   10.234004    3.381232
    190          6           0        3.558429    9.385415    2.991201
    191          1           0       -5.468246   10.335287   -3.154733
    192          6           0       -4.919445    9.443146   -2.867705
    193          1           0       -3.005299   10.234007   -3.381218
    194          6           0       -3.558434    9.385417   -2.991189
    195          1           0       -7.606004   -5.335568    0.904924
    196          6           0       -7.032210   -6.153060    1.324383
    197          1           0       -8.797604   -7.366688    1.552163
    198          6           0       -7.721453   -7.321422    1.686524
    199          1           0       -7.565149   -9.298169    2.490236
    200          6           0       -7.041807   -8.391169    2.202238
    201          1           0        7.606007   -5.335563   -0.904932
    202          6           0        7.032214   -6.153056   -1.324392
    203          1           0        8.797608   -7.366682   -1.552172
    204          6           0        7.721457   -7.321417   -1.686533
    205          1           0        7.565154   -9.298165   -2.490245
    206          6           0        7.041811   -8.391164   -2.202246
    207          1           0        7.606012    5.335507    0.904857
    208          6           0        7.032211    6.153046    1.324215
    209          1           0        8.797608    7.366677    1.551947
    210          6           0        7.721451    7.321436    1.686269
    211          1           0        7.565136    9.298265    2.489778
    212          6           0        7.041796    8.391241    2.201849
    213          1           0       -7.606015    5.335503   -0.904852
    214          6           0       -7.032214    6.153044   -1.324208
    215          1           0       -7.565141    9.298264   -2.489766
    216          6           0       -7.041801    8.391240   -2.201839
    217          1           0       -8.797613    7.366674   -1.551939
    218          6           0       -7.721456    7.321433   -1.686261
 ------------------------------------------------------------------------------------------
