# Supplementary material for: A method for controlling the synthesis of stable twisted two-dimensional conjugated molecules
Source: Nat Commun. 2016 May 16;7:11637. doi: 10.1038/ncomms11637 (PMC4873669; doi:10.1038/ncomms11637)
Supplement: Supplementary Data 6 — Cartesian coordinates of DFT computed geometries of open shell quintet compound 4. [file ncomms11637-s7.txt]

-------------------------------------------------------------------------------------------------
 Center     Atomic      Atomic             Coordinates (Angstroms)
 Number     Number       Type             X           Y           Z
 ------------------------------------------------------------------------------------------------------
      1          6           0       -2.835552   -1.196824    0.240915
      2          6           0       -1.419919    1.213981   -0.125290
      3          6           0       -1.419917   -1.213957    0.125295
      4          6           0       -3.543088    0.000011    0.000008
      5          6           0       -2.835554    1.196846   -0.240901
      6          6           0       -0.722751    0.000012    0.000001
      7          6           0        0.722751    0.000012   -0.000004
      8          6           0        3.543088    0.000013   -0.000011
      9          6           0        1.419918    1.213981    0.125289
     10          6           0        1.419918   -1.213956   -0.125301
     11          6           0        2.835552   -1.196822   -0.240919
     12          6           0        2.835553    1.196847    0.240901
     13          6           0       -0.705045   -2.445489    0.214745
     14          6           0        0.705046    2.445513    0.214745
     15          6           0       -0.705048    2.445513   -0.214743
     16          6           0        0.705046   -2.445488   -0.214753
     17          6           0        4.979587    0.000013   -0.000012
     18          6           0        7.793833    0.000010   -0.000010
     19          6           0        5.688202    1.182801    0.331280
     20          6           0        5.688200   -1.182777   -0.331306
     21          6           0        7.083681   -1.154848   -0.314276
     22          6           0        7.083683    1.154869    0.314253
     23          1           0        7.649361   -2.054511   -0.519920
     24          1           0        7.649364    2.054531    0.519901
     25          6           0       -4.979587    0.000010    0.000011
     26          6           0       -7.793833    0.000005    0.000009
     27          6           0       -5.688203    1.182798   -0.331280
     28          6           0       -5.688200   -1.182780    0.331302
     29          6           0       -7.083680   -1.154852    0.314273
     30          6           0       -7.083684    1.154866   -0.314252
     31          1           0       -7.649360   -2.054516    0.519916
     32          1           0       -7.649366    2.054527   -0.519898
     33          6           0       -4.943695    2.390820   -0.684303
     34          6           0       -3.463956    4.706291   -1.422709
     35          6           0       -3.528967    2.388285   -0.596962
     36          6           0       -5.574384    3.549466   -1.127944
     37          6           0       -4.886836    4.699881   -1.499617
     38          6           0       -2.791383    3.547056   -0.939869
     39          6           0       -3.528962   -2.388263    0.596979
     40          6           0       -4.886824   -4.699859    1.499646
     41          6           0       -4.943689   -2.390800    0.684325
     42          6           0       -2.791374   -3.547033    0.939884
     43          6           0       -3.463944   -4.706268    1.422730
     44          6           0       -5.574375   -3.549446    1.127972
     45          6           0        3.528963   -2.388260   -0.596985
     46          6           0        4.886827   -4.699854   -1.499655
     47          6           0        4.943691   -2.390796   -0.684331
     48          6           0        2.791377   -3.547030   -0.939893
     49          6           0        3.463948   -4.706264   -1.422741
     50          6           0        5.574377   -3.549441   -1.127979
     51          6           0        3.528965    2.388286    0.596964
     52          6           0        4.886833    4.699881    1.499624
     53          6           0        4.943694    2.390822    0.684305
     54          6           0        2.791380    3.547056    0.939873
     55          6           0        3.463953    4.706291    1.422716
     56          6           0        5.574381    3.549467    1.127948
     57          6           0       -9.278547    0.000000    0.000004
     58          6           0      -12.045738   -0.000030   -0.000017
     59          6           0       -9.984578   -0.648844    1.014027
     60          6           0       -9.984576    0.648831   -1.014029
     61          6           0      -11.377690    0.659392   -1.033044
     62          6           0      -11.377692   -0.659430    1.033025
     63          1           0       -9.422885   -1.126095    1.807779
     64          1           0       -9.422881    1.126086   -1.807776
     65          1           0      -13.130944   -0.000058   -0.000036
     66          6           0        9.278547    0.000005   -0.000003
     67          6           0       12.045737   -0.000026    0.000022
     68          6           0        9.984575    0.648835    1.014031
     69          6           0        9.984579   -0.648838   -1.014026
     70          6           0       11.377693   -0.659425   -1.033021
     71          6           0       11.377689    0.659397    1.033048
     72          1           0        9.422878    1.126089    1.807778
     73          1           0        9.422886   -1.126088   -1.807778
     74          1           0       13.130943   -0.000055    0.000044
     75          6           0      -12.185314    1.353153   -2.137828
     76          6           0      -12.185316   -1.353247    2.137772
     77          6           0      -13.070462   -2.447146    1.514083
     78          1           0      -13.658391   -2.949113    2.290337
     79          1           0      -12.460354   -3.202099    1.007926
     80          1           0      -13.769801   -2.036818    0.780023
     81          6           0      -11.286608   -2.011273    3.191446
     82          1           0      -11.906477   -2.490922    3.955399
     83          1           0      -10.647304   -1.280295    3.696269
     84          1           0      -10.645370   -2.783341    2.754403
     85          6           0      -13.076792   -0.319878    2.849355
     86          1           0      -13.660746   -0.802278    3.640825
     87          1           0      -13.780093    0.155394    2.159684
     88          1           0      -12.471686    0.469662    3.306068
     89          6           0      -13.076875    0.319759   -2.849266
     90          1           0      -13.780146   -0.155426   -2.159504
     91          1           0      -12.471830   -0.469844   -3.305950
     92          1           0      -13.660863    0.802113   -3.640739
     93          6           0      -13.070373    2.447170   -1.514223
     94          1           0      -13.769744    2.036959   -0.780129
     95          1           0      -13.658265    2.949119   -2.290517
     96          1           0      -12.460205    3.202117   -1.008130
     97          6           0      -11.286606    2.011018   -3.191602
     98          1           0      -10.645256    2.783043   -2.754647
     99          1           0      -11.906475    2.490686   -3.955543
    100          1           0      -10.647413    1.279943   -3.696425
    101          6           0       12.185319   -1.353242   -2.137768
    102          6           0       13.070459   -2.447144   -1.514078
    103          1           0       12.460349   -3.202096   -1.007924
    104          1           0       13.769798   -2.036819   -0.780016
    105          1           0       13.658389   -2.949112   -2.290331
    106          6           0       11.286612   -2.011263   -3.191445
    107          1           0       10.645369   -2.783330   -2.754405
    108          1           0       11.906482   -2.490914   -3.955397
    109          1           0       10.647311   -1.280283   -3.696269
    110          6           0       13.076799   -0.319874   -2.849345
    111          1           0       13.780098    0.155396   -2.159671
    112          1           0       12.471696    0.469668   -3.306060
    113          1           0       13.660755   -0.802273   -3.640815
    114          6           0       12.185311    1.353153    2.137835
    115          6           0       13.076888    0.319759    2.849254
    116          1           0       13.660880    0.802109    3.640727
    117          1           0       13.780156   -0.155412    2.159479
    118          1           0       12.471854   -0.469854    3.305935
    119          6           0       13.070354    2.447189    1.514241
    120          1           0       13.658240    2.949138    2.290538
    121          1           0       12.460175    3.202133    1.008158
    122          1           0       13.769729    2.036996    0.780141
    123          6           0       11.286602    2.010994    3.191624
    124          1           0       11.906470    2.490666    3.955564
    125          1           0       10.647426    1.279904    3.696448
    126          1           0       10.645234    2.783012    2.754681
    127          1           0       -6.649809    3.543193   -1.217432
    128          1           0       -6.649799   -3.543175    1.217464
    129          1           0        6.649802   -3.543169   -1.217471
    130          1           0        6.649806    3.543195    1.217437
    131          6           0        5.591364   -5.892348   -1.975719
    132          6           0        2.719669   -5.846536   -1.843207
    133          6           0        3.407523   -7.028943   -2.318292
    134          6           0        4.836468   -7.031463   -2.379387
    135          6           0       -2.719664   -5.846540    1.843194
    136          6           0       -5.591360   -5.892354    1.975708
    137          6           0       -4.836463   -7.031470    2.379373
    138          6           0       -3.407518   -7.028948    2.318277
    139          6           0       -5.591376    5.892377   -1.975671
    140          6           0       -2.719679    5.846564   -1.843176
    141          6           0       -3.407537    7.028971   -2.318257
    142          6           0       -4.836482    7.031493   -2.379342
    143          6           0        2.719675    5.846562    1.843185
    144          6           0        5.591372    5.892377    1.975680
    145          6           0        4.836477    7.031491    2.379353
    146          6           0        3.407532    7.028969    2.318268
    147          6           0       -1.360035    3.550795   -0.786787
    148          6           0        1.360032    3.550795    0.786791
    149          6           0        1.360029   -3.550770   -0.786805
    150          6           0       -1.360027   -3.550772    0.786795
    151          1           0        0.425504    4.658027   -1.319602
    152          6           0       -0.655420    4.681724   -1.298561
    153          1           0       -0.712144    6.572851   -2.211007
    154          6           0       -1.309158    5.763754   -1.809725
    155          1           0        0.712140    6.572848    2.211017
    156          6           0        1.309154    5.763752    1.809733
    157          1           0       -0.425507    4.658024    1.319608
    158          6           0        0.655417    4.681722    1.298567
    159          1           0       -0.425512   -4.657997   -1.319619
    160          6           0        0.655412   -4.681696   -1.298581
    161          1           0        0.712132   -6.572819   -2.211035
    162          6           0        1.309148   -5.763725   -1.809751
    163          1           0        0.425515   -4.657999    1.319607
    164          6           0       -0.655409   -4.681698    1.298570
    165          1           0       -0.712127   -6.572823    2.211020
    166          6           0       -1.309143   -5.763728    1.809738
    167          6           0       -5.515094    8.195019   -2.846940
    168          1           0       -1.642828    8.216229   -2.659693
    169          6           0       -2.723348    8.180582   -2.712565
    170          1           0        1.642823    8.216225    2.659707
    171          6           0        2.723343    8.180579    2.712579
    172          6           0        5.515089    8.195017    2.846954
    173          6           0        5.515078   -8.194988   -2.846992
    174          1           0        1.642813   -8.216202   -2.659713
    175          6           0        2.723332   -8.180554   -2.712594
    176          1           0       -1.642807   -8.216207    2.659695
    177          6           0       -2.723326   -8.180560    2.712577
    178          6           0       -5.515071   -8.194996    2.846976
    179          1           0       -2.824334   10.187987   -3.472770
    180          6           0       -3.396339    9.315243   -3.173688
    181          1           0       -5.298188   10.206987   -3.600320
    182          6           0       -4.767766    9.328800   -3.244495
    183          1           0        2.824328   10.187982    3.472788
    184          6           0        3.396334    9.315239    3.173704
    185          1           0        5.298181   10.206983    3.600338
    186          6           0        4.767760    9.328797    3.244511
    187          1           0        5.298167  -10.206956   -3.600371
    188          6           0        4.767747   -9.328770   -3.244542
    189          1           0        2.824315  -10.187959   -3.472800
    190          6           0        3.396321   -9.315214   -3.173723
    191          1           0       -5.298159  -10.206965    3.600352
    192          6           0       -4.767740   -9.328778    3.244524
    193          1           0       -2.824306  -10.187966    3.472780
    194          6           0       -3.396314   -9.315222    3.173704
    195          1           0       -7.585270    5.117281   -1.733489
    196          6           0       -6.980388    5.959371   -2.044825
    197          1           0       -8.726311    7.109424   -2.544649
    198          6           0       -7.641549    7.101633   -2.506060
    199          1           0       -7.431053    9.095434   -3.263040
    200          6           0       -6.925940    8.203635   -2.904052
    201          1           0        7.585267    5.117283    1.733497
    202          6           0        6.980384    5.959371    2.044835
    203          1           0        8.726306    7.109424    2.544661
    204          6           0        7.641544    7.101633    2.506072
    205          1           0        7.431047    9.095432    3.263056
    206          6           0        6.925934    8.203634    2.904066
    207          1           0        7.585260   -5.117250   -1.733555
    208          6           0        6.980376   -5.959340   -2.044887
    209          1           0        8.726296   -7.109390   -2.544728
    210          6           0        7.641534   -7.101600   -2.506129
    211          1           0        7.431033   -9.095401   -3.263109
    212          6           0        6.925923   -8.203603   -2.904115
    213          1           0       -7.585256   -5.117257    1.733546
    214          6           0       -6.980372   -5.959347    2.044876
    215          1           0       -7.431026   -9.095411    3.263093
    216          6           0       -6.925916   -8.203612    2.904101
    217          1           0       -8.726290   -7.109400    2.544716
    218          6           0       -7.641529   -7.101609    2.506117
 ------------------------------------------------------------------------------------------
